# Supplementary material for: Transcriptional reprogramming underpins enhanced plant growth promotion by the biocontrol fungus Trichoderma hamatum GD12 during antagonistic interactions with Sclerotinia sclerotiorum in soil
Source: Mol Plant Pathol. 2016 Jul 24;17(9):1425–41. doi: 10.1111/mpp.12429 (PMC6638342; doi:10.1111/mpp.12429)
Supplement: Supplementary file 3 — Supporting Material S1 Summary of significantly up‐regulated genes in GD12‐only microcosms at each time point. [file MPP-17-1425-s003.xlsx]

## Sheet: Day 1
seqname	log2foldchange	padj	Day1GD12	Day1Mix	hitdesc	term	pathway	enzyme	enzymeID
ANCB01006475.1:142-1395	4.46192	3.42556e-25	82.7996	3.65302	methyltransferase-like protein	intracellular; integral component of membrane; methyltransferase activity; amino acid transmembrane transporter activity; amino acid transmembrane transport; methylation
ANCB01005277.1:4440-5266	3.72527	1.26352e-06	8.90392	0.619526	mitochondrial precursor protein	hydrolase activity, acting on carbon-nitrogen (but not peptide) bonds, in linear amidines; metal ion binding; metabolic process
ANCB01009327.1:598-2334	3.62451	0.000561421	3.47284	0.245189	nitrilase	nitrogen compound metabolic process; "hydrolase activity, acting on carbon-nitrogen (but not peptide) bonds"
ANCB01002254.1:150-2104	3.49396	0.0440329	0.559196	0
ANCB01005213.1:15-648	3.27318	0.0289073	1.02398	0.081367
ANCB01013611.1:467-1323	2.99719	0.00320977	130.573	15.1211	hydrophobin	extracellular region
ANCB01013228.1:1832-3613	2.91999	7.52173e-12	19.0714	2.47894
ANCB01012847.1:16-2828	2.87709	1.74313e-06	33.5742	4.42981	c6 transcription factor	regulation of transcription, DNA-templated; nucleus; sequence-specific DNA binding RNA polymerase II transcription factor activity; zinc ion binding
ANCB01005277.1:2105-3947	2.86981	0.000210548	18.1659	2.37625	nonribosomal peptide	oxidoreductase activity; transferase activity; lyase activity; pyridoxal phosphate binding; ergosterol biosynthetic process; pathogenesis; spore germination; cellular response to iron ion starvation; ferricrocin biosynthetic process; fungal-type cell wall organization; iron assimilation; cellular response to drug; "N',N'',N'''-triacetylfusarinine C biosynthetic process"; fumitremorgin B biosynthe…
ANCB01008436.1:1807-4084	2.86114	0.000134304	1.78527	0.238644	efflux pump antibiotic resistance	integral component of membrane; transmembrane transport
ANCB01003797.1:2165-2480	2.63881	0.00311313	5.26412	0.786623
ANCB01013490.1:658-3480	2.51435	0.00649374	74.3776	12.4302
ANCB01010824.1:460-1942	2.5087	3.82035e-15	100.296	17.452
ANCB01012332.1:52-1087	2.46946	0.0329374	1.41007	0.244101	glycoside hydrolase family 18 protein	catabolic process; "hydrolase activity, hydrolyzing O-glycosyl compounds"; macromolecule metabolic process
ANCB01008392.1:1741-4234	2.44101	0.0123441	325.124	56.8869	beta-lactamase domain-containing protein	zinc ion binding; beta-lactamase activity; protein dimerization activity; antibiotic catabolic process	beta-Lactam resistance; Penicillin and cephalosporin biosynthesis	penicillinase; penicillinase	ec:3.5.2.6; ec:3.5.2.6
ANCB01003231.1:3251-4074	2.41383	0.0435667	6.05059	1.03316	hydrophobin	hyphal cell wall; capsule organization; extracellular region
ANCB01012416.1:117-1369	2.40088	0.04294	85.6679	15.1876
ANCB01013491.1:140-1567	2.38598	0.0301811	88.7107	16.0777
ANCB01012216.1:43-1343	2.30883	0.0188341	629.886	121.437
ANCB01014506.1:30-407	2.29686	0.00315027	314.081	61.8666
ANCB01013511.1:1034-1678	2.28675	0.00406712	44.9875	8.87413
ANCB01006842.1:599-2594	2.26226	0.000116671	48.2429	9.86709	nad dependent epimerase dehydratase	catalytic activity; coenzyme binding; cellular metabolic process
ANCB01007259.1:4204-4953	2.25099	1.74823e-11	69.1729	14.4223	hypothetical protein TRIVIDRAFT_193209	heme binding; "oxidoreductase activity, acting on paired donors, with incorporation or reduction of molecular oxygen"; monooxygenase activity; iron ion binding; electron carrier activity; oxidation-reduction process
ANCB01000420.1:2324-4512	2.24139	0.00873377	3.04145	0.626077	hypothetical protein TRIVIDRAFT_149145	nucleic acid binding; nucleotide binding
ANCB01009375.1:342-1930	2.19123	0.000417909	16.0703	3.44769
ANCB01001054.1:157-2158	2.17073	0.0294745	6.13353	1.2975	opt oligopeptide transporter	helicase activity; organic cyclic compound binding; heterocyclic compound binding; metabolic process; transmembrane transport
ANCB01002314.1:8158-9739	2.16806	0.00157031	279.514	60.6725
ANCB01009373.1:7-2678	2.16416	0.00127578	42.8531	9.34426
ANCB01005994.1:3235-4984	2.15651	3.29836e-06	170.404	37.7132
ANCB01003798.1:1306-3015	2.15332	0.0289102	9.87431	2.09587
ANCB01007901.1:2566-3033	2.14039	0.00583443	11.7417	2.61026
ANCB01003798.1:42-1229	2.12159	0.0471782	16.5114	3.59429
ANCB01011215.1:40-2653	2.10047	2.36649e-06	9.73498	2.25122
ANCB01009055.1:3144-4837	2.06972	4.36311e-08	363.01	85.684	hypothetical protein TRIVIDRAFT_54126	termination of G-protein coupled receptor signaling pathway
ANCB01002344.1:7484-8547	2.0483	0.000149373	66.2552	15.7594	ubie coq5 methyltransferase	cytosol; arsenite methyltransferase activity; methylation
ANCB01003781.1:1107-2290	2.01924	0.00514896	4.2968	1.03509
ANCB01009554.1:552-2132	2.01199	0.0226527	5.69402	1.34528
ANCB01006991.1:101-1841	2.01073	0.00190411	7.56591	1.83019
ANCB01014195.1:785-1824	1.99334	0.0308043	2.53684	0.618432
ANCB01002308.1:1393-2528	1.98456	0.000187093	21.4875	5.35405
ANCB01013961.1:1316-4457	1.97949	2.93986e-10	29.8872	7.52862
ANCB01012170.1:7-1639	1.92378	0.0129939	1.52188	0.414474
ANCB01008174.1:84-4598	1.92269	1.1738e-05	25.8904	6.74929
ANCB01007513.1:289-1490	1.91389	1.71043e-06	13.6952	3.59648
ANCB01008535.1:553-1613	1.90393	4.63209e-06	12.5006	3.31964
ANCB01000466.1:2189-4546	1.89512	0.0238504	2.91701	0.753031
ANCB01010119.1:84-2021	1.8773	0.0225761	21.1594	5.60579
ANCB01007901.1:1565-2466	1.8715	0.00696777	24.5457	6.59852
ANCB01005636.1:516-1539	1.87066	0.0221918	2.76711	0.729021	hypothetical protein TRIVIDRAFT_193286	zinc ion binding; oxidoreductase activity; oxidation-reduction process
ANCB01006702.1:37-819	1.86911	4.04448e-09	25.0773	6.82665	dihydrodipicolinate synthase	cytoplasm; 4-hydroxy-tetrahydrodipicolinate synthase; amine-lyase activity; lysine biosynthetic process via diaminopimelate; diaminopimelate biosynthetic process	Lysine biosynthesis	synthase	ec:4.3.3.7
ANCB01003585.1:267-1030	1.8667	0.000233489	4.12008	1.06406
ANCB01013197.1:3562-6602	1.86098	0.0211762	1.55159	0.404647	aaa atpase domain containing protein	GTP binding
ANCB01007544.1:57-2758	1.85563	0.000185999	20.3794	5.59405	homeobox and c2h2 transcription	metal ion binding
ANCB01004792.1:10805-11354	1.84605	0.000283614	496.526	136.42
ANCB01003833.1:448-1656	1.82654	1.4216e-05	105.784	29.5326
ANCB01003305.1:15-928	1.82548	9.17586e-08	16.3019	4.54753	potassium uptake protein	membrane; potassium ion transmembrane transporter activity; potassium ion transmembrane transport
ANCB01010974.1:326-1756	1.79875	0.0287419	163.437	45.8655	polyamine acetyltransferase	N-acetyltransferase activity
ANCB01006515.1:103-1814	1.79273	0.0181825	2.51827	0.698705	hypothetical protein TRIATDRAFT_183029, partial	heme binding; "oxidoreductase activity, acting on paired donors, with incorporation or reduction of molecular oxygen"; monooxygenase activity; iron ion binding; electron carrier activity; oxidation-reduction process
ANCB01010953.1:77-1429	1.79128	0.0022913	11.6968	3.32292
ANCB01010121.1:229-3254	1.77374	0.0306757	30.6756	8.74851	cbxx protein	ATP binding
ANCB01006901.1:1063-2991	1.76315	0.0162182	13.0252	3.77557	mfs transporter protein	integral component of membrane; transmembrane transport
ANCB01004794.1:38-1854	1.76089	0.0338041	1617.05	466.21
ANCB01013309.1:5960-6542	1.75867	0.00356848	4.90295	1.38735
ANCB01010732.1:60-1865	1.7484	0.00508459	17.9894	5.27245	major facilitator superfamily transporter multidrug resistance	transmembrane transport; integral to membrane
ANCB01008901.1:9336-11625	1.72724	0.0338041	16.8506	4.96469
ANCB01014075.1:867-2149	1.72717	0.0030281	8.46428	2.51798
ANCB01014178.1:2354-4009	1.7142	0.00231708	87.4613	26.3277	glycoside hydrolase family 79 protein	hydrolase activity
ANCB01007259.1:1166-2531	1.7029	0.00363543	191.489	58.035
ANCB01013627.1:94-1909	1.68365	0.0274923	20.4644	6.26082
ANCB01008541.1:1441-2529	1.68311	0.0360566	2.45731	0.718107
ANCB01003555.1:291-1011	1.67243	0.0308043	2.26243	0.699799	hypothetical protein TRIATDRAFT_293213	protein disulfide oxidoreductase activity
ANCB01003304.1:22-1613	1.66655	1.12777e-09	44.0869	13.811	potassium uptake protein	membrane; potassium ion transmembrane transporter activity; potassium ion transmembrane transport
ANCB01011279.1:2765-5246	1.65049	0.000260713	37.5284	11.8308
ANCB01011792.1:3747-4672	1.63893	0.034603	5.03153	1.56099	ctr copper transporter family protein	copper ion transmembrane transporter activity; copper ion transmembrane transport; integral to membrane
ANCB01004277.1:8831-10693	1.63589	9.52127e-05	47.4609	15.1415	hypothetical protein TRIATDRAFT_165197, partial	metal ion binding; nucleic acid binding
ANCB01014281.1:2181-3915	1.61223	0.000132916	24.4965	7.96297
ANCB01004880.1:171-2079	1.61129	0.00169488	9.36814	3.02231
ANCB01014187.1:494-2976	1.60117	3.013e-05	17.1879	5.61537	f-box domain-containing protein	nucleotide binding
ANCB01010952.1:68-2183	1.59742	2.50065e-05	27.1476	8.86433
ANCB01007018.1:798-3321	1.59361	0.0173131	115.355	37.6719
ANCB01003144.1:667-2476	1.58529	2.88241e-06	13.6781	4.4869
ANCB01007511.1:211-2903	1.57966	4.9871e-07	35.53	11.8666	ankyrin repeat protein	protein binding
ANCB01000767.1:38-610	1.57893	0.0199644	396.68	130.751
ANCB01005882.1:7-1864	1.55522	0.048109	186.374	62.2778	type g-protein coupled receptor protein	termination of G-protein coupled receptor signaling pathway
ANCB01006324.1:233-2062	1.55356	0.00151569	27.4907	9.26673	hypothetical protein TRIATDRAFT_296774	heme binding; "oxidoreductase activity, acting on paired donors, with incorporation or reduction of molecular oxygen"; iron ion binding; electron carrier activity; oxidation-reduction process
ANCB01009120.1:64-1808	1.53569	0.000800339	35.0775	12.0001	hypothetical protein TRIATDRAFT_152868	phosphorelay signal transduction system; phosphorelay response regulator activity; intracellular signal transduction; "regulation of transcription, DNA-dependent"; signal transduction by phosphorylation; ATP binding; membrane; phosphorelay sensor kinase activity
ANCB01012597.1:415-1360	1.50655	0.0014684	53.0108	18.495
ANCB01006536.1:3722-6037	1.50047	2.87273e-10	162.047	57.0791
ANCB01001259.1:389-1270	1.49957	4.03699e-12	203.137	71.6654	polysaccharide lyase family 7 protein	lyase activity
ANCB01011697.1:189-1370	1.49371	0.000132916	9.32587	3.25466	glutathione s-transferase	transferase activity; metabolic process; protein binding
ANCB01006620.1:496-2938	1.48736	0.0378677	2.55682	0.895031	signal peptide-containing protein	integral component of membrane; transmembrane transport
ANCB01013584.1:36-1818	1.48417	0.0088358	9.70621	3.43921
ANCB01012366.1:74-2756	1.47499	0.00568064	6.80482	2.40497
ANCB01002010.1:1588-2655	1.4655	0.0174221	14.9004	5.31802	hypothetical protein TRIATDRAFT_215621	oxidation-reduction process; oxidoreductase activity
ANCB01002359.1:647-2224	1.4543	0.0172271	10.142	3.6432	hypothetical protein MAC_03236	phosphatidylserine decarboxylase activity; phospholipid biosynthetic process	Glycerophospholipid metabolism	decarboxylase	ec:4.1.1.65
ANCB01007497.1:74-872	1.44415	0.0258222	2456.49	891.848
ANCB01009126.1:940-2294	1.44409	0.00533731	3.68466	1.37231	hypothetical protein TRIVIDRAFT_155683	ADP binding
ANCB01008935.1:621-1732	1.43819	0.0379995	3.39822	1.21722
ANCB01011141.1:5391-8090	1.42876	2.50065e-05	8.59165	3.10126	glycosyl hydrolase	hydrolase activity, hydrolyzing O-glycosyl compounds; polysaccharide metabolic process
ANCB01009055.1:1634-2927	1.42707	1.46933e-08	123.851	45.874
ANCB01001023.1:863-1602	1.42314	0.0238504	70.4955	26.0229
ANCB01013356.1:7098-8070	1.41695	0.0185065	4.7042	1.74774	hypothetical protein TRIATDRAFT_322029	DNA binding; ATP binding; DNA ligase (ATP) activity; DNA recombination; DNA repair
ANCB01001793.1:1854-3902	1.41319	1.49398e-07	43.4782	16.2872	dextranase	hydrolase activity, hydrolyzing O-glycosyl compounds; metabolic process
ANCB01011793.1:102-635	1.40275	0.0463	4.72619	1.74882	ctr copper	integral component of membrane; copper ion transmembrane transporter activity; copper ion transmembrane transport
ANCB01005887.1:92-2804	1.38736	0.00189998	204.969	77.819
ANCB01004587.1:602-1797	1.35609	0.00512206	51.9715	20.1809	3-(3-hydroxy-phenyl)propionate 3-hydroxycinnamic acid hydroxylase	oxidoreductase activity
ANCB01013859.1:138-2263	1.35553	0.00127578	151.899	58.9971
ANCB01008174.1:4737-8487	1.33863	5.12223e-08	38.1905	15.0394
ANCB01001793.1:5060-6210	1.33393	0.000565118	21.812	8.62942
ANCB01000277.1:265-5734	1.32679	0.0398011	105.679	41.6938
ANCB01006681.1:5514-8678	1.3062	0.0003685	55.9211	22.5169
ANCB01003623.1:187-2974	1.304	1.66077e-09	36.749	14.8357
ANCB01005011.1:2167-3486	1.2886	0.0295416	238.858	96.9084
ANCB01012255.1:42-1308	1.27463	0.00200674	5.03262	2.08084	transposase	nucleic acid binding; protein dimerization activity
ANCB01008087.1:3380-5205	1.26276	0.00955353	185.894	76.9364	acyl- desaturase	endoplasmic reticulum; integral component of membrane; stearoyl-CoA 9-desaturase activity; iron ion binding; heme binding; fatty acid biosynthetic process; mycelium development; oxidation-reduction process	Biosynthesis of unsaturated fatty acids	9-desaturase	ec:1.14.19.1
ANCB01009972.1:556-4189	1.24945	8.31522e-06	36.8872	15.4091	hypothetical protein TRIATDRAFT_146943	transferase activity, transferring acyl groups other than amino-acyl groups
ANCB01003985.1:771-3990	1.24571	0.00135571	8.94354	3.78953	malic acid transport protein	integral component of membrane; transmembrane transport
ANCB01013018.1:805-1646	1.24483	0.0214816	62.9795	26.3809
ANCB01014074.1:505-1560	1.23863	0.015658	456.101	192.005
ANCB01011621.1:443-1662	1.23537	0.0138671	11.3	4.72905
ANCB01001741.1:249-1175	1.23461	0.000166898	13.2351	5.5403
ANCB01008492.1:1105-2461	1.22539	0.00404364	372.435	158.503	exopolygalacturonase	extracellular region; polygalacturonase activity; carbohydrate metabolic process	Pentose and glucuronate interconversions; Starch and sucrose metabolism	pectin depolymerase; pectin depolymerase	ec:3.2.1.15; ec:3.2.1.15
ANCB01007315.1:142-1155	1.22149	0.0252904	5.52118	2.32688	hypothetical protein TRIATDRAFT_29913	metal ion binding
ANCB01012408.1:1681-2767	1.2199	2.50065e-05	72.5087	30.9646	ubiquitin carboxyl-terminal family 1	intracellular; ubiquitin-specific protease activity; ubiquitin-dependent protein catabolic process
ANCB01010825.1:501-4216	1.20671	0.00223734	452.164	195	amidase family protein	oxidoreductase activity; "carbon-nitrogen ligase activity, with glutamine as amido-N-donor"; oxidation-reduction process
ANCB01004306.1:3320-5350	1.20481	0.043545	577.48	248.538	catalase cat	catalase activity; heme binding; metal ion binding; response to reactive oxygen species; oxidation-reduction process; chanoclavine-I biosynthetic process	Tryptophan metabolism; Glyoxylate and dicarboxylate metabolism	equilase; equilase	ec:1.11.1.6; ec:1.11.1.6
ANCB01014396.1:100-2053	1.19848	0.00503912	24.0114	10.3862	hypothetical protein TRIVIDRAFT_192197	transmembrane transport; integral to membrane
ANCB01002844.1:58-1904	1.19758	0.0337329	22.3351	9.65771	cytochrome p450	monooxygenase activity; iron ion binding; "oxidoreductase activity, acting on paired donors, with incorporation or reduction of molecular oxygen"; heme binding; oxidation-reduction process
ANCB01009861.1:3584-5750	1.18585	6.91999e-05	1737.27	761.433	hypothetical protein TRIATDRAFT_48312	substrate-specific transmembrane transporter activity; integral to membrane; transmembrane transport
ANCB01005423.1:183-2265	1.16931	0.00188148	6.39354	2.78609
ANCB01007635.1:43-778	1.16709	0.0359813	13.7656	6.05577	hypothetical protein TRIATDRAFT_195100	DNA replication initiation; DNA binding; DNA duplex unwinding; DNA helicase activity; ATP binding; MCM complex; nucleus
ANCB01008617.1:40-1843	1.16306	0.00095469	39.5287	17.5606	acetamidase	carbon-nitrogen ligase activity, with glutamine as amido-N-donor
ANCB01011374.1:16-555	1.16119	0.000588335	42.5206	18.9199	3-hydroxy-3-methylglutaryl-coenzyme a reductase	NADP binding; isoprenoid biosynthetic process; integral to membrane; coenzyme A metabolic process; hydroxymethylglutaryl-CoA reductase (NADPH) activity; oxidation-reduction process	Terpenoid backbone biosynthesis	reductase (NADPH)	ec:1.1.1.34
ANCB01005545.1:308-6788	1.14962	9.4972e-05	314.975	141.569	hexose transporter protein	nucleus; integral component of membrane; periplasmic space; sequence-specific DNA binding RNA polymerase II transcription factor activity; DNA binding; zinc ion binding; transmembrane transporter activity; poly(beta-D-mannuronate) lyase activity; regulation of transcription from RNA polymerase II promoter; alginic acid catabolic process; transmembrane transport	Fructose and mannose metabolism	lyase	ec:4.2.2.3
ANCB01010159.1:594-1250	1.14706	2.35903e-06	78.66	35.388
ANCB01001584.1:111-1018	1.14016	0.00173665	14.8473	6.65264
ANCB01013999.1:6740-10028	1.13728	0.002233	85.0763	38.5276	glycoside hydrolase family 55 protein	hydrolase activity
ANCB01008616.1:951-1813	1.13608	0.00502113	14.5065	6.58628	acetamidase	membrane; amino acid transmembrane transporter activity; "hydrolase activity, acting on carbon-nitrogen (but not peptide) bonds, in linear amides"; "carbon-nitrogen ligase activity, with glutamine as amido-N-donor"; amino acid transmembrane transport; metabolic process
ANCB01002983.1:220-1007	1.13286	0.048109	119.547	54.102
ANCB01009141.1:117-791	1.1276	0.0481795	11.5643	5.33004	hypothetical protein TRIATDRAFT_87275	integral to membrane; response to stress
ANCB01007377.1:7618-8678	1.12304	0.0085192	19.3896	8.83544
ANCB01010730.1:16-2448	1.11722	0.028154	12.4172	5.66266
ANCB01003274.1:1744-2912	1.11621	0.0338041	10.8218	4.96662
ANCB01011823.1:1105-1655	1.105	0.00843218	48.3476	22.3948
ANCB01011535.1:1530-3532	1.10315	0.0479323	34.1834	15.7935	hypothetical protein TRIVIDRAFT_68348	transmembrane transport; integral to membrane
ANCB01004938.1:1667-2798	1.10137	0.00406712	22.9778	10.629
ANCB01010460.1:160-3761	1.10131	0.0224397	6.34834	2.92785
ANCB01009976.1:40-3543	1.10108	0.00185836	35.7663	16.585	polyketide synthase	zinc ion binding; oxidoreductase activity; oxidation-reduction process; "transferase activity, transferring acyl groups other than amino-acyl groups"
ANCB01008552.1:2255-4993	1.1004	0.0392582	3.93564	1.78023	type g-protein coupled receptor protein	termination of G-protein coupled receptor signaling pathway
ANCB01002281.1:1292-5244	1.09536	0.000800339	89.0951	41.556	hypothetical protein TRIATDRAFT_321285	sequence-specific DNA binding RNA polymerase II transcription factor activity; regulation of transcription from RNA polymerase II promoter; nucleus; zinc ion binding
ANCB01012547.1:75-3832	1.09433	0.0275294	20.6386	9.60776
ANCB01007598.1:519-2396	1.08846	0.0226527	217.315	101.652	hypothetical protein TRIATDRAFT_128708	oxidoreductase activity, acting on the aldehyde or oxo group of donors, NAD or NADP as acceptor; oxidation-reduction process
ANCB01005546.1:120-2145	1.0851	0.00263993	70.6236	33.1766
ANCB01008953.1:2425-3490	1.07472	0.00600334	196.833	93.1003
ANCB01013438.1:135-1895	1.07328	0.000767035	20.1148	9.45596	predicted protein	protein binding
ANCB01008951.1:2772-5098	1.07098	0.00591091	33.8506	16.0029
ANCB01007901.1:402-1498	1.06562	0.0329374	7.58687	3.60389	carbohydrate esterase family 4 protein	hydrolase activity, acting on carbon-nitrogen (but not peptide) bonds; carbohydrate metabolic process
ANCB01000203.1:72-2364	1.06377	0.000136588	18.2107	8.59099
ANCB01003841.1:1555-2327	1.05715	0.03493	53.4462	25.552	hypothetical protein TRIATDRAFT_285415	protein binding
ANCB01011065.1:76-1690	1.05286	0.00389956	19.4326	9.33204	ankyrin repeat protein	plasma membrane; synapse part; neuron part; cytoskeleton organization; cell communication; single organism signaling; regulation of cellular process; neurological system process; response to stimulus; regulation of biological quality; single-organism organelle organization; protein binding
ANCB01006191.1:320-2231	1.04669	0.0481795	33.3313	16.04
ANCB01003842.1:69-1381	1.0447	3.95029e-05	156.299	75.5296	hypothetical protein TRIATDRAFT_285415	protein binding
ANCB01000163.1:3817-5109	1.04293	0.000512902	819.936	396.927	zinc-binding protein	alcohol dehydrogenase (NADP+) activity; zinc ion binding; hydroxymethylfurfural reductase (NADH) activity; hydroxymethylfurfural reductase (NADPH) activity; alcohol metabolic process; furaldehyde metabolic process; oxidation-reduction process	Glycolysis / Gluconeogenesis; Glycerolipid metabolism; Caprolactam degradation; Pentose and glucuronate interconversions	dehydrogenase (NADP+); dehydrogenase (NADP+); dehydrogenase (NADP+); dehydrogenase (NADP+)	ec:1.1.1.2; ec:1.1.1.2; ec:1.1.1.2; ec:1.1.1.2
ANCB01007998.1:90-1091	1.04053	0.00514047	14.832	7.14229	hypothetical protein TRIATDRAFT_221436	ribonuclease activity; RNA binding
ANCB01007259.1:17-1122	1.03938	0.00126139	77.4082	37.557	glycoside hydrolase family 76 protein	mannan endo-1,6-alpha-mannosidase activity; carbohydrate catabolic process
ANCB01014351.1:690-1524	1.03668	0.000124009	13.7827	6.74684	u3 snornp-associated protein utp11	small-subunit processome; rRNA processing
ANCB01001046.1:1673-2868	1.03557	0.0163447	5.37205	2.59717
ANCB01003438.1:30-1942	1.02667	0.000210548	115.156	56.3379
ANCB01004741.1:6312-7345	1.02517	3.47606e-07	53.7452	26.312
ANCB01011907.1:822-3947	1.02464	0.000344658	37.804	18.5504	ankyrin repeat domain containing protein	protein binding
ANCB01007141.1:109-2345	1.02448	0.00118357	232.825	114.164	hypothetical protein TRIATDRAFT_232659	methylation; methyltransferase activity
ANCB01003596.1:894-3827	1.02209	0.0170224	30.5831	14.967
ANCB01005546.1:2898-4315	1.02187	0.02642	120.446	59.0647	glycoside hydrolase family 88 protein	metabolic process; hydrolase activity
ANCB01013259.1:93-2774	1.0163	0.0014684	387.436	191.041
ANCB01002064.1:10667-12586	1.0122	0.040612	187.245	92.3878
ANCB01012481.1:2416-3247	1.0109	0.034386	9.96923	4.94019
ANCB01013702.1:2499-3695	1.01048	0.0396782	69.6998	34.4459	hypothetical protein TRIATDRAFT_52380	substrate-specific transmembrane transporter activity; integral to membrane; transmembrane transport
ANCB01002281.1:6532-12109	1.00727	1.70784e-07	99.8379	49.5657	glycosyltransferase family 31 protein	transferase activity, transferring glycosyl groups; membrane
ANCB01013040.1:1388-3599	1.0018	0.0045009	21.908	10.8952	hypothetical protein TRIATDRAFT_227276	membrane; cell wall; proteolysis; serine-type endopeptidase activity
ANCB01009337.1:41-1471	1.00121	0.0212026	168.62	83.8738
ANCB01005604.1:201-2027	0.992584	0.039272	38.1971	19.097
ANCB01003551.1:134-2326	0.990631	0.0191186	236.163	118.392
ANCB01010005.1:33-1620	0.986245	0.0434183	80.5603	40.47	hypothetical protein TRIATDRAFT_161146	oxidation-reduction process; oxidoreductase activity
ANCB01008925.1:80-1902	0.971113	0.00227084	26.0072	13.2655	hypothetical protein TRIATDRAFT_89089	sequence-specific DNA binding transcription factor activity; sequence-specific DNA binding; nucleus; "regulation of transcription, DNA-dependent"
ANCB01010447.1:370-1116	0.96649	0.000579408	12.6279	6.43448	exosome complex exonuclease rrp4	exosome (RNase complex); RNA binding; exonuclease activity; nucleic acid phosphodiester bond hydrolysis
ANCB01004298.1:12868-16424	0.963931	0.0125373	13.684	6.90304	cytochrome p450 monooxygenase	monooxygenase activity; iron ion binding; "oxidoreductase activity, acting on paired donors, with incorporation or reduction of molecular oxygen"; heme binding; oxidation-reduction process
ANCB01009339.1:288-1888	0.961412	0.000767035	183.268	93.8401	maleylacetoacetate isomerase	cytoplasm; catalytic activity; aromatic amino acid family metabolic process; protein binding
ANCB01009783.1:53-1427	0.959982	0.000474374	57.2528	29.3037	hypothetical protein TRIATDRAFT_48227	substrate-specific transmembrane transporter activity; integral to membrane; transmembrane transport
ANCB01004368.1:71-2393	0.954459	0.00123885	30.8389	15.8811
ANCB01003329.1:634-1135	0.954338	5.50022e-05	21.9583	11.3138
ANCB01011905.1:890-1678	0.945589	0.0495057	100.564	52.035	polysaccharide lyase family 7 protein	lyase activity
ANCB01011375.1:42-1616	0.940173	0.00019675	186.305	96.8382	3-hydroxy-3-methylglutaryl-coenzyme a reductase	NADP binding; isoprenoid biosynthetic process; integral to membrane; coenzyme A metabolic process; hydroxymethylglutaryl-CoA reductase (NADPH) activity; oxidation-reduction process	Terpenoid backbone biosynthesis	reductase (NADPH)	ec:1.1.1.34
ANCB01012704.1:4810-5823	0.940046	8.14663e-06	25.7425	13.3447
ANCB01004841.1:8384-11711	0.938236	0.015658	12.6887	6.53281
ANCB01002225.1:1802-2938	0.935899	0.00624271	131.352	68.4566	gnat family protein	N-acetyltransferase activity
ANCB01014754.1:4-1406	0.930393	0.0466023	78.4315	41.0101
ANCB01009990.1:434-2558	0.927941	0.0103783	87.3648	45.7134
ANCB01006470.1:110-1249	0.924173	0.0123112	95.6412	50.2422	hypothetical protein TRIATDRAFT_35737	oxidation-reduction process
ANCB01006470.1:110-1249	0.924173	0.0123112	95.6412	50.2422	sarcosine oxidase	oxidoreductase activity; oxidation-reduction process
ANCB01004232.1:5305-7634	0.923199	0.0163447	25.7404	13.4989	isoamyl alcohol oxidase	UDP-N-acetylmuramate dehydrogenase activity; flavin adenine dinucleotide binding; oxidation-reduction process
ANCB01011036.1:14131-17447	0.914809	0.0412404	199.246	105.283	hypothetical protein TRIATDRAFT_127784	transmembrane transport; integral to membrane
ANCB01001446.1:34-692	0.913841	0.042232	7.4804	3.92631	duf1253 domain-containing protein	nucleolus; ribonucleoprotein complex; rRNA processing
ANCB01014791.1:49-1894	0.904769	0.00117304	36.2616	19.2704	hypothetical protein TRIATDRAFT_317313	substrate-specific transmembrane transporter activity; integral to membrane; transmembrane transport; substrate-specific transmembrane transporter activity; integral to membrane; transmembrane transport
ANCB01011988.1:3690-4688	0.903791	0.000983237	40.3292	21.4329
ANCB01000259.1:139-688	0.903268	0.0146372	17.7035	9.4603
ANCB01003710.1:8617-10259	0.897029	0.0059783	106.005	56.7741
ANCB01004792.1:6123-9132	0.887567	0.000114603	144.383	77.9187	hypothetical protein TRIATDRAFT_93209	protein binding
ANCB01012743.1:122-1730	0.8855	0.0342519	5.9768	3.23281	hypothetical protein TRIVIDRAFT_28956	zinc ion binding; oxidoreductase activity; oxidation-reduction process
ANCB01007759.1:98-1913	0.884515	0.0138441	150.04	81.0248	hypothetical protein TRIATDRAFT_287570	transmembrane transport; integral to membrane
ANCB01014751.1:403-2582	0.88432	0.0180785	498.174	269.19	sugar transporter	integral component of membrane; substrate-specific transmembrane transporter activity; carbohydrate transport; transmembrane transport
ANCB01008228.1:1663-4665	0.883101	0.048604	123.388	66.6667
ANCB01004114.1:4356-6329	0.88299	0.016359	71.7384	38.7789	hypothetical protein TRIATDRAFT_317681	protein binding
ANCB01010257.1:75-2191	0.882763	0.00973168	31.3532	16.9411
ANCB01009517.1:91-577	0.880409	0.0146161	20.497	11.0961	gmp synthase	GMP synthase (glutamine-hydrolyzing) activity; ATP binding; pyrophosphatase activity; GMP biosynthetic process	Purine metabolism; Drug metabolism - other enzymes	synthase (glutamine-hydrolysing); synthase (glutamine-hydrolysing)	ec:6.3.5.2; ec:6.3.5.2
ANCB01000195.1:666-4353	0.879454	0.0021982	14.7566	8.00614
ANCB01002704.1:77-1568	0.879416	0.00258539	22.2503	11.9988
ANCB01004352.1:43-2804	0.877136	0.0213561	11.0727	5.95149	duf974 domain containing protein	GTP binding
ANCB01005874.1:23-1679	0.876307	0.00502113	30.601	16.6102
ANCB01006593.1:2578-3234	0.876084	0.0211762	42.1214	22.8842	hypothetical protein TRIATDRAFT_250689	regulation of mitotic metaphase/anaphase transition; anaphase-promoting complex; protein binding
ANCB01000355.1:1223-2291	0.874161	0.0013352	58.2982	31.6832
ANCB01005808.1:3457-5376	0.866644	0.0354606	58.4203	31.9226
ANCB01001873.1:85-1123	0.864349	0.00488612	16.7713	9.15669
ANCB01013512.1:210-725	0.863145	0.0495057	5.55792	2.98436	wd repeat containing protein 36	small-subunit processome; catalytic activity; rRNA processing
ANCB01013841.1:21-1390	0.852692	0.0250834	139.963	77.2099
ANCB01014644.1:2224-5584	0.849879	0.0338041	107.687	59.5375
ANCB01004997.1:52-2842	0.849628	0.010969	81.9716	45.3138
ANCB01001514.1:2028-3461	0.847906	0.00922337	27.9811	15.5885	ammonium permease	ammonium transmembrane transport; integral to membrane; ammonium transmembrane transporter activity
ANCB01006176.1:1517-2707	0.840033	0.000697707	57.5624	32.0777
ANCB01002437.1:4-1615	0.833008	0.0316443	1065.72	596.729	hypothetical protein TRIATDRAFT_50984	oxidoreductase activity, acting on the aldehyde or oxo group of donors, NAD or NADP as acceptor; oxidation-reduction process
ANCB01002822.1:840-1621	0.831033	0.0017006	129.694	72.8237
ANCB01008196.1:21643-23688	0.829337	0.0290453	30.4663	17.0624	hypothetical protein TRIATDRAFT_157395	protein kinase activity; protein phosphorylation; ATP binding
ANCB01001023.1:1806-4990	0.828876	0.0159539	41.7389	23.4867
ANCB01001515.1:58-620	0.826886	0.0381468	12.3199	7.02344	ammonium permease	ammonium transmembrane transport; integral to membrane; ammonium transmembrane transporter activity
ANCB01011273.1:204-1319	0.825187	0.0209423	184.913	104.13
ANCB01010377.1:111-3182	0.823116	0.0289264	44.0341	24.8618
ANCB01008175.1:1531-3470	0.821765	0.0181825	82.1092	46.3145	related to bud7 protein	zinc ion binding
ANCB01003622.1:3361-8110	0.8206	0.0289102	40.0255	22.5723	hypothetical protein TRIATDRAFT_314161	ATP binding; helicase activity; DNA binding; zinc ion binding; protein binding
ANCB01002304.1:1344-3468	0.818806	0.0268561	11.4601	6.4648
ANCB01000703.1:2260-3504	0.818353	0.018232	35.0687	19.7876	short chain dehydrogenase	oxidoreductase activity; oxidation-reduction process
ANCB01012933.1:772-2071	0.815083	0.0123045	27.7885	15.7394	hypothetical protein TRIATDRAFT_280233	sequence-specific DNA binding RNA polymerase II transcription factor activity; regulation of transcription from RNA polymerase II promoter; nucleus; zinc ion binding
ANCB01002813.1:158-1220	0.811935	0.00263993	97.6516	55.4416
ANCB01007645.1:9897-13063	0.802467	0.0441184	40.8063	23.2817
ANCB01001591.1:177-572	0.801755	0.0153288	23.9174	13.6567
ANCB01005906.1:274-3086	0.800572	0.00120951	19.4866	11.1546	hypothetical protein TRIATDRAFT_175965, partial	hydrolase activity; zinc ion binding; metabolic process
ANCB01014144.1:170-5366	0.799716	0.0338041	21.5408	12.3349	rho guanyl nucleotide exchange	cytoplasm; Rho guanyl-nucleotide exchange factor activity; positive regulation of Rho GTPase activity
ANCB01008310.1:6-806	0.797369	0.0265706	21.8699	12.5432	trna (cytosine-5-)-methyltransferase ncl1	preribosome, large subunit precursor; RNA binding; S-adenosylmethionine-dependent methyltransferase activity; rRNA processing; methylation
ANCB01000175.1:10371-11994	0.797329	0.0225761	31.4265	18.0549
ANCB01013412.1:43-685	0.796885	0.0112205	58.2263	33.3717	hypothetical protein TRIATDRAFT_46333	heme binding; "oxidoreductase activity, acting on paired donors, with incorporation or reduction of molecular oxygen"; monooxygenase activity; iron ion binding; electron carrier activity; oxidation-reduction process
ANCB01013581.1:368-3272	0.795754	0.0440329	9.57089	5.5408
ANCB01012614.1:75-1496	0.795709	0.0152134	26.6282	15.1644	hypothetical protein TRIATDRAFT_35002	sequence-specific DNA binding RNA polymerase II transcription factor activity; regulation of transcription from RNA polymerase II promoter; nucleus; zinc ion binding
ANCB01012008.1:206-1088	0.791872	0.0139208	31.2781	17.9624	carbohydrate esterase family 4 protein	hydrolase activity, acting on carbon-nitrogen (but not peptide) bonds; carbohydrate metabolic process
ANCB01008425.1:175-1645	0.786153	0.0451327	169.767	98.1874
ANCB01006651.1:185-981	0.785128	0.0146161	20.5335	11.8999	gmp synthase	GMP synthase (glutamine-hydrolyzing) activity; ATP binding; pyrophosphatase activity; GMP biosynthetic process	Purine metabolism; Drug metabolism - other enzymes	synthase (glutamine-hydrolysing); synthase (glutamine-hydrolysing)	ec:6.3.5.2; ec:6.3.5.2
ANCB01005823.1:9538-10841	0.784772	0.00733429	24.0634	13.8545	hypothetical protein TRIATDRAFT_54174	chromosome, centromeric region; mitosis; nucleus
ANCB01010430.1:44-1185	0.778762	0.0199644	29.8167	17.2707
ANCB01014704.1:2572-4177	0.777064	0.0132275	143.747	83.5929	hypothetical protein TRIATDRAFT_44518	transport; integral to membrane
ANCB01003237.1:4896-6033	0.775451	0.000724549	37.1499	21.5012	atp-dependent rrna helicase rrp3	nucleus; RNA binding; ATP binding; ATP-dependent helicase activity; ATP catabolic process; rRNA processing
ANCB01001458.1:4620-6196	0.774337	0.0145144	15.8598	9.33637	3-beta hydroxysteroid dehydrogenase isomerase family	3-beta-hydroxy-delta5-steroid dehydrogenase activity; steroid biosynthetic process; oxidation-reduction process	Steroid hormone biosynthesis; Steroid degradation	dehydrogenase; dehydrogenase	ec:1.1.1.145; ec:1.1.1.145
ANCB01002549.1:752-2412	0.772934	0.000731367	43.37	25.3219	ribosome assembly protein rrb1	nucleus; protein binding
ANCB01006242.1:79-1216	0.77145	0.00118173	33.5971	19.6081	hypothetical protein TRIATDRAFT_151487	DNA replication; DNA binding; ATP binding; nucleoside-triphosphatase activity	Purine metabolism; Thiamine metabolism	phosphatase; phosphatase	ec:3.6.1.15; ec:3.6.1.15
ANCB01014030.1:2884-5737	0.770404	0.000997979	31.6241	18.5791	hypothetical protein TRIATDRAFT_244247	protein binding
ANCB01011829.1:324-1985	0.768397	0.0323877	244.033	142.89	fumarylacetoacetase	fumarylacetoacetase activity; aromatic amino acid family metabolic process	Styrene degradation; Tyrosine metabolism	beta-diketonase; beta-diketonase	ec:3.7.1.2; ec:3.7.1.2
ANCB01006586.1:1-2144	0.767621	0.0300654	73.1581	42.8343	hypothetical protein TRIATDRAFT_31705	DNA replication initiation; DNA binding; DNA duplex unwinding; DNA helicase activity; ATP binding; MCM complex; nucleus
ANCB01007281.1:2554-3546	0.762518	0.00190411	19.0227	11.1546	nucleolar protein nop52 variant	preribosome, small subunit precursor; rRNA processing
ANCB01000203.1:4381-6558	0.761378	0.0208731	19.41	11.3201	hypothetical protein TRIATDRAFT_83067	metal ion binding
ANCB01007747.1:2823-4409	0.756474	0.00585656	36.5292	21.4778
ANCB01004815.1:5781-7181	0.751048	0.0468802	186.456	110.577	related to phosphatase 2a inhibitor	nucleus; nucleosome assembly
ANCB01012746.1:139-2006	0.750391	0.00543637	65.5099	38.9071	sugar transporter	integral component of membrane; substrate-specific transmembrane transporter activity; transmembrane transport
ANCB01008788.1:22-1798	0.747382	0.00214487	51.972	30.9002
ANCB01005881.1:1819-5822	0.746705	0.0202686	13.6795	8.10933	fungal transcriptional regulatory protein	nucleus; sequence-specific DNA binding RNA polymerase II transcription factor activity; zinc ion binding; regulation of transcription from RNA polymerase II promoter
ANCB01003568.1:94-1337	0.742998	0.0314525	33.2202	19.6833	hypothetical protein TRIATDRAFT_79024	cytoplasm
ANCB01012285.1:9-1175	0.742548	0.000116726	26.8722	16.0494
ANCB01003974.1:1828-4464	0.741865	0.0203775	23.3985	13.8813	hypothetical protein TRIATDRAFT_285826	binding
ANCB01007621.1:816-1818	0.738817	0.00127578	47.9712	28.8341
ANCB01011528.1:1375-3787	0.737082	0.0353911	28.5163	17.0959	family atp-dependent dna helicase	nucleic acid binding; ATP binding; ATP-dependent helicase activity; ATP catabolic process; DNA recombination
ANCB01010873.1:1087-2280	0.735342	0.0356099	19.8561	12.0189	rrna-processing protein utp23	small-subunit processome; catalytic activity; metabolic process
ANCB01013248.1:55-677	0.734765	0.0450788	10.5011	6.25161	hypothetical protein TRIATDRAFT_282752	carbon-sulfur lyase activity; metabolic process
ANCB01013172.1:1922-3440	0.734633	0.00830943	86.9218	52.1157
ANCB01002849.1:4803-5871	0.733772	0.00672725	36.5202	21.8386	u3 small nucleolar ribonucleoprotein imp3	viral nucleocapsid; ribonucleoprotein complex; rRNA binding
ANCB01005904.1:2699-5307	0.733368	0.0405217	11.9612	7.07778
ANCB01001494.1:5256-6365	0.732101	0.000205352	25.1844	15.1118
ANCB01007972.1:32-4091	0.730572	0.0232579	30.1836	18.0898	hypothetical protein TRIATDRAFT_147249	protein binding
ANCB01000905.1:308-2406	0.728524	0.0162115	28.4962	17.1246	hypothetical protein TRIATDRAFT_269378	flavin adenine dinucleotide binding; UDP-N-acetylmuramate dehydrogenase activity; oxidation-reduction process
ANCB01011375.1:1843-3294	0.727294	0.00756255	68.7887	41.4048	hypothetical protein TRIATDRAFT_143942	catalytic activity; metabolic process
ANCB01004109.1:1024-2934	0.72694	5.09728e-05	78.8644	47.6455
ANCB01013367.1:1401-4668	0.72628	0.0226527	18.3468	10.9589
ANCB01005361.1:46-1511	0.726178	0.0202832	113.193	68.2753
ANCB01010548.1:9-1319	0.718785	0.0196875	15.6965	9.50018	atp-dependent rna helicase rok1	nucleus; nucleic acid binding; helicase activity; ATP binding; metabolic process; ribosome biogenesis
ANCB01009818.1:7520-10995	0.718057	0.00741127	80.9759	49.1165	hypothetical protein TRIATDRAFT_30560	cytoplasm; glycine catabolic process; aminomethyltransferase activity	Glycine, serine and threonine metabolism; One carbon pool by folate	S-aminomethyldihydrolipoylprotein:(6S)-tetrahydrofolate aminomethyltransferase (ammonia-forming); S-aminomethyldihydrolipoylprotein:(6S)-tetrahydrofolate aminomethyltransferase (ammonia-forming)	ec:2.1.2.10; ec:2.1.2.10
ANCB01012354.1:68-2423	0.716422	0.0366017	28.5439	17.2357	hypothetical protein TRIATDRAFT_285608	protein heterodimerization activity
ANCB01005940.1:30-2637	0.715891	0.0440329	248.597	151.024	hypothetical protein TRIATDRAFT_149250	membrane coat; protein transporter activity; vesicle-mediated transport; intracellular protein transport; binding
ANCB01002678.1:3240-4108	0.713626	0.0171853	22.1077	13.4678
ANCB01000365.1:1714-4298	0.713553	0.0329374	36.741	22.317	hypothetical protein TRIVIDRAFT_123833, partial	binding
ANCB01010780.1:53-2819	0.71167	0.0412404	42.6852	25.9787	u3 small nucleolar rna-associated protein	viral nucleocapsid; ribonucleoprotein complex; protein binding
ANCB01001118.1:3719-6196	0.711567	0.0305515	41.182	25.1017
ANCB01005635.1:583-1721	0.709439	0.0329374	83.1231	50.7631
ANCB01008490.1:205-1627	0.708457	0.00876216	23.3254	14.2665	amidohydrolase family protein	catalytic activity; metabolic process
ANCB01013732.1:49-907	0.707396	0.00502113	47.1415	28.7012
ANCB01009799.1:149-456	0.705934	0.00672725	168.571	103.177	spermidine synthase	extracellular region; spermidine synthase activity; spermidine biosynthetic process	Arginine and proline metabolism; Glutathione metabolism; beta-Alanine metabolism; Cysteine and methionine metabolism	synthase; synthase; synthase; synthase	ec:2.5.1.16; ec:2.5.1.16; ec:2.5.1.16; ec:2.5.1.16
ANCB01011367.1:61-726	0.704991	0.0093282	43.2828	26.4848	methyltransferase type 11	transferase activity; metabolic process
ANCB01001491.1:2832-6051	0.703882	0.0329374	33.4758	20.4641	hypothetical protein TRIATDRAFT_132064	regulation of transcription from RNA polymerase II promoter; zinc ion binding; sequence-specific DNA binding RNA polymerase II transcription factor activity; DNA binding; nucleus
ANCB01007758.1:25-1350	0.700795	0.0449781	26.3534	16.1458	hypothetical protein TRIATDRAFT_77454	carbohydrate binding; carbohydrate metabolic process; "hydrolase activity, hydrolyzing O-glycosyl compounds"
ANCB01004115.1:1209-2812	0.700186	5.36798e-05	83.4888	51.3094	metallo-beta-lactamase domain	hydrolase activity; metabolic process
ANCB01005551.1:3405-8176	0.696765	0.0338041	68.2107	41.9961
ANCB01004373.1:1387-3240	0.695431	0.00531386	48.8428	30.0587
ANCB01007427.1:683-1602	0.69523	0.0440329	22.0987	13.5548	hypothetical protein TRIATDRAFT_295201	telomeric DNA binding; damaged DNA binding; DNA recombination; Ku70:Ku80 complex; ATP-dependent DNA helicase activity; telomere maintenance; double-strand break repair via nonhomologous end joining
ANCB01004784.1:1512-4170	0.695132	0.018232	34.2995	21.0471
ANCB01003589.1:3988-6028	0.694333	0.0314525	17.2435	10.6352	snornp assembly factor	pseudouridine synthesis; ribosome biogenesis
ANCB01010653.1:246-1919	0.693499	0.0440329	41.4147	25.3907	vacuolar transporter chaperone 4	endoplasmic reticulum; intrinsic component of vacuolar membrane; vacuolar transporter chaperone complex; polyphosphate kinase activity; polyphosphate metabolic process; vacuolar transport; microautophagy; phosphorylation; "vacuole fusion, non-autophagic"	Oxidative phosphorylation	kinase	ec:2.7.4.1
ANCB01005677.1:3895-5250	0.692834	0.00306802	33.7378	20.7697	hypothetical protein TRIATDRAFT_245230	zinc ion binding; positive regulation of maintenance of mitotic sister chromatid cohesion; double-strand break repair via homologous recombination; positive regulation of mitotic metaphase/anaphase transition; SUMO ligase activity; Smc5-Smc6 complex
ANCB01010958.1:4081-5271	0.691002	0.0329374	102.104	63.0569
ANCB01013461.1:1810-6193	0.688013	0.0294986	27.8347	17.3061	ribosomal rna-processing protein 12	binding
ANCB01007841.1:5337-6741	0.68715	0.0425041	38.7064	23.9886	hypothetical protein TRIATDRAFT_35792	binding
ANCB01012489.1:369-2694	0.685379	0.0449135	20.5556	12.7562	nop14-like family protein	small-subunit processome
ANCB01008294.1:768-2215	0.685063	0.0090898	59.4742	36.9475
ANCB01012499.1:223-792	0.682292	0.0156279	234.475	145.858	hypothetical protein	metabolic process; transferase activity
ANCB01009685.1:10592-11673	0.681554	0.0462452	36.7486	22.9642	bcp1-like protein	nucleus; cytoplasm; protein transport
ANCB01004383.1:914-3207	0.680181	0.00632493	35.0639	21.753
ANCB01007555.1:3439-5282	0.680034	0.0264768	258.346	160.916
ANCB01011830.1:146-2009	0.678318	0.0161714	31.2039	19.4697	protein bfr2	nucleolus
ANCB01010532.1:262-2634	0.677916	0.0258425	25.7799	16.1376	hypothetical protein TRIATDRAFT_252945	protein kinase activity; protein phosphorylation; ATP binding
ANCB01004792.1:5034-5998	0.677786	0.0295416	85.8954	53.6381	nuclear cap-binding protein subunit 2	commitment complex; nuclear cap binding complex; nucleotide binding; RNA cap binding; "mRNA cis splicing, via spliceosome"
ANCB01002102.1:3398-6591	0.67146	0.0265706	44.1072	27.6382
ANCB01002290.1:173-1612	0.669657	0.016845	44.1951	27.6485	pantothenate transporter	integral component of membrane; ATP binding; "ATPase activity, coupled to transmembrane movement of substances"; ATP catabolic process; transmembrane transport
ANCB01006060.1:763-5302	0.668267	0.00543616	33.6614	21.0292	fad binding domain protein	oxidoreductase activity; oxidation-reduction process
ANCB01002527.1:6866-8912	0.668219	0.0217562	209.899	131.844	hypothetical protein TRIATDRAFT_131482	transcription, DNA-dependent; DNA binding; nucleus; zinc ion binding
ANCB01013558.1:2203-5484	0.666899	0.0113214	208.5	131.108	nonsense-mediated mrna decay protein 3	cytosolic large ribosomal subunit; ribosomal large subunit binding; ribosomal large subunit export from nucleus
ANCB01004545.1:30-1183	0.665899	0.0159539	33.4089	21.0081
ANCB01010792.1:4622-6792	0.664648	0.0347118	137.913	86.825	hypothetical protein TRIATDRAFT_295691	cytoplasm; phosphorylation; isoprenoid biosynthetic process; mevalonate kinase activity; ATP binding	Terpenoid backbone biosynthesis	kinase	ec:2.7.1.36
ANCB01010871.1:165-1758	0.664129	0.0202243	100.43	63.2025
ANCB01011273.1:1931-7107	0.664049	0.0434178	44.1828	27.7972	hypothetical protein TRIATDRAFT_213443	calcium ion binding
ANCB01013852.1:19-1423	0.663591	0.0495057	58.8672	37.0614	tam domain	catalytic activity
ANCB01001787.1:1184-2451	0.662847	0.0193025	152.771	96.2252
ANCB01003238.1:854-2407	0.662215	0.0329374	47.1679	29.741
ANCB01011187.1:5331-7627	0.661369	0.00669571	60.0839	37.8275
ANCB01007293.1:2917-4445	0.659034	0.0224397	33.4652	21.1491	dna-directed rna polymerases i and iii 40 kda polypeptide	DNA binding; DNA-directed RNA polymerase activity; protein dimerization activity; "transcription, DNA-templated"	Purine metabolism; Pyrimidine metabolism	RNA polymerase; RNA polymerase	ec:2.7.7.6; ec:2.7.7.6
ANCB01009651.1:4672-5416	0.657182	0.0297911	14.1555	8.86018
ANCB01010654.1:1979-2948	0.657044	0.0379031	25.9788	16.3648	hypothetical protein TRIATDRAFT_142705	cytoplasm; peptidyl-arginine N-methylation; protein-arginine N-methyltransferase activity; nucleus
ANCB01006189.1:6888-7313	0.655988	0.0374055	37.9692	23.9901	methyltransferase domain-containing protein	methyltransferase activity; methylation
ANCB01004545.1:1696-5494	0.653765	0.00501881	164.51	104.494	pyruvate dehydrogenase protein x component	transferase activity, transferring acyl groups; metabolic process
ANCB01013411.1:106-1410	0.652455	0.0329374	243.275	154.475	hypothetical protein TRIATDRAFT_46333	heme binding; "oxidoreductase activity, acting on paired donors, with incorporation or reduction of molecular oxygen"; monooxygenase activity; iron ion binding; electron carrier activity; oxidation-reduction process
ANCB01005770.1:306-2067	0.652427	0.0255411	42.5916	26.9147	atp-dependent rna helicase dbp8	nucleolus; RNA binding; ATP binding; ATP-dependent helicase activity; ATP catabolic process; rRNA processing
ANCB01000740.1:15-1046	0.650549	0.0374049	26.0534	16.5682
ANCB01004687.1:29-1151	0.64914	0.0423843	82.159	52.2363	hypothetical protein TRIATDRAFT_302700	cytoplasm; adenine phosphoribosyltransferase activity; nucleoside metabolic process; adenine salvage	Purine metabolism	phosphoribosyltransferase	ec:2.4.2.7
ANCB01011255.1:15-1269	0.647741	0.0329374	177.631	113.144	ribonucleoside-diphosphate reductase large chain	ribonucleoside-diphosphate reductase complex; "ribonucleoside-diphosphate reductase activity, thioredoxin disulfide as acceptor"; ATP binding; DNA replication; oxidation-reduction process	Purine metabolism; Glutathione metabolism; Pyrimidine metabolism	reductase; reductase; reductase	ec:1.17.4.1; ec:1.17.4.1; ec:1.17.4.1
ANCB01001714.1:699-2218	0.645476	0.0488928	38.9272	24.8254
ANCB01003089.1:4617-6109	0.644851	0.0434178	32.0849	20.4161	hypothetical protein TRIATDRAFT_167387, partial	tetrahydrofolylpolyglutamate synthase activity; ATP binding; tetrahydrofolylpolyglutamate biosynthetic process	Folate biosynthesis	synthase	ec:6.3.2.17
ANCB01000789.1:50-1561	0.644527	0.0379031	39.1643	24.9312	dna-directed rna polymerase iii subunit rpc6	DNA binding; DNA-directed RNA polymerase activity; "transcription, DNA-templated"	Purine metabolism; Pyrimidine metabolism	RNA polymerase; RNA polymerase	ec:2.7.7.6; ec:2.7.7.6
ANCB01004507.1:117-715	0.644229	0.0419564	43.7004	27.976	unnamed protein product	anaphase-promoting complex; ubiquitin-protein ligase activity
ANCB01003462.1:69-2210	0.640867	0.00973168	222.552	142.435	d-galacturonic acid reductase	oxidoreductase activity; oxidation-reduction process
ANCB01009137.1:78-1066	0.635162	0.0196875	17.1903	10.9525	allantoate transport protein	integral component of membrane; transmembrane transport
ANCB01002838.1:194-1132	0.634291	0.0283238	190.835	122.684	proliferating cell nuclear antigen	nucleus; integral component of membrane; PCNA complex; DNA binding; substrate-specific transmembrane transporter activity; DNA polymerase processivity factor activity; regulation of DNA replication; transmembrane transport
ANCB01005443.1:353-2513	0.631342	0.0473544	371.838	239.648
ANCB01002251.1:1610-2991	0.630416	0.0359899	28.8051	18.6264
ANCB01007461.1:610-1381	0.630181	0.0482818	39.9955	25.7612	peptidase s8 subtilisin kexin sedolisin protein	serine-type endopeptidase activity; proteolysis
ANCB01013370.1:84-1207	0.62797	0.0484789	61.1412	39.4807
ANCB01011340.1:94-1635	0.626927	0.0459808	42.6793	27.4788	hypothetical protein TRIATDRAFT_213759	metal ion binding; metalloendopeptidase activity; proteolysis
ANCB01012208.1:1223-3481	0.626207	0.0158589	25.5366	16.4237	ribosome biogenesis protein ytm1	nucleoplasm; "preribosome, large subunit precursor"; PeBoW complex; ribonucleoprotein complex binding; "maturation of LSU-rRNA from tricistronic rRNA transcript (SSU-rRNA, 5.8S rRNA, LSU-rRNA)"; "maturation of 5.8S rRNA from tricistronic rRNA transcript (SSU-rRNA, 5.8S rRNA, LSU-rRNA)"; chromosome organization; protein binding
ANCB01006648.1:380-1458	0.62355	0.0339466	12.1008	7.8764	gmp synthase	cytoplasm; GMP synthase (glutamine-hydrolyzing) activity; ATP binding; pyrophosphatase activity; GMP biosynthetic process; glutamine metabolic process	Drug metabolism - other enzymes; Purine metabolism	synthase (glutamine-hydrolysing); synthase (glutamine-hydrolysing)	ec:6.3.5.2; ec:6.3.5.2
ANCB01009394.1:2072-3200	0.622666	0.0132275	33.5367	21.5842
ANCB01010923.1:77-1703	0.619455	0.0221918	64.7553	41.9837	molybdenum cofactor biosynthesis protein 1 b	molybdopterin synthase complex; catalytic activity; metal ion binding; "4 iron, 4 sulfur cluster binding"; Mo-molybdopterin cofactor biosynthetic process
ANCB01000274.1:24-1547	0.618281	0.044606	23.4343	15.2357
ANCB01008675.1:208-2729	0.615698	0.0211762	40.4263	26.1935	c6 zinc finger protein	nucleus; DNA binding; zinc ion binding; "transcription, DNA-templated"
ANCB01000225.1:65-1698	0.614594	0.0479465	64.6933	42.1463	nol1 nop2 sun family protein	RNA binding; tRNA (cytosine-5-)-methyltransferase activity; tRNA methylation
ANCB01012097.1:319-1569	0.61273	0.0361374	54.7712	35.7103	hypothetical protein TRIATDRAFT_302913	sequence-specific DNA binding
ANCB01001523.1:1699-3141	0.611715	0.0203996	18.5299	12.1482	dna-binding protein	DNA binding
ANCB01008196.1:16007-20208	0.610866	0.0498532	234.702	153.403	c6 zinc finger domain-containing protein	nucleus; membrane; sequence-specific DNA binding RNA polymerase II transcription factor activity; DNA binding; ATP binding; zinc ion binding; ATPase activity; ATP catabolic process; regulation of transcription from RNA polymerase II promoter	Purine metabolism	adenylpyrophosphatase	ec:3.6.1.3
ANCB01003514.1:2456-4057	0.61074	0.0247654	11.523	7.57604	rrna processing protein	nucleolus; rRNA processing
ANCB01003909.1:41-1970	0.610374	0.0402664	44.524	29.0394	dna-directed rna polymerase iii	DNA-directed RNA polymerase III complex; DNA binding; DNA-directed RNA polymerase activity; transcription from RNA polymerase III promoter	Purine metabolism; Pyrimidine metabolism	RNA polymerase; RNA polymerase	ec:2.7.7.6; ec:2.7.7.6
ANCB01003137.1:93-1130	0.609236	0.0045009	45.7973	29.8495
ANCB01003498.1:9-838	0.607398	0.0378136	32.8729	21.4739	hypothetical protein TRIATDRAFT_297259	mitotic spindle; DASH complex; mitotic spindle organization in nucleus
ANCB01002884.1:2586-5044	0.606438	0.0289102	112.187	73.5714	nacht and ankyrin domain protein	protein binding
ANCB01004816.1:66-1100	0.605719	0.0221504	18.238	11.8617	trna-guanine transglycosylase family protein	queuine tRNA-ribosyltransferase activity; queuosine biosynthetic process
ANCB01001668.1:3956-5066	0.603162	0.0429812	113.782	74.8391	hypothetical protein TRIATDRAFT_320493	nucleic acid binding
ANCB01000635.1:226-1513	0.601614	0.00226961	47.2343	31.0523
ANCB01005996.1:1283-2526	0.599868	0.025012	36.0057	23.6945
ANCB01001674.1:1091-3536	0.599615	0.0402664	82.3879	54.2058	ctp synthase	CTP synthase activity; ATP binding; glutamine metabolic process; phospholipid biosynthetic process; pyrimidine nucleobase biosynthetic process; 'de novo' CTP biosynthetic process	Pyrimidine metabolism	synthase (glutamine hydrolysing)	ec:6.3.4.2
ANCB01003400.1:3305-6671	0.598593	0.048604	85.2855	56.1631
ANCB01001432.1:287-3578	0.596886	0.0252599	80.6978	53.2198	hypothetical protein TRIATDRAFT_89413	urea catabolic process; urease activity; nickel cation binding	Arginine and proline metabolism; Purine metabolism; Atrazine degradation	ec:3.5.1.5 urease; ec:3.5.1.5 urease; ec:3.5.1.5 urease	ec:3.5.1.5; ec:3.5.1.5; ec:3.5.1.5
ANCB01004314.1:117-936	0.596652	0.0404913	116.777	76.9345	hypothetical protein TRIATDRAFT_302522	carbohydrate binding; carbohydrate metabolic process; isomerase activity
ANCB01014429.1:482-1580	0.594746	0.00501881	31.7348	21.0262
ANCB01009954.1:242-3327	0.594524	0.0196875	79.2145	52.3487
ANCB01008043.1:2505-3787	0.594357	0.0481795	24.6419	16.3098	methyltransferase domain-containing protein	nucleolus; cytoplasm; rRNA (guanine) methyltransferase activity; ribosomal small subunit export from nucleus; cellular bud site selection; "endonucleolytic cleavage in ITS1 to separate SSU-rRNA from 5.8S rRNA and LSU-rRNA from tricistronic rRNA transcript (SSU-rRNA, 5.8S rRNA, LSU-rRNA)"; rRNA (guanine-N7)-methylation
ANCB01002393.1:2456-3352	0.594265	0.00955353	40.2725	26.5035	ras-related gtpase	GTP binding; small GTPase mediated signal transduction; intracellular; protein transport; GTP catabolic process; membrane
ANCB01000035.1:18-807	0.59404	0.020084	22.3642	14.7497	hypothetical protein TRIATDRAFT_83082	integral to membrane; amino acid transmembrane transporter activity; amino acid transmembrane transport
ANCB01010763.1:1494-4414	0.591859	0.0289102	99.4088	65.847	flavodoxin and radical sam domain protein	FMN binding; oxidoreductase activity; iron-sulfur cluster binding; oxidation-reduction process
ANCB01010266.1:2454-6053	0.588895	0.0446556	109.283	72.4942	hypothetical protein TRIATDRAFT_128421	Ran GTPase binding; intracellular protein transport; nucleus
ANCB01007352.1:325-2027	0.588857	0.00669571	129.377	85.8531	integral membrane family protein	membrane; nucleoside-triphosphatase activity	Purine metabolism; Thiamine metabolism	phosphatase; phosphatase	ec:3.6.1.15; ec:3.6.1.15
ANCB01014182.1:2479-3954	0.58716	0.034603	47.9724	31.8398	hypothetical protein TRIATDRAFT_49846	nucleus
ANCB01003974.1:123-1733	0.585434	0.0233657	25.4775	16.8614	dna mismatch repair protein	mitochondrion; MutLalpha complex; MutLbeta complex; heteroduplex DNA loop binding; single-stranded DNA binding; ATP binding; ATPase activity; dinucleotide insertion or deletion binding; meiotic mismatch repair; meiotic heteroduplex formation; ATP catabolic process; reciprocal meiotic recombination	Purine metabolism	adenylpyrophosphatase	ec:3.6.1.3
ANCB01007051.1:1220-3741	0.584311	0.00112614	51.0565	34.1329
ANCB01008426.1:8488-9806	0.582197	0.0289102	31.2987	20.8736
ANCB01011141.1:1858-3494	0.581647	0.0498532	29.2367	19.4553
ANCB01010540.1:3173-4522	0.578554	0.0212026	49.6251	33.1485	transcription initiation factor tfiid subunit 9	intracellular; translation initiation factor activity; protein heterodimerization activity; "DNA-templated transcription, initiation"; translational initiation; mycelium development
ANCB01001545.1:3422-4390	0.57702	0.0174955	42.1251	28.2498
ANCB01005036.1:83-2104	0.576361	0.0338041	37.5686	25.095	hypothetical protein TRIATDRAFT_39952	hydrolase activity
ANCB01006264.1:178-2031	0.574736	0.0359813	23.9918	16.0167	ankyrin repeat protein	RNA binding; RNA-directed DNA polymerase activity; zinc ion binding; RNA-dependent DNA replication; DNA integration; protein binding
ANCB01013764.1:127-1216	0.567539	0.0133301	63.4741	42.8363	60s acidic ribosomal protein	nucleolus; ribosome; ribosome biogenesis
ANCB01005964.1:5193-6913	0.567526	0.0244784	119.232	80.2715	hydroxymethylglutaryl- lyase	hydroxymethylglutaryl-CoA lyase activity; metabolic process	Butanoate metabolism; Synthesis and degradation of ketone bodies; Geraniol degradation; "Valine, leucine and isoleucine degradation"	lyase; lyase; lyase; lyase	ec:4.1.3.4; ec:4.1.3.4; ec:4.1.3.4; ec:4.1.3.4
ANCB01013065.1:88-3770	0.564078	0.0115676	48.4698	32.8005	transducin family protein	protein binding
ANCB01001109.1:64-1833	0.558173	0.0169446	26.7913	18.1363	hypothetical protein TRIVIDRAFT_11461, partial	binding
ANCB01008782.1:1112-3486	0.556876	0.0295416	117.863	80.0164	phosphoribosylformylglycinamidine cyclo-ligase	cytoplasm; phosphoribosylamine-glycine ligase activity; phosphoribosylformylglycinamidine cyclo-ligase activity; ATP binding; metal ion binding; 'de novo' IMP biosynthetic process; purine nucleobase biosynthetic process	Purine metabolism; Purine metabolism	ligase; cyclo-ligase	ec:6.3.4.13; ec:6.3.3.1
ANCB01012443.1:1731-3019	0.556093	0.018232	84.7487	57.5987	trna pseudouridine synthase	intracellular; RNA binding; pseudouridine synthase activity; pseudouridine synthesis
ANCB01011440.1:2464-3533	0.550298	0.00855233	74.1549	50.5833	3 -5 exoribonuclease csl4	exosome (RNase complex); RNA binding
ANCB01001716.1:1019-2489	0.544285	0.0423711	60.6346	41.4286
ANCB01007277.1:1325-2963	0.544158	0.0299497	67.4077	46.0618	atp binding protein	cytoplasm; GTPase activity; GTP binding; ATPase activity; GTP catabolic process; ATP catabolic process; nucleocytoplasmic transport; mitotic sister chromatid cohesion; small GTPase mediated signal transduction; cellular protein complex localization	Purine metabolism	adenylpyrophosphatase	ec:3.6.1.3
ANCB01006970.1:908-1830	0.542861	0.00294791	148.004	101.548
ANCB01005035.1:1411-3334	0.542532	0.0423277	58.5595	40.2173	ribosome biogenesis protein brx1	nucleolus; "preribosome, large subunit precursor"; 5S rRNA binding; hydrolase activity; rRNA primary transcript binding; ribosomal large subunit assembly; metabolic process
ANCB01000546.1:295-1429	0.540716	0.0484789	94.135	64.572
ANCB01014778.1:900-1849	0.539568	0.00294791	89.7767	61.7906	methyltransferase domain-containing protein	methyltransferase activity; methylation
ANCB01011967.1:19-775	0.538533	0.00973168	216.564	148.919
ANCB01013254.1:1537-2438	0.536732	0.0224397	157.237	108.4	hypothetical protein TRIATDRAFT_298955	signal recognition particle; negative regulation of translational elongation; 7S RNA binding; SRP-dependent cotranslational protein targeting to membrane
ANCB01001913.1:77-1132	0.535958	0.040612	41.2059	28.328	hypothetical protein TRIATDRAFT_131977	structural constituent of ribosome; RNA binding; large ribosomal subunit; translation
ANCB01008649.1:1856-4145	0.526923	0.0381468	198.118	137.359	hypothetical protein TRIATDRAFT_133737	purine nucleotide biosynthetic process; phosphoribosylaminoimidazolecarboxamide formyltransferase activity; IMP cyclohydrolase activity	Purine metabolism; Purine metabolism; One carbon pool by folate	cyclohydrolase; formyltransferase; formyltransferase	ec:3.5.4.10; ec:2.1.2.3; ec:2.1.2.3
ANCB01000873.1:5015-7166	0.523789	0.0193453	209.84	145.84	domain-containing protein	nucleolus; mitochondrion; ribosome; polysome; ribosomal subunit export from nucleus; rRNA processing; regulation of translational fidelity
ANCB01012158.1:9944-11031	0.52236	0.0474815	23.0631	15.9421	3 exoribonuclease	exonuclease activity; nucleic acid phosphodiester bond hydrolysis
ANCB01002849.1:6032-6639	0.520405	0.0193025	40.0262	27.8055	hypothetical protein TRIATDRAFT_231707	ribosome; structural constituent of ribosome; translation
ANCB01001755.1:5806-6942	0.51953	0.0329374	93.202	65.0991	predicted protein	DNA-directed RNA polymerase activity; "transcription, DNA-dependent"; DNA binding	Purine metabolism; Pyrimidine metabolism	RNA polymerase; RNA polymerase	ec:2.7.7.6; ec:2.7.7.6
ANCB01003618.1:5612-7010	0.517359	0.0499646	15.9006	11.0869
ANCB01006680.1:71-1371	0.516359	0.00157031	329.665	230.244
ANCB01006287.1:6220-7311	0.513653	0.00503912	82.6288	57.9604	hypothetical protein TRIATDRAFT_148985	peptidyl-diphthamide biosynthetic process from peptidyl-histidine; diphthine synthase activity; methylation
ANCB01010792.1:6911-8826	0.513063	0.0260431	174.227	121.874	alpha subunit of hypothetical caax farnesyltransferase	protein prenylation; protein prenyltransferase activity
ANCB01002079.1:6-1203	0.509599	0.0462452	136.309	95.5544	rrna 2 -o-methyltransferase fibrillarin	RNA binding; methyltransferase activity; rRNA processing; tRNA processing; methylation
ANCB01004198.1:15599-17567	0.504273	0.0329374	170.947	120.315	centromere microtubule-binding protein cbf5	90S preribosome; box H/ACA snoRNP complex; RNA binding; pseudouridine synthase activity; box H/ACA snoRNA 3'-end processing; rRNA pseudouridine synthesis; snRNA pseudouridine synthesis; mycelium development
ANCB01009089.1:6665-8741	0.503185	0.014972	172.454	121.48	hypothetical protein TRIVIDRAFT_83729	protein folding; metal ion binding; heat shock protein binding; ATP binding; unfolded protein binding; response to heat
ANCB01013232.1:199-1066	0.499799	0.0123093	55.4571	39.1482	deoxyhypusine hydroxylase	nucleus; cytoplasm; integral component of membrane; phosphatidylethanolamine N-methyltransferase activity; hydrolase activity; deoxyhypusine monooxygenase activity; metal ion binding; microtubule cytoskeleton organization; phosphatidylcholine biosynthetic process; peptidyl-lysine modification to peptidyl-hypusine; methylation; oxidation-reduction process	Glycerophospholipid metabolism	N-methyltransferase	ec:2.1.1.17
ANCB01002452.1:85-1386	0.498706	0.0299497	61.2651	43.0417
ANCB01006876.1:1552-2331	0.498322	0.022684	33.9053	23.9247
ANCB01000066.1:691-1845	0.495732	0.0338041	60.3961	42.7875
ANCB01007747.1:1808-2575	0.495031	0.00940013	131.622	93.3968	h aca ribonucleoprotein complex subunit 3	viral nucleocapsid; box H/ACA snoRNP complex; snoRNA binding; cleavage involved in rRNA processing; rRNA pseudouridine synthesis; snRNA pseudouridine synthesis
ANCB01008095.1:7955-9214	0.49388	0.0495057	33.5697	23.6561	hypothetical protein TRIATDRAFT_294385	regulation of signal transduction
ANCB01005044.1:132-789	0.488281	0.0252281	71.1613	50.5877
ANCB01011168.1:2986-4739	0.476382	0.0303126	64.3559	46.0774	hypothetical protein TRIATDRAFT_81806	protein binding
ANCB01008914.1:1354-4475	0.473881	0.0436278	109.371	78.7097	l-carnitine dehydratase	catalytic activity; metabolic process
ANCB01006476.1:150-2355	0.469693	0.0467418	46.9227	33.9194	trna guanylyltransferase	nucleotidyltransferase activity
ANCB01011386.1:3953-4780	0.462852	0.0171853	46.4346	33.7311
ANCB01003471.1:826-1597	0.458635	0.0252599	111.414	81.0578
ANCB01004828.1:371-1718	0.452122	0.0338041	72.0517	52.7243	psf3 protein	nucleus; DNA replication
ANCB01006111.1:776-1823	0.431162	0.0488433	59.2049	43.9648	cdp-alcohol phosphatidyltransferase	integral component of membrane; CDP-diacylglycerol-glycerol-3-phosphate 3-phosphatidyltransferase activity; phospholipid biosynthetic process	Glycerophospholipid metabolism	3-phosphatidyltransferase	ec:2.7.8.5
ANCB01014366.1:6505-7963	0.427052	0.0369063	121.724	90.3577
ANCB01008569.1:5182-6299	0.426384	0.0300103	86.6652	64.3635	acyltransferase-like protein	transferase activity, transferring acyl groups; phospholipid metabolic process
ANCB01010974.1:2272-3642	0.417869	0.0252904	73.8726	55.238	orotate phosphoribosyltransferase	nucleus; cytoplasm; orotate phosphoribosyltransferase activity; 'de novo' pyrimidine nucleobase biosynthetic process; 'de novo' UMP biosynthetic process	Drug metabolism - other enzymes; Pyrimidine metabolism	phosphoribosyltransferase; phosphoribosyltransferase	ec:2.4.2.10; ec:2.4.2.10
ANCB01004792.1:3123-3918	0.417154	0.0371136	98.4997	73.6329	trafficking protein particle complex subunit 2	intracellular; ER to Golgi vesicle-mediated transport
ANCB01011969.1:3589-5380	0.413017	0.00684804	215.25	161.538	hypothetical protein TRIATDRAFT_299592	nucleic acid binding; nucleotide binding
ANCB01012055.1:1210-2611	0.411783	0.0441184	132.611	99.6789	h aca ribonucleoprotein complex subunit 2	ribosome; viral nucleocapsid; box H/ACA snoRNP complex; snoRNA binding; cleavage involved in rRNA processing; rRNA pseudouridine synthesis; snRNA pseudouridine synthesis
ANCB01003567.1:156-847	0.402681	0.00711165	187.812	141.924	hypothetical protein TRIATDRAFT_300210	eukaryotic translation initiation factor 3 complex; eukaryotic 43S preinitiation complex; eukaryotic 48S preinitiation complex; regulation of translational initiation; formation of translation preinitiation complex; translation initiation factor activity; ribosome binding
ANCB01002454.1:78-777	0.396202	0.0421069	51.8348	39.3312	ribosomal protein 11 mitochondrial	ribosome
ANCB01014353.1:5100-6035	0.392861	0.0309431	137.356	104.525
ANCB01003532.1:873-3335	0.38374	0.0211762	85.0979	65.1483	kow domain-containing protein domain-containing protein	ribosome; structural constituent of ribosome; translation
ANCB01004689.1:64-616	0.382609	0.0479465	100.445	76.9263
ANCB01004703.1:1020-1990	0.369096	0.0133301	62.4949	48.2216	dash complex component	DASH complex; mitotic spindle; attachment of spindle microtubules to kinetochore
ANCB01007592.1:562-2463	0.363819	0.0440329	1241.7	964.518	atp-dependent rna helicase eif4a	cytoplasm; translation initiation factor activity; ATP binding; ATP-dependent helicase activity; ATP catabolic process; translational initiation; mycelium development
ANCB01005637.1:1269-5163	0.332967	0.0163447	1264.69	1003.85
ANCB01001869.1:7748-8634	0.314052	0.0059783	157.103	125.954	xanthine phosphoribosyltransferase 1	xanthine phosphoribosyltransferase activity; hypoxanthine phosphoribosyltransferase activity; nucleoside metabolic process; XMP salvage; hypoxanthine metabolic process	Drug metabolism - other enzymes; Purine metabolism; Purine metabolism	phosphoribosyltransferase; phosphoribosyltransferase; phosphoribosyltransferase	ec:2.4.2.8; ec:2.4.2.8; ec:2.4.2.22
ANCB01012050.1:96-729	0.294123	0.0498532	353.357	287.953

## Sheet: Day 1 & 2
seqname	log2foldchange	padj	Day1GD12	Day1Mix	Day2GD12	Day2Mix	hitdesc	term	pathway	enzyme	enzymeID
ANCB01006475.1:142-1395	4.46191627431185; 3.75932528411736	3.42555658049521e-25; 3.25124078879904e-17	82.7996	3.65302	43.1203	3.11194	methyltransferase-like protein	intracellular; integral component of membrane; methyltransferase activity; amino acid transmembrane transporter activity; amino acid transmembrane transport; methylation
ANCB01002254.1:150-2104	3.49395814588003; 2.81422263672235	0.0440328806642652; 1.15600132423048e-13	0.559196	0	10.9016	1.53995
ANCB01010824.1:460-1942	2.50869555055936; 1.41318882383275	3.82034994723942e-15; 4.14968498051706e-05	100.296	17.452	36.9152	13.8043
ANCB01006842.1:599-2594	2.2622565241843; 3.01150901117886	0.000116670515781669; 7.68942396788016e-08	48.2429	9.86709	23.4889	2.83342	nad dependent epimerase dehydratase	catalytic activity; coenzyme binding; cellular metabolic process
ANCB01007259.1:4204-4953	2.25099179720819; 2.26540143177367	1.74822749623389e-11; 3.33374860005286e-12	69.1729	14.4223	93.5392	19.3594	hypothetical protein TRIVIDRAFT_193209	heme binding; "oxidoreductase activity, acting on paired donors, with incorporation or reduction of molecular oxygen"; monooxygenase activity; iron ion binding; electron carrier activity; oxidation-reduction process
ANCB01009373.1:7-2678	2.16416159981042; 1.29403565894244	0.0012757765394169; 0.0481485728957314	42.8531	9.34426	34.5064	13.8899
ANCB01002344.1:7484-8547	2.0483000585717; 2.68797282330642	0.000149372870194859; 5.59706173064769e-06	66.2552	15.7594	7.26587	1.07902	ubie coq5 methyltransferase	cytosol; arsenite methyltransferase activity; methylation
ANCB01002308.1:1393-2528	1.98456351365849; 1.84754976599564	0.00018709318008535; 0.000103084044529272	21.4875	5.35405	86.7679	23.8165
ANCB01008174.1:84-4598	1.92269401168472; 1.04815371640413	1.17380069908013e-05; 0.0152474793391003	25.8904	6.74929	70.1275	33.7254
ANCB01013197.1:3562-6602	1.86097740151404; 1.55974032861663	0.0211761958891214; 4.31872550236704e-05	1.55159	0.404647	15.3316	5.21624	aaa atpase domain containing protein	GTP binding
ANCB01003305.1:15-928	1.82548256481197; 0.763443391296787	9.1758603976886e-08; 0.0344150560714374	16.3019	4.54753	13.7241	8.17572	potassium uptake protein	membrane; potassium ion transmembrane transporter activity; potassium ion transmembrane transport
ANCB01006515.1:103-1814	1.79273255713772; 1.60789890106781	0.0181825311018895; 0.000457386615352034	2.51827	0.698705	89.6749	29.1463	hypothetical protein TRIATDRAFT_183029, partial	heme binding; "oxidoreductase activity, acting on paired donors, with incorporation or reduction of molecular oxygen"; monooxygenase activity; iron ion binding; electron carrier activity; oxidation-reduction process
ANCB01013309.1:5960-6542	1.75867134256654; 2.60351795505621	0.00356848173284161; 2.36226320089802e-10	4.90295	1.38735	149.179	24.2189
ANCB01014178.1:2354-4009	1.71419546187423; 1.89345563280563	0.00231707526523505; 0.00148814385799606	87.4613	26.3277	5.46108	1.48326	glycoside hydrolase family 79 protein	hydrolase activity
ANCB01007259.1:1166-2531	1.70289528549854; 1.96088812578302	0.0036354283462945; 0.000129914596725118	191.489	58.035	150.273	38.0042
ANCB01006620.1:496-2938	1.48735513855134; 1.47912794181422	0.0378676632227815; 0.00275755265917123	2.55682	0.895031	6.84805	2.41593	signal peptide-containing protein	integral component of membrane; transmembrane transport
ANCB01002010.1:1588-2655	1.46550475320704; 1.3358966870456	0.017422141871394; 0.00817016635537194	14.9004	5.31802	94.0454	36.9079	hypothetical protein TRIATDRAFT_215621	oxidation-reduction process; oxidoreductase activity
ANCB01008935.1:621-1732	1.43818721780048; 1.24998855355711	0.0379994511837384; 0.0111821950974023	3.39822	1.21722	12.0191	4.97186
ANCB01011141.1:5391-8090	1.42876418600749; 1.1228922806477	2.50064725748664e-05; 6.40749939966912e-05	8.59165	3.10126	18.7785	8.59373	glycosyl hydrolase	hydrolase activity, hydrolyzing O-glycosyl compounds; polysaccharide metabolic process
ANCB01008174.1:4737-8487	1.33863412701873; 0.758124809253345	5.12223336665143e-08; 0.00199228334372247	38.1905	15.0394	59.1687	34.8292
ANCB01012255.1:42-1308	1.27462688054314; 0.664270522572886	0.00200674223828456; 0.0475952883608478	5.03262	2.08084	9.1773	5.90346	transposase	nucleic acid binding; protein dimerization activity
ANCB01003985.1:771-3990	1.24570854652082; 1.67958443128994	0.00135570831986442; 1.80876761931166e-05	8.94354	3.78953	6.41769	1.99565	malic acid transport protein	integral component of membrane; transmembrane transport
ANCB01013018.1:805-1646	1.24482659096894; 1.21191388205998	0.0214815914121187; 0.00779357264660454	62.9795	26.3809	219.243	93.9993
ANCB01012547.1:75-3832	1.0943279361966; 0.993526336851863	0.0275293580746608; 0.0157143903953669	20.6386	9.60776	45.2307	22.644
ANCB01007598.1:519-2396	1.08845510777867; 1.25202096717076	0.0226527358724227; 0.00157410288036465	217.315	101.652	254.937	106.431	hypothetical protein TRIATDRAFT_128708	oxidoreductase activity, acting on the aldehyde or oxo group of donors, NAD or NADP as acceptor; oxidation-reduction process
ANCB01008951.1:2772-5098	1.07098275010856; 0.936196105748027	0.00591091301366372; 0.00825867043627713	33.8506	16.0029	27.4599	14.3089
ANCB01005604.1:201-2027	0.992583593070658; 1.62873345990936	0.039271974420505; 8.42625541474214e-06	38.1971	19.097	251.753	80.879
ANCB01003329.1:634-1135	0.954338401322803; 0.469134047439593	5.50021812602e-05; 0.0431580255367266	21.9583	11.3138	30.7207	22.0045
ANCB01011905.1:890-1678	0.945589477150062; 1.82066196619254	0.0495056767614579; 5.30950960416758e-05	100.564	52.035	7.78409	2.17283	polysaccharide lyase family 7 protein	lyase activity
ANCB01004841.1:8384-11711	0.938236114659807; 0.758571804570741	0.0156579818001511; 0.0260162852828769	12.6887	6.53281	13.9194	8.13898
ANCB01002225.1:1802-2938	0.935899360141089; 1.22334951030067	0.00624271218636416; 4.82081507723575e-05	131.352	68.4566	49.3769	21.07	gnat family protein	N-acetyltransferase activity
ANCB01014791.1:49-1894	0.904768683753344; 0.731172459362433	0.00117303999328061; 0.0136611497689103	36.2616	19.2704	12.9876	7.7902	hypothetical protein TRIATDRAFT_317313	substrate-specific transmembrane transporter activity; integral to membrane; transmembrane transport; substrate-specific transmembrane transporter activity; integral to membrane; transmembrane transport
ANCB01007759.1:98-1913	0.884514772376766; 1.18380735709088	0.0138440931804556; 8.19150925877838e-05	150.04	81.0248	85.7065	37.5882	hypothetical protein TRIATDRAFT_287570	transmembrane transport; integral to membrane
ANCB01004352.1:43-2804	0.877135930230707; 0.996799177125252	0.0213560823535866; 0.00068002641027361	11.0727	5.95149	23.1947	11.5747	duf974 domain containing protein	GTP binding
ANCB01005906.1:274-3086	0.800572292440759; 0.560281468712167	0.00120951069300938; 0.0181610170636303	19.4866	11.1546	19.4096	13.0111	hypothetical protein TRIATDRAFT_175965, partial	hydrolase activity; zinc ion binding; metabolic process
ANCB01014144.1:170-5366	0.799715665244989; 0.755030906872419	0.0338041238944968; 0.0172057319593549	21.5408	12.3349	25.9209	15.3746	rho guanyl nucleotide exchange	cytoplasm; Rho guanyl-nucleotide exchange factor activity; positive regulation of Rho GTPase activity
ANCB01012614.1:75-1496	0.795709276022525; 0.628371179449009	0.0152133867317367; 0.0395681512116017	26.6282	15.1644	17.3154	11.235	hypothetical protein TRIATDRAFT_35002	sequence-specific DNA binding RNA polymerase II transcription factor activity; regulation of transcription from RNA polymerase II promoter; nucleus; zinc ion binding
ANCB01010430.1:44-1185	0.778762390752879; 0.666327420011366	0.0199644363979257; 0.0235181290048737	29.8167	17.2707	28.3282	17.6766
ANCB01000203.1:4381-6558	0.761378160705941; 0.618468437963081	0.0208731052941736; 0.0320351982364385	19.41	11.3201	20.9048	13.56	hypothetical protein TRIATDRAFT_83067	metal ion binding
ANCB01013248.1:55-677	0.734764647499144; 0.68725380779113	0.0450788034605836; 0.0300315649722482	10.5011	6.25161	10.2617	6.25348	hypothetical protein TRIATDRAFT_282752	carbon-sulfur lyase activity; metabolic process
ANCB01013172.1:1922-3440	0.734632761595306; 0.808228375018177	0.00830943269733701; 0.000750274583171133	86.9218	52.1157	93.2866	53.1188
ANCB01012354.1:68-2423	0.716421853042159; 0.968671804593829	0.0366016866249968; 0.000490419824920299	28.5439	17.2357	30.0234	15.2007	hypothetical protein TRIATDRAFT_285608	protein heterodimerization activity
ANCB01007758.1:25-1350	0.700795196651333; 1.09104986445075	0.0449781480430225; 0.000201671974698319	26.3534	16.1458	17.332	8.25565	hypothetical protein TRIATDRAFT_77454	carbohydrate binding; carbohydrate metabolic process; "hydrolase activity, hydrolyzing O-glycosyl compounds"
ANCB01010532.1:262-2634	0.67791557388243; 1.04374079897856	0.0258425050405348; 1.84297299391578e-05	25.7799	16.1376	31.8047	15.4219	hypothetical protein TRIATDRAFT_252945	protein kinase activity; protein phosphorylation; ATP binding
ANCB01010792.1:4622-6792	0.664647791363587; 1.17344301282392	0.034711790870088; 1.69334475772472e-06	137.913	86.825	174.923	77.3969	hypothetical protein TRIATDRAFT_295691	cytoplasm; phosphorylation; isoprenoid biosynthetic process; mevalonate kinase activity; ATP binding	Terpenoid backbone biosynthesis	kinase	ec:2.7.1.36
ANCB01013852.1:19-1423	0.663590513949176; 0.754791144132598	0.0495056767614579; 0.0111313664419484	58.8672	37.0614	21.3704	12.7046	tam domain	catalytic activity
ANCB01003089.1:4617-6109	0.644850946102504; 0.618439113625497	0.0434177880332816; 0.0277762684984491	32.0849	20.4161	21.826	14.2184	hypothetical protein TRIATDRAFT_167387, partial	tetrahydrofolylpolyglutamate synthase activity; ATP binding; tetrahydrofolylpolyglutamate biosynthetic process	Folate biosynthesis	synthase	ec:6.3.2.17
ANCB01001523.1:1699-3141	0.611714523672475; 0.527582509409327	0.0203995631892061; 0.0145624182748318	18.5299	12.1482	29.2768	20.4498	dna-binding protein	DNA binding
ANCB01003137.1:93-1130	0.609236027469096; 0.563549887139499	0.00450089834313636; 0.00532906470307782	45.7973	29.8495	31.9945	21.6076
ANCB01011141.1:1858-3494	0.581647421837901; 0.548636842074518	0.049853176747737; 0.0234421812598311	29.2367	19.4553	44.4135	30.1901
ANCB01003618.1:5612-7010	0.517359169306501; 1.5358134168515	0.0499646076350286; 1.02430896303634e-17	15.9006	11.0869	40.8276	13.9272

## Sheet: Day 1, 2 & 4
seqname	log2foldchange	padj	Day1GD12	Day1Mix	Day2GD12	Day2Mix	Day4GD12	Day4Mix	hitdesc	term	pathway	enzyme	enzymeID
ANCB01006475.1:142-1395	4.46191627431185; 3.75932528411736; 3.01158510504467	3.42555658049521e-25; 3.25124078879904e-17; 4.28316995111933e-12	82.7996	3.65302	43.1203	3.11194	113.165	13.8066	methyltransferase-like protein	intracellular; integral component of membrane; methyltransferase activity; amino acid transmembrane transporter activity; amino acid transmembrane transport; methylation
ANCB01002254.1:150-2104	3.49395814588003; 2.81422263672235; 1.25282262318638	0.0440328806642652; 1.15600132423048e-13; 5.49559165307138e-05	0.559196	0	10.9016	1.53995	43.6953	18.323
ANCB01010824.1:460-1942	2.50869555055936; 1.41318882383275; 1.65428811295382	3.82034994723942e-15; 4.14968498051706e-05; 8.20688142946894e-07	100.296	17.452	36.9152	13.8043	169.367	53.4631
ANCB01006842.1:599-2594	2.2622565241843; 3.01150901117886; 4.50448594068977	0.000116670515781669; 7.68942396788016e-08; 2.845985935809e-15	48.2429	9.86709	23.4889	2.83342	40.7462	1.72096	nad dependent epimerase dehydratase	catalytic activity; coenzyme binding; cellular metabolic process
ANCB01007259.1:4204-4953	2.25099179720819; 2.26540143177367; 0.948594653119147	1.74822749623389e-11; 3.33374860005286e-12; 0.016632835012433	69.1729	14.4223	93.5392	19.3594	30.1086	15.6714	hypothetical protein TRIVIDRAFT_193209	heme binding; "oxidoreductase activity, acting on paired donors, with incorporation or reduction of molecular oxygen"; monooxygenase activity; iron ion binding; electron carrier activity; oxidation-reduction process
ANCB01002344.1:7484-8547	2.0483000585717; 2.68797282330642; 2.39082901388721	0.000149372870194859; 5.59706173064769e-06; 4.6396986328041e-06	66.2552	15.7594	7.26587	1.07902	45.8052	8.6045	ubie coq5 methyltransferase	cytosol; arsenite methyltransferase activity; methylation
ANCB01003305.1:15-928	1.82548256481197; 0.763443391296787; 1.4718487306154	9.1758603976886e-08; 0.0344150560714374; 9.1455024405513e-06	16.3019	4.54753	13.7241	8.17572	30.1362	10.8134	potassium uptake protein	membrane; potassium ion transmembrane transporter activity; potassium ion transmembrane transport
ANCB01013309.1:5960-6542	1.75867134256654; 2.60351795505621; 1.24894635304344	0.00356848173284161; 2.36226320089802e-10; 0.00809065530892207	4.90295	1.38735	149.179	24.2189	126.812	52.9659
ANCB01011141.1:5391-8090	1.42876418600749; 1.1228922806477; 1.40690187520371	2.50064725748664e-05; 6.40749939966912e-05; 2.68638748171014e-08	8.59165	3.10126	18.7785	8.59373	83.582	31.507	glycosyl hydrolase	hydrolase activity, hydrolyzing O-glycosyl compounds; polysaccharide metabolic process
ANCB01008174.1:4737-8487	1.33863412701873; 0.758124809253345; 0.627840096335882	5.12223336665143e-08; 0.00199228334372247; 0.0206087538683116	38.1905	15.0394	59.1687	34.8292	53.4304	34.6395
ANCB01003985.1:771-3990	1.24570854652082; 1.67958443128994; 2.35920572645899	0.00135570831986442; 1.80876761931166e-05; 6.92920575950617e-11	8.94354	3.78953	6.41769	1.99565	14.1465	2.78981	malic acid transport protein	integral component of membrane; transmembrane transport
ANCB01008951.1:2772-5098	1.07098275010856; 0.936196105748027; 0.933317777706683	0.00591091301366372; 0.00825867043627713; 0.0134984683298285	33.8506	16.0029	27.4599	14.3089	29.348	15.2981
ANCB01002225.1:1802-2938	0.935899360141089; 1.22334951030067; 0.675137890231203	0.00624271218636416; 4.82081507723575e-05; 0.049870403133838	131.352	68.4566	49.3769	21.07	62.6178	39.2456	gnat family protein	N-acetyltransferase activity
ANCB01007759.1:98-1913	0.884514772376766; 1.18380735709088; 1.27935198537505	0.0138440931804556; 8.19150925877838e-05; 6.0821925601442e-05	150.04	81.0248	85.7065	37.5882	53.2808	21.9615	hypothetical protein TRIATDRAFT_287570	transmembrane transport; integral to membrane
ANCB01012614.1:75-1496	0.795709276022525; 0.628371179449009; 0.83387248017125	0.0152133867317367; 0.0395681512116017; 0.00584315076015845	26.6282	15.1644	17.3154	11.235	26.9587	14.9377	hypothetical protein TRIATDRAFT_35002	sequence-specific DNA binding RNA polymerase II transcription factor activity; regulation of transcription from RNA polymerase II promoter; nucleus; zinc ion binding
ANCB01000203.1:4381-6558	0.761378160705941; 0.618468437963081; 0.766866055582327	0.0208731052941736; 0.0320351982364385; 0.0103260213822793	19.41	11.3201	20.9048	13.56	23.8886	14.2172	hypothetical protein TRIATDRAFT_83067	metal ion binding
ANCB01013172.1:1922-3440	0.734632761595306; 0.808228375018177; 0.58592538706336	0.00830943269733701; 0.000750274583171133; 0.0267842573045356	86.9218	52.1157	93.2866	53.1188	124.032	82.5985
ANCB01007758.1:25-1350	0.700795196651333; 1.09104986445075; 1.23261559052492	0.0449781480430225; 0.000201671974698319; 0.000574326578379651	26.3534	16.1458	17.332	8.25565	9.43107	4.07304	hypothetical protein TRIATDRAFT_77454	carbohydrate binding; carbohydrate metabolic process; "hydrolase activity, hydrolyzing O-glycosyl compounds"
ANCB01010532.1:262-2634	0.67791557388243; 1.04374079897856; 0.635453794325586	0.0258425050405348; 1.84297299391578e-05; 0.0229410739571008	25.7799	16.1376	31.8047	15.4219	30.1616	19.4909	hypothetical protein TRIATDRAFT_252945	protein kinase activity; protein phosphorylation; ATP binding
ANCB01013852.1:19-1423	0.663590513949176; 0.754791144132598; 1.27819578581819	0.0495056767614579; 0.0111313664419484; 2.41926939763403e-06	58.8672	37.0614	21.3704	12.7046	64.6197	26.5656	tam domain	catalytic activity
ANCB01003618.1:5612-7010	0.517359169306501; 1.5358134168515; 0.550165301501538	0.0499646076350286; 1.02430896303634e-17; 0.0128584031829463	15.9006	11.0869	40.8276	13.9272	27.6401	19.0763

## Sheet: Day 1, 2, 4 & 7
seqname	log2foldchange	padj	Day1GD12	Day1Mix	Day2GD12	Day2Mix	Day4GD12	Day4Mix	Day7GD12	Day7Mix	hitdesc	term	pathway	enzyme	enzymeID
ANCB01006475.1:142-1395	4.46191627431185; 3.75932528411736; 3.01158510504467; 2.17800494535358	3.42555658049521e-25; 3.25124078879904e-17; 4.28316995111933e-12; 2.75777040520858e-05	82.7996	3.65302	43.1203	3.11194	113.165	13.8066	96.2686	20.8692	methyltransferase-like protein	intracellular; integral component of membrane; methyltransferase activity; amino acid transmembrane transporter activity; amino acid transmembrane transport; methylation
ANCB01002254.1:150-2104	3.49395814588003; 2.81422263672235; 1.25282262318638; 1.36994157680858	0.0440328806642652; 1.15600132423048e-13; 5.49559165307138e-05; 0.000127664722046139	0.559196	0	10.9016	1.53995	43.6953	18.323	42.1641	16.2054
ANCB01010824.1:460-1942	2.50869555055936; 1.41318882383275; 1.65428811295382; 1.51227775243409	3.82034994723942e-15; 4.14968498051706e-05; 8.20688142946894e-07; 0.000115327120641945	100.296	17.452	36.9152	13.8043	169.367	53.4631	166.863	58.0616
ANCB01006842.1:599-2594	2.2622565241843; 3.01150901117886; 4.50448594068977; 4.9911981928568	0.000116670515781669; 7.68942396788016e-08; 2.845985935809e-15; 1.12724236037183e-13	48.2429	9.86709	23.4889	2.83342	40.7462	1.72096	39.5915	1.1607	nad dependent epimerase dehydratase	catalytic activity; coenzyme binding; cellular metabolic process
ANCB01007259.1:4204-4953	2.25099179720819; 2.26540143177367; 0.948594653119147; 1.96689179435254	1.74822749623389e-11; 3.33374860005286e-12; 0.016632835012433; 4.53931694564192e-06	69.1729	14.4223	93.5392	19.3594	30.1086	15.6714	24.9486	6.29897	hypothetical protein TRIVIDRAFT_193209	heme binding; "oxidoreductase activity, acting on paired donors, with incorporation or reduction of molecular oxygen"; monooxygenase activity; iron ion binding; electron carrier activity; oxidation-reduction process
ANCB01002344.1:7484-8547	2.0483000585717; 2.68797282330642; 2.39082901388721; 2.12935380652371	0.000149372870194859; 5.59706173064769e-06; 4.6396986328041e-06; 0.000449493153051428	66.2552	15.7594	7.26587	1.07902	45.8052	8.6045	47.8447	10.6987	ubie coq5 methyltransferase	cytosol; arsenite methyltransferase activity; methylation
ANCB01003305.1:15-928	1.82548256481197; 0.763443391296787; 1.4718487306154; 1.25859079062318	9.1758603976886e-08; 0.0344150560714374; 9.1455024405513e-06; 0.00106259945454239	16.3019	4.54753	13.7241	8.17572	30.1362	10.8134	36.7089	15.2225	potassium uptake protein	membrane; potassium ion transmembrane transporter activity; potassium ion transmembrane transport
ANCB01011141.1:5391-8090	1.42876418600749; 1.1228922806477; 1.40690187520371; 0.667250516898737	2.50064725748664e-05; 6.40749939966912e-05; 2.68638748171014e-08; 0.0463915966158556	8.59165	3.10126	18.7785	8.59373	83.582	31.507	48.5098	30.5698	glycosyl hydrolase	hydrolase activity, hydrolyzing O-glycosyl compounds; polysaccharide metabolic process
ANCB01003985.1:771-3990	1.24570854652082; 1.67958443128994; 2.35920572645899; 2.56446751404392	0.00135570831986442; 1.80876761931166e-05; 6.92920575950617e-11; 4.53928212614325e-10	8.94354	3.78953	6.41769	1.99565	14.1465	2.78981	16.0853	2.71791	malic acid transport protein	integral component of membrane; transmembrane transport
ANCB01002225.1:1802-2938	0.935899360141089; 1.22334951030067; 0.675137890231203; 1.22964982338719	0.00624271218636416; 4.82081507723575e-05; 0.049870403133838; 0.000898250349382163	131.352	68.4566	49.3769	21.07	62.6178	39.2456	44.4709	18.963	gnat family protein	N-acetyltransferase activity
ANCB01013852.1:19-1423	0.663590513949176; 0.754791144132598; 1.27819578581819; 0.928388818790361	0.0495056767614579; 0.0111313664419484; 2.41926939763403e-06; 0.00579052006490405	58.8672	37.0614	21.3704	12.7046	64.6197	26.5656	44.0357	23.1342	tam domain	catalytic activity

## Sheet: Day 1, 2, 4, 7 & 10
seqname	log2foldchange	padj	Day1GD12	Day1Mix	Day2GD12	Day2Mix	Day4GD12	Day4Mix	Day7GD12	Day7Mix	Day10GD12	Day10Mix	hitdesc	term	pathway	enzyme	enzymeID
ANCB01006475.1:142-1395	4.46191627431185; 3.75932528411736; 3.01158510504467; 2.17800494535358; 1.79394253126115	3.42555658049521e-25; 3.25124078879904e-17; 4.28316995111933e-12; 2.75777040520858e-05; 0.00128362861090864	82.7996	3.65302	43.1203	3.11194	113.165	13.8066	96.2686	20.8692	143.877	40.8333	methyltransferase-like protein	intracellular; integral component of membrane; methyltransferase activity; amino acid transmembrane transporter activity; amino acid transmembrane transport; methylation
ANCB01002254.1:150-2104	3.49395814588003; 2.81422263672235; 1.25282262318638; 1.36994157680858; 1.42311516859292	0.0440328806642652; 1.15600132423048e-13; 5.49559165307138e-05; 0.000127664722046139; 0.000126413500927859	0.559196	0	10.9016	1.53995	43.6953	18.323	42.1641	16.2054	50.1723	18.6092
ANCB01010824.1:460-1942	2.50869555055936; 1.41318882383275; 1.65428811295382; 1.51227775243409; 0.921610004757413	3.82034994723942e-15; 4.14968498051706e-05; 8.20688142946894e-07; 0.000115327120641945; 0.0356067469861583	100.296	17.452	36.9152	13.8043	169.367	53.4631	166.863	58.0616	112.665	59.2755
ANCB01006842.1:599-2594	2.2622565241843; 3.01150901117886; 4.50448594068977; 4.9911981928568; 6.01029213859963	0.000116670515781669; 7.68942396788016e-08; 2.845985935809e-15; 1.12724236037183e-13; 8.08415332274684e-14	48.2429	9.86709	23.4889	2.83342	40.7462	1.72096	39.5915	1.1607	49.9798	0.710035	nad dependent epimerase dehydratase	catalytic activity; coenzyme binding; cellular metabolic process
ANCB01002344.1:7484-8547	2.0483000585717; 2.68797282330642; 2.39082901388721; 2.12935380652371; 1.74557772196294	0.000149372870194859; 5.59706173064769e-06; 4.6396986328041e-06; 0.000449493153051428; 0.00599746292483986	66.2552	15.7594	7.26587	1.07902	45.8052	8.6045	47.8447	10.6987	146.416	42.7996	ubie coq5 methyltransferase	cytosol; arsenite methyltransferase activity; methylation
ANCB01003305.1:15-928	1.82548256481197; 0.763443391296787; 1.4718487306154; 1.25859079062318; 1.40284790774774	9.1758603976886e-08; 0.0344150560714374; 9.1455024405513e-06; 0.00106259945454239; 0.00040681976564751	16.3019	4.54753	13.7241	8.17572	30.1362	10.8134	36.7089	15.2225	38.619	14.5564	potassium uptake protein	membrane; potassium ion transmembrane transporter activity; potassium ion transmembrane transport
ANCB01003985.1:771-3990	1.24570854652082; 1.67958443128994; 2.35920572645899; 2.56446751404392; 2.83062590072266	0.00135570831986442; 1.80876761931166e-05; 6.92920575950617e-11; 4.53928212614325e-10; 1.0627658312618e-10	8.94354	3.78953	6.41769	1.99565	14.1465	2.78981	16.0853	2.71791	20.9216	2.90741	malic acid transport protein	integral component of membrane; transmembrane transport
ANCB01002225.1:1802-2938	0.935899360141089; 1.22334951030067; 0.675137890231203; 1.22964982338719; 0.820092250135387	0.00624271218636416; 4.82081507723575e-05; 0.049870403133838; 0.000898250349382163; 0.0403236802140626	131.352	68.4566	49.3769	21.07	62.6178	39.2456	44.4709	18.963	47.1715	26.5298	gnat family protein	N-acetyltransferase activity
ANCB01013852.1:19-1423	0.663590513949176; 0.754791144132598; 1.27819578581819; 0.928388818790361; 0.83623821884586	0.0495056767614579; 0.0111313664419484; 2.41926939763403e-06; 0.00579052006490405; 0.0160269378698518	58.8672	37.0614	21.3704	12.7046	64.6197	26.5656	44.0357	23.1342	57.1247	31.8993	tam domain	catalytic activity

## Sheet: Day 1, 2, 4, 7, 10 & 15
seqname	log2foldchange	padj	Day1GD12	Day1Mix	Day2GD12	Day2Mix	Day4GD12	Day4Mix	Day7GD12	Day7Mix	Day10GD12	Day10Mix	Day15GD12	Day15Mix	hitdesc	term	pathway	enzyme	enzymeID
ANCB01006475.1:142-1395	4.46191627431185; 3.75932528411736; 3.01158510504467; 2.17800494535358; 1.79394253126115; 1.19661840641735	3.42555658049521e-25; 3.25124078879904e-17; 4.28316995111933e-12; 2.75777040520858e-05; 0.00128362861090864; 0.00839398387237711	82.7996	3.65302	43.1203	3.11194	113.165	13.8066	96.2686	20.8692	143.877	40.8333	186.89	81.0895	methyltransferase-like protein	intracellular; integral component of membrane; methyltransferase activity; amino acid transmembrane transporter activity; amino acid transmembrane transport; methylation
ANCB01002254.1:150-2104	3.49395814588003; 2.81422263672235; 1.25282262318638; 1.36994157680858; 1.42311516859292; 1.17945079993423	0.0440328806642652; 1.15600132423048e-13; 5.49559165307138e-05; 0.000127664722046139; 0.000126413500927859; 6.08374627944281e-05	0.559196	0	10.9016	1.53995	43.6953	18.323	42.1641	16.2054	50.1723	18.6092	130.405	57.6252
ANCB01010824.1:460-1942	2.50869555055936; 1.41318882383275; 1.65428811295382; 1.51227775243409; 0.921610004757413; 1.56881090299465	3.82034994723942e-15; 4.14968498051706e-05; 8.20688142946894e-07; 0.000115327120641945; 0.0356067469861583; 1.65829055830839e-06	100.296	17.452	36.9152	13.8043	169.367	53.4631	166.863	58.0616	112.665	59.2755	246.812	83.1536
ANCB01006842.1:599-2594	2.2622565241843; 3.01150901117886; 4.50448594068977; 4.9911981928568; 6.01029213859963; 5.18662764203036	0.000116670515781669; 7.68942396788016e-08; 2.845985935809e-15; 1.12724236037183e-13; 8.08415332274684e-14; 1.24731207850135e-13	48.2429	9.86709	23.4889	2.83342	40.7462	1.72096	39.5915	1.1607	49.9798	0.710035	29.1478	0.691136	nad dependent epimerase dehydratase	catalytic activity; coenzyme binding; cellular metabolic process
ANCB01002344.1:7484-8547	2.0483000585717; 2.68797282330642; 2.39082901388721; 2.12935380652371; 1.74557772196294; 1.85371462609425	0.000149372870194859; 5.59706173064769e-06; 4.6396986328041e-06; 0.000449493153051428; 0.00599746292483986; 0.000306032892448472	66.2552	15.7594	7.26587	1.07902	45.8052	8.6045	47.8447	10.6987	146.416	42.7996	69.4927	18.8887	ubie coq5 methyltransferase	cytosol; arsenite methyltransferase activity; methylation
ANCB01003305.1:15-928	1.82548256481197; 0.763443391296787; 1.4718487306154; 1.25859079062318; 1.40284790774774; 0.91825849533346	9.1758603976886e-08; 0.0344150560714374; 9.1455024405513e-06; 0.00106259945454239; 0.00040681976564751; 0.0103156431161925	16.3019	4.54753	13.7241	8.17572	30.1362	10.8134	36.7089	15.2225	38.619	14.5564	38.7131	19.8311	potassium uptake protein	membrane; potassium ion transmembrane transporter activity; potassium ion transmembrane transport
ANCB01003985.1:771-3990	1.24570854652082; 1.67958443128994; 2.35920572645899; 2.56446751404392; 2.83062590072266; 1.9788596952142	0.00135570831986442; 1.80876761931166e-05; 6.92920575950617e-11; 4.53928212614325e-10; 1.0627658312618e-10; 1.60258686097537e-07	8.94354	3.78953	6.41769	1.99565	14.1465	2.78981	16.0853	2.71791	20.9216	2.90741	23.9223	6.26859	malic acid transport protein	integral component of membrane; transmembrane transport
ANCB01002225.1:1802-2938	0.935899360141089; 1.22334951030067; 0.675137890231203; 1.22964982338719; 0.820092250135387; 1.46761364405294	0.00624271218636416; 4.82081507723575e-05; 0.049870403133838; 0.000898250349382163; 0.0403236802140626; 6.84419616961836e-07	131.352	68.4566	49.3769	21.07	62.6178	39.2456	44.4709	18.963	47.1715	26.5298	150.547	54.9138	gnat family protein	N-acetyltransferase activity
ANCB01013852.1:19-1423	0.663590513949176; 0.754791144132598; 1.27819578581819; 0.928388818790361; 0.83623821884586; 1.19435126856618	0.0495056767614579; 0.0111313664419484; 2.41926939763403e-06; 0.00579052006490405; 0.0160269378698518; 5.90868420701571e-06	58.8672	37.0614	21.3704	12.7046	64.6197	26.5656	44.0357	23.1342	57.1247	31.8993	161.03	70.296	tam domain	catalytic activity

## Sheet: Day 2
seqname	log2foldchange	padj	Day2GD12	Day2Mix	hitdesc	term	pathway	enzyme	enzymeID
ANCB01002191.1:225-580	6.65326	6.77018e-05	2.42985	0	hypothetical protein TRIATDRAFT_53914	transmembrane transport; integral to membrane
ANCB01002025.1:388-2529	5.3658	0.000261405	4.46654	0.0890691	hypothetical protein TRIATDRAFT_215621	oxidation-reduction process; oxidoreductase activity
ANCB01000814.1:2395-4839	5.29995	0.00101909	1.23136	0
ANCB01000641.1:476-3053	4.88804	3.34814e-26	788.907	25.6838	tyrosine phosphatase protein	protein tyrosine phosphatase activity; peptidyl-tyrosine dephosphorylation
ANCB01013619.1:89-1435	4.13506	0.0141934	1.23919	0.0473637
ANCB01006124.1:190-764	4.04456	3.16694e-08	39.7175	2.24135
ANCB01003522.1:721-1649	4.01684	1.06656e-05	15.4648	0.834881
ANCB01006976.1:533-2557	4.01307	0.00196381	1.0247	0.0473637
ANCB01010332.1:25-599	3.97969	0.000373896	5425.67	288.999
ANCB01000369.1:32-3857	3.96956	7.08232e-07	24.6018	1.44252	tetratricopeptide repeat domain protein	transferase activity, transferring phosphorus-containing groups
ANCB01001009.1:118-818	3.9036	0.000134505	385.971	22.53
ANCB01001008.1:51-1042	3.90262	4.55049e-05	794.268	47.1405
ANCB01006475.1:142-1395	3.75933	3.25124e-17	43.1203	3.11194	methyltransferase-like protein	intracellular; integral component of membrane; methyltransferase activity; amino acid transmembrane transporter activity; amino acid transmembrane transport; methylation
ANCB01008032.1:368-2524	3.75037	4.86973e-14	28.1353	2.03675	hypothetical protein TRIATDRAFT_280310	GPI anchor metabolic process; "hydrolase activity, acting on ester bonds"; intracellular protein transport
ANCB01000466.1:46-2032	3.74355	0.0195667	0.866573	0.0473637
ANCB01011617.1:234-1419	3.73097	4.33243e-06	42.7672	2.97219
ANCB01002502.1:2269-3318	3.72817	2.74515e-19	20.3946	1.53368	hypothetical protein TRIATDRAFT_28704	oxidation-reduction process; oxidoreductase activity
ANCB01006122.1:863-1668	3.70973	5.02612e-07	38.3071	2.75626	hypothetical protein FOXB_09461	metal ion binding; oxidoreductase activity; oxidation-reduction process
ANCB01007739.1:41-672	3.68814	0.00286179	1.28733	0.0815809	hypothetical protein TRIATDRAFT_31104	integral to membrane; amino acid transmembrane transporter activity; amino acid transmembrane transport
ANCB01007394.1:80-1048	3.64611	3.47815e-05	1179.22	85.7303
ANCB01011567.1:212-3729	3.61715	6.14931e-21	24.6686	1.99139	hypothetical protein TRIATDRAFT_29413	NADP binding; pentose-phosphate shunt; phosphogluconate dehydrogenase (decarboxylating) activity	Pentose phosphate pathway; Glutathione metabolism	dehydrogenase (NADP+dependent, decarboxylating); "dehydrogenase (NADP+dependent, decarboxylating)"	ec:1.1.1.44; ec:1.1.1.44
ANCB01001308.1:5597-6534	3.58695	6.20706e-09	11.9853	0.982195
ANCB01004452.1:3681-4376	3.58504	6.29009e-06	15.761	1.22467
ANCB01014084.1:273-1193	3.56362	1.68388e-06	38.6479	3.08155	maltose permease mal31	integral component of membrane; substrate-specific transmembrane transporter activity; transmembrane transport
ANCB01008594.1:1313-4016	3.53335	6.31769e-18	49.2776	4.22211	hypothetical protein TRIATDRAFT_295449	metal ion binding; hydrogen peroxide catabolic process; heme binding; catalase activity; oxidation-reduction process	Tryptophan metabolism; Glyoxylate and dicarboxylate metabolism	equilase; equilase	ec:1.11.1.6; ec:1.11.1.6
ANCB01007127.1:7055-8856	3.49576	2.99722e-05	1765.16	145.024
ANCB01011257.1:3871-4458	3.47743	5.08034e-15	94.9769	8.34683	glycoside hydrolase family 18 protein	hydrolase activity
ANCB01012530.1:692-2060	3.43779	1.06079e-16	120.667	10.9619
ANCB01003792.1:2067-3001	3.41975	0.000205279	2.92127	0.227768	aspartate aminotransferase	transferase activity; metabolic process
ANCB01000573.1:1427-2243	3.41263	3.56293e-06	97.2865	8.59695
ANCB01011116.1:252-2108	3.38149	1.12728e-05	351.295	31.6377
ANCB01011675.1:3763-4959	3.37852	2.32232e-08	26.3624	2.47164	lysophospholipase	phospholipase activity; phospholipid catabolic process
ANCB01012388.1:2579-4209	3.34472	7.94923e-07	172.284	16.1133
ANCB01009608.1:12285-13669	3.34271	0.00062006	671.153	59.8621
ANCB01013028.1:255-2272	3.34001	2.72102e-11	303.232	29.1498	pheromone-regulated membrane protein	phosphatidylinositol phosphate kinase activity; phosphatidylinositol phosphorylation
ANCB01012323.1:78-1435	3.33117	0.0102735	32338.6	2762.51
ANCB01000877.1:2526-4072	3.29119	0.00249458	227.529	20.4832
ANCB01011258.1:94-985	3.28583	8.33129e-12	154.485	15.4498	glycoside hydrolase family 18 protein	hydrolase activity
ANCB01011887.1:2676-3997	3.26403	9.51205e-09	11.46	1.17575
ANCB01012966.1:12471-14538	3.25981	4.76587e-08	26.1557	2.63534	hypothetical protein TRIATDRAFT_77925	aldehyde-lyase activity; carbohydrate metabolic process
ANCB01010143.1:302-1202	3.25296	0.00258275	0.905124	0.0759226	alcohol dehydrogenase	zinc ion binding; oxidoreductase activity; oxidation-reduction process
ANCB01011889.1:25-593	3.251	0.000252519	177.498	17.2653
ANCB01009134.1:247-1768	3.22149	6.43159e-08	41.4338	4.28646
ANCB01002986.1:8258-10361	3.17779	6.13383e-05	131.819	13.7079
ANCB01009589.1:68-1248	3.16822	7.53861e-23	80.5502	8.91987	alcohol dehydrogenase	zinc ion binding; oxidoreductase activity; oxidation-reduction process; "transferase activity, transferring acyl groups other than amino-acyl groups"
ANCB01013776.1:118-355	3.10576	0.000152217	463.069	50.3441
ANCB01011966.1:751-2070	3.08297	5.14298e-11	63.0565	7.29016
ANCB01012529.1:46-1151	3.07212	1.33096e-17	467.215	54.7912	aspartic-type endopeptidase	aspartic-type endopeptidase activity; proteolysis
ANCB01007075.1:39-252	3.05925	2.25847e-05	2.57702	0.28262
ANCB01012530.1:74-632	3.03962	5.01946e-14	154.858	18.5574	hypothetical protein TRIATDRAFT_90832	aspartic-type endopeptidase activity; proteolysis
ANCB01000912.1:1155-4119	3.03356	1.3082e-13	275.15	33.0501	hypothetical protein TRIATDRAFT_45374	transmembrane transport; integral to membrane
ANCB01013321.1:899-5106	3.02548	0.0112717	1.21786	0.142091	non-ribosomal peptide synthetase	phosphopantetheine binding; catalytic activity; metabolic process
ANCB01002049.1:64-1270	3.0213	9.11729e-22	146.455	17.872	hypothetical protein TRIATDRAFT_43816	transport; integral to membrane; transporter activity
ANCB01006842.1:599-2594	3.01151	7.68942e-08	23.4889	2.83342	nad dependent epimerase dehydratase	catalytic activity; coenzyme binding; cellular metabolic process
ANCB01001919.1:2269-3786	3.0088	1.42949e-07	682.131	82.0589	hypothetical protein TRIATDRAFT_88066	membrane
ANCB01001437.1:1869-5469	3.00409	0.00118552	897.419	103.559	agmatine deiminase	protein-arginine deiminase activity; putrescine biosynthetic process
ANCB01006450.1:686-2775	2.99981	1.00659e-07	20.2474	2.49315	monocarboxylate transporter 12	integral component of membrane; transmembrane transport
ANCB01002153.1:90-1931	2.97683	0.0320863	3.08408	0.361935
ANCB01013980.1:359-577	2.97203	1.72728e-05	2.73495	0.356276
ANCB01010845.1:4380-7404	2.9625	1.17799e-06	27.408	3.43276	hypothetical protein TRIATDRAFT_226751	guanyl-nucleotide exchange factor activity; small GTPase mediated signal transduction; protein binding
ANCB01004915.1:1625-2779	2.96169	0.000594848	1790.7	214.82
ANCB01013775.1:287-3740	2.95212	5.7167e-06	2686.03	333.287	phospholipase c	phosphatidylinositol phospholipase C activity; intracellular signal transduction; lipid metabolic process	Inositol phosphate metabolism; Phosphatidylinositol signaling system	phospholipase C; phospholipase C	ec:3.1.4.11; ec:3.1.4.11
ANCB01003792.1:132-1722	2.94338	0.0338257	0.772832	0.0834107	hypothetical protein TRIATDRAFT_92009	DNA binding
ANCB01003336.1:92-1448	2.93167	1.73227e-12	15.751	2.06321	hypothetical protein TRIATDRAFT_83118	steroid biosynthetic process; methylation; sterol 24-C-methyltransferase activity	Steroid biosynthesis	24-C-methyltransferase	ec:2.1.1.41
ANCB01003035.1:34-1061	2.92887	0.0001699	1314.17	163.537	aspartic proteinase	aspartic-type endopeptidase activity; proteolysis
ANCB01005892.1:885-2062	2.92502	1.15424e-11	834.598	107.884	intracellular serine protease	proteolysis; serine-type endopeptidase activity
ANCB01010412.1:656-4486	2.89035	1.98926e-05	21.7847	2.8395
ANCB01013009.1:126-2253	2.88333	0.000314927	1.82004	0.197379
ANCB01013346.1:49-1209	2.87581	0.00300063	1.68716	0.219844	hypothetical protein TRIATDRAFT_290327	transmembrane transport
ANCB01007534.1:130-1637	2.83771	0.0105298	681.921	86.6234	transposase	nucleic acid binding
ANCB01002550.1:2881-4265	2.82001	1.10585e-05	63.1047	8.59539	predicted protein	cellular aromatic compound metabolic process; carbon-carbon lyase activity
ANCB01002254.1:150-2104	2.81422	1.156e-13	10.9016	1.53995
ANCB01010572.1:715-1454	2.79418	3.82117e-06	110.688	15.4558
ANCB01000985.1:3406-5471	2.79338	0.000407769	3.84557	0.527362	hypothetical protein TRIATDRAFT_46482	phosphotransferase activity, alcohol group as acceptor; response to antibiotic; ATP binding
ANCB01006216.1:3343-5257	2.78336	1.55016e-11	119.325	17.0914
ANCB01004465.1:656-2238	2.76026	0.00319229	565.953	77.6984
ANCB01003848.1:38-2266	2.75706	0.00323722	86.6259	11.977	polyketide synthase	zinc ion binding; oxidoreductase activity; oxidation-reduction process; "transferase activity, transferring acyl groups other than amino-acyl groups"
ANCB01012240.1:4845-6481	2.70993	1.09873e-06	10.9604	1.62762
ANCB01000639.1:149-777	2.70371	8.63097e-05	39.9643	5.92626
ANCB01006287.1:7337-8164	2.6961	2.0431e-21	126.43	19.3709	hypothetical protein TRIATDRAFT_33514	pyridoxamine-phosphate oxidase activity; FMN binding; pyridoxal phosphate biosynthetic process; oxidation-reduction process	Vitamin B6 metabolism	5'-phosphate synthase	ec:1.4.3.5
ANCB01012401.1:286-2950	2.69515	4.87746e-05	4.16163	0.635236	tannase subunit	hydrolase activity
ANCB01004152.1:107-2094	2.6904	1.05654e-08	82.7672	12.6263	hypothetical protein TRIATDRAFT_36309	protein phosphorylation; ATP binding; protein serine/threonine kinase activity
ANCB01002344.1:7484-8547	2.68797	5.59706e-06	7.26587	1.07902	ubie coq5 methyltransferase	cytosol; arsenite methyltransferase activity; methylation
ANCB01011115.1:1391-3326	2.68682	3.61141e-06	265.572	40.0996
ANCB01009026.1:2102-3314	2.6827	2.83683e-12	11.0498	1.69606
ANCB01000027.1:1808-2252	2.68017	0.033407	0.925089	0.136433
ANCB01010845.1:3351-4252	2.67998	8.83569e-06	8.335	1.29111
ANCB01002939.1:1240-4701	2.67367	4.77019e-09	54.5938	8.44221
ANCB01009027.1:499-1431	2.65047	0.0156518	3.08252	0.457098
ANCB01007958.1:973-2776	2.64145	0.00288029	42.4016	6.43945	polyketide synthase	zinc ion binding; oxidoreductase activity; oxidation-reduction process; "transferase activity, transferring acyl groups other than amino-acyl groups"
ANCB01004902.1:2-1202	2.64114	0.000932701	27.4669	4.17223
ANCB01005556.1:1550-2304	2.62926	6.33515e-05	4.35576	0.661965	lysophospholipase plb1	metabolic process
ANCB01013933.1:2337-3038	2.62446	0.0109054	0.877534	0.11014	hypothetical protein TRIATDRAFT_229209	metal ion binding
ANCB01006196.1:126-983	2.61949	0.00654095	370.667	56.1017	isochorismatase family protein	catalytic activity; metabolic process
ANCB01011240.1:8667-11250	2.61175	2.49081e-14	39.0995	6.3482	fungal specific transcription factor domain-containing protein	nucleus; sequence-specific DNA binding RNA polymerase II transcription factor activity; DNA binding; zinc ion binding; regulation of transcription from RNA polymerase II promoter
ANCB01009769.1:6-1669	2.61105	0.000581259	535.17	83.7803
ANCB01013309.1:5960-6542	2.60352	2.36226e-10	149.179	24.2189
ANCB01008594.1:8317-9832	2.60172	1.45819e-11	11.9346	1.96422
ANCB01003351.1:513-1337	2.60154	5.88473e-06	11.7874	1.89622
ANCB01001486.1:69-2299	2.59838	5.33099e-05	101.219	16.1776
ANCB01003097.1:5506-7705	2.59764	4.31873e-05	28.1313	4.54573
ANCB01002775.1:2367-3665	2.59476	0.000143495	12.0819	1.94558
ANCB01012528.1:3088-4926	2.59363	3.27574e-21	117.098	19.237	glucan endo- -beta-glucosidase	hydrolase activity; metabolic process
ANCB01010530.1:2135-5108	2.59315	0.000205239	810.492	129.259	hypothetical protein TRIATDRAFT_322845	sequence-specific DNA binding transcription factor activity; nucleus; "regulation of transcription, DNA-dependent"
ANCB01005555.1:1728-2506	2.58692	0.00775131	3.4477	0.559145
ANCB01011926.1:488-1446	2.58317	0.00207023	21.1921	3.39036	non-ribosomal peptide synthetase	catalytic activity; metabolic process
ANCB01003847.1:17-2782	2.58178	0.00315566	219.513	34.6662	polyketide synthase	zinc ion binding; oxidoreductase activity; oxidation-reduction process; "transferase activity, transferring acyl groups other than amino-acyl groups"
ANCB01008857.1:134-2066	2.57183	9.81647e-05	38.5271	6.30526
ANCB01012135.1:2093-4125	2.56535	4.11293e-05	2182.25	357.458	cyclopentanone -monooxygenase	N,N-dimethylaniline monooxygenase activity; flavin adenine dinucleotide binding; NADP binding; oxidation-reduction process	Drug metabolism - cytochrome P450	monooxygenase	ec:1.14.13.8
ANCB01011977.1:1059-3038	2.55705	2.94815e-08	340.701	56.8569	hypothetical protein TRIATDRAFT_264755	carbon-nitrogen ligase activity, with glutamine as amido-N-donor
ANCB01001700.1:1-2985	2.55115	0.000351013	150.982	24.7689	heme peroxidase family protein	heme binding; "oxidoreductase activity, acting on paired donors, with incorporation or reduction of molecular oxygen"; iron ion binding; peroxidase activity; electron carrier activity; oxidation-reduction process; response to oxidative stress	Phenylalanine metabolism; Phenylpropanoid biosynthesis	lactoperoxidase; lactoperoxidase	ec:1.11.1.7; ec:1.11.1.7
ANCB01012844.1:147-646	2.52851	3.56293e-06	113.606	19.2609	l-ascorbate oxidase	copper ion binding; oxidoreductase activity; oxidation-reduction process
ANCB01009027.1:2416-4242	2.52787	0.00507425	4.63895	0.780987	hypothetical protein TRIATDRAFT_29040	catalytic activity; nucleoside metabolic process
ANCB01004975.1:452-1715	2.52224	2.6803e-08	21.6845	3.69998	fumarylacetoacetate hydrolase family protein	metabolic process; catalytic activity
ANCB01001981.1:5404-6966	2.51282	1.02963e-16	29.5324	5.16401	inorganic pyrophosphatase	extracellular region; intracellular; cellular metabolic process; cellular response to osmotic stress
ANCB01012512.1:304-2291	2.49326	6.93635e-05	52.3995	9.06475	glucose transporter rco-3	integral component of membrane; substrate-specific transmembrane transporter activity; carbohydrate transport; transmembrane transport
ANCB01012966.1:7976-10180	2.47902	0.00187121	1.98247	0.335642	hypothetical protein TRIATDRAFT_29667	kinase activity; phosphorylation; carbohydrate metabolic process
ANCB01008022.1:3048-4656	2.47638	2.79786e-07	471.434	83.1805	phosphatidylethanolamine-binding protein	hydrolase activity; "4 iron, 4 sulfur cluster binding"; base-excision repair
ANCB01000148.1:30-1646	2.47451	2.69837e-15	182.76	32.6193	hypothetical protein TRIATDRAFT_300292	membrane
ANCB01004936.1:14-1306	2.46714	0.000507621	258.892	45.1289	glycoside hydrolase family 15 protein	glucan 1,4-alpha-glucosidase activity; polysaccharide catabolic process; starch binding	Starch and sucrose metabolism	1,4-alpha-glucosidase	ec:3.2.1.3
ANCB01010618.1:329-2561	2.46532	0.00913458	31.5887	5.4278
ANCB01007976.1:14-1155	2.45988	8.83569e-06	43.1308	7.68224	glycoside hydrolase family 76 partial	mannan endo-1,6-alpha-mannosidase activity; carbohydrate catabolic process
ANCB01007279.1:4488-6460	2.45714	1.63696e-07	8.28509	1.49258
ANCB01008595.1:27-979	2.45648	7.77974e-07	16.4502	2.91377	hypothetical protein NECHADRAFT_87699	protein kinase activity; ATP binding; protein phosphorylation
ANCB01012930.1:504-2151	2.44711	2.89664e-12	21.5563	3.90389	Hypothetical protein TRIATDRAFT_90447	zinc ion binding; oxidoreductase activity; oxidation-reduction process; "transferase activity, transferring acyl groups other than amino-acyl groups"
ANCB01007950.1:124-1121	2.43944	6.14301e-21	43.1314	7.85315
ANCB01011932.1:123-6276	2.43043	0.00697881	70.8459	12.4562	non-ribosomal peptide synthetase	L-aminoadipate-semialdehyde dehydrogenase activity; metabolic process; phosphopantetheine binding	Lysine degradation; Lysine biosynthesis	dehydrogenase; dehydrogenase	ec:1.2.1.31; ec:1.2.1.31
ANCB01004383.1:5376-8828	2.43021	4.41004e-05	13.9914	2.58178	hypothetical protein TRIATDRAFT_271011	RNA binding
ANCB01013019.1:1413-2807	2.42877	0.0012506	36.5345	6.50754	cytochrome p450 61	endoplasmic reticulum; C-22 sterol desaturase activity; monooxygenase activity; iron ion binding; electron carrier activity; heme binding; ergosterol biosynthetic process; oxidation-reduction process
ANCB01001490.1:2636-4186	2.42591	0.000213784	59.1555	10.6844
ANCB01009692.1:4846-5729	2.4231	0.000142777	136.46	24.738	aflatoxin efflux pump	integral component of membrane; transmembrane transport
ANCB01008101.1:396-3493	2.40106	1.51179e-09	94.1287	17.6157	hypothetical protein TRIATDRAFT_149087	integral to membrane; plasma membrane; transmembrane transport; transporter activity
ANCB01007801.1:4223-6672	2.39546	2.57709e-06	73.9951	13.7968	Hypothetical protein TRIATDRAFT_87657	oxidoreductase activity; oxidation-reduction process; FMN binding
ANCB01004031.1:13804-14177	2.39047	0.037847	7160.02	1262.03
ANCB01009042.1:18-2742	2.38743	5.91574e-06	12.7829	2.41932	hypothetical protein TRIATDRAFT_43499	catalytic activity; metabolic process
ANCB01009685.1:2916-5615	2.38489	3.34759e-14	15.5705	2.94572
ANCB01003477.1:63-1537	2.38296	2.32232e-08	363.441	68.7259
ANCB01005947.1:892-2568	2.3741	2.53202e-16	68.6877	13.1931
ANCB01010821.1:340-5365	2.36618	2.83683e-12	40.6972	7.87856	abc multidrug transporter	integral component of membrane; ATP binding; "ATPase activity, coupled to transmembrane movement of substances"; ATP catabolic process; transmembrane transport
ANCB01004032.1:96-732	2.36569	0.0285206	14418.6	2608.99
ANCB01002842.1:1627-2610	2.36441	2.12147e-07	873.507	166.982	hypothetical protein TRIATDRAFT_253690	integral to membrane
ANCB01000810.1:1199-3447	2.3624	2.50117e-10	38.5381	7.42843	aat family amino acid transporter	integral component of membrane; amino acid transmembrane transporter activity; amino acid transmembrane transport
ANCB01000329.1:19-916	2.35562	0.000168284	115.517	21.9299
ANCB01003711.1:8820-9495	2.35414	0.0180598	4691.98	863.331
ANCB01004570.1:1870-3532	2.34271	4.76968e-05	216.848	41.7409	glycoside hydrolase family 30 protein	carbohydrate metabolic process; glucosylceramidase activity; sphingolipid metabolic process	Other glycan degradation; Sphingolipid metabolism	psychosine hydrolase; psychosine hydrolase	ec:3.2.1.45; ec:3.2.1.45
ANCB01012967.1:1541-3201	2.34025	0.00225941	5.97638	1.12638	hypothetical protein TRIATDRAFT_29489	zinc ion binding; oxidoreductase activity; oxidation-reduction process
ANCB01007430.1:2105-2870	2.33798	8.42626e-06	280.554	54.3757
ANCB01011923.1:1601-3560	2.33118	0.00251334	349.426	66.7724	o-methylsterigmatocystin oxidoreductase	monooxygenase activity; iron ion binding; "oxidoreductase activity, acting on paired donors, with incorporation or reduction of molecular oxygen"; heme binding; oxidation-reduction process
ANCB01005275.1:118-501	2.32835	0.0154248	2.04706	0.390494
ANCB01006132.1:1149-2267	2.32799	0.000368649	25.2878	4.92318
ANCB01012967.1:77-1350	2.32749	5.21352e-05	4.41056	0.888861	hypothetical protein TRIATDRAFT_77925	aldehyde-lyase activity; carbohydrate metabolic process
ANCB01002502.1:410-1659	2.32333	0.000205745	5.96424	1.19455	oxidoreductase-like protein	oxidation-reduction process; oxidoreductase activity
ANCB01004935.1:4763-5651	2.31806	2.19731e-09	481.061	95.334	glycoside hydrolase family 15 protein	glucan 1,4-alpha-glucosidase activity; polysaccharide catabolic process; starch binding	Starch and sucrose metabolism	1,4-alpha-glucosidase	ec:3.2.1.3
ANCB01009947.1:1638-2238	2.31685	6.74372e-10	10.2725	2.0256	hypothetical protein TRIVIDRAFT_128602, partial	zinc ion binding; oxidoreductase activity; oxidation-reduction process
ANCB01011924.1:3497-9457	2.31437	0.00111608	131.925	25.6538	non-ribosomal peptide synthetase	L-aminoadipate-semialdehyde dehydrogenase activity; metabolic process	Lysine degradation; Lysine biosynthesis	dehydrogenase; dehydrogenase	ec:1.2.1.31; ec:1.2.1.31
ANCB01002113.1:5269-7979	2.31013	3.87316e-07	141.131	28.0317
ANCB01004850.1:2837-3869	2.30714	0.000598121	233.383	45.6813
ANCB01003713.1:160-1538	2.30258	0.00259057	658.157	128.349
ANCB01003476.1:352-1089	2.29831	7.75417e-05	64.4711	12.8254
ANCB01006264.1:2060-2695	2.28705	7.72281e-06	21.2113	4.24197	glycoside hydrolase family 18 protein	carbohydrate metabolic process; chitinase activity; chitin binding; chitin catabolic process	Amino sugar and nucleotide sugar metabolism	chitodextrinase	ec:3.2.1.14
ANCB01006659.1:3423-3954	2.28577	0.0164107	0.881642	0.163162	hypothetical protein TRIVIDRAFT_146040	oxidation-reduction process; oxidoreductase activity
ANCB01007171.1:60-2440	2.27768	7.53716e-06	10.4592	2.1226
ANCB01004139.1:1011-2325	2.2661	0.0268506	7066.51	1383.6
ANCB01012066.1:57-1070	2.26603	9.4438e-07	55.3323	11.3325
ANCB01007259.1:4204-4953	2.2654	3.33375e-12	93.5392	19.3594	hypothetical protein TRIVIDRAFT_193209	heme binding; "oxidoreductase activity, acting on paired donors, with incorporation or reduction of molecular oxygen"; monooxygenase activity; iron ion binding; electron carrier activity; oxidation-reduction process
ANCB01007657.1:128-3690	2.26467	0.0482854	2502.12	481.358	carbohydrate binding domain protein	transferase activity
ANCB01005792.1:9032-10231	2.23763	0.00404555	300.518	61.3894
ANCB01000854.1:4995-6583	2.23692	0.0342296	1.09359	0.184232
ANCB01004978.1:1667-4015	2.23515	3.00654e-06	9.38592	1.96509	conserved hypothetical protein	oxidation-reduction process; oxidoreductase activity
ANCB01014553.1:2577-2970	2.23177	3.64121e-07	9.62625	1.97528
ANCB01014162.1:1671-2960	2.23077	2.22741e-07	122.432	25.7343
ANCB01013802.1:1601-3393	2.22866	7.62194e-14	239.273	50.6614	wd domain containing protein	protein binding
ANCB01004175.1:2409-5480	2.22782	0.00079168	133.325	27.6771	axial budding pattern protein 2	membrane; calcium ion binding
ANCB01002574.1:1011-3476	2.22671	0.000222548	7.22614	1.53342
ANCB01012114.1:2391-3205	2.22623	1.9778e-05	63.9928	13.4489
ANCB01012843.1:4831-6463	2.22455	0.00334849	758.691	156.595	l-ascorbate oxidase	copper ion binding; oxidoreductase activity; oxidation-reduction process
ANCB01013143.1:1938-5231	2.22455	7.57753e-05	899.711	188.453	mfs multidrug	integral component of membrane; transmembrane transport
ANCB01009187.1:265-1950	2.2051	1.14403e-07	19.5676	4.21054	l-ascorbic acid binding protein	catalytic activity; metabolic process
ANCB01006681.1:8701-9391	2.2049	0.00385445	157.009	32.8547
ANCB01009355.1:26-1455	2.19542	3.11777e-06	31.9084	6.888	glycoside hydrolase family 81 protein	glucan endo-1,4-beta-glucanase activity, C-3 substituted reducing group; "glucan endo-1,3-beta-glucanase activity, C-3 substituted reducing group"; cell wall macromolecule catabolic process
ANCB01007849.1:268-1362	2.19049	0.000436347	3.05042	0.648819
ANCB01012684.1:22-1010	2.18889	0.00107811	238.84	50.9132
ANCB01007742.1:1243-2125	2.18838	0.018653	1.52375	0.315007
ANCB01007074.1:3340-6229	2.18783	0.00574908	1.69968	0.388664	hypothetical protein W97_03932	lipid glycosylation; "transferase activity, transferring hexosyl groups"
ANCB01008642.1:1952-3409	2.18766	0.000506569	4.37514	0.964784
ANCB01004727.1:259-964	2.18686	1.8341e-10	17.4501	3.74439	hypothetical protein TRIVIDRAFT_41812	nutrient reservoir activity
ANCB01010863.1:22-1334	2.18537	5.02722e-12	23.4996	5.18246	glycoside hydrolase	hydrolase activity
ANCB01006785.1:3916-5195	2.17787	1.06637e-08	12.0019	2.67128
ANCB01006783.1:365-1651	2.17613	2.64946e-06	19.6582	4.31727
ANCB01010747.1:1504-3868	2.17164	2.95849e-07	8.21385	1.85591
ANCB01003711.1:6212-8612	2.16992	5.98288e-05	154.056	33.5913
ANCB01013235.1:652-1866	2.16784	0.00126768	5.46246	1.18167	---NA---	protein binding; zinc ion binding
ANCB01003477.1:1804-3059	2.16046	0.000206043	29.1938	6.43482
ANCB01004985.1:59-1342	2.16006	0.00951813	1714.49	368.05	alpha beta hydrolase fold protein	hydrolase activity; metabolic process
ANCB01006593.1:1031-2449	2.15801	0.0160501	5329.86	1140.57
ANCB01010747.1:173-1083	2.15483	1.29706e-16	32.1073	7.14016
ANCB01012055.1:109-1070	2.15063	6.20648e-06	393.38	87.25
ANCB01004004.1:9-1034	2.15051	6.56593e-05	46.3906	10.2594	hypothetical protein TRIVIDRAFT_59188	S-(hydroxymethyl)glutathione dehydrogenase activity; zinc ion binding; ethanol oxidation	Methane metabolism	dehydrogenase	ec:1.1.1.284
ANCB01007127.1:3609-5774	2.14942	0.00121503	2822.07	618.631	mannitol-1-phosphate 5-dehydrogenase	mannitol-1-phosphate 5-dehydrogenase activity; coenzyme binding; mannitol metabolic process; oxidation-reduction process	Fructose and mannose metabolism	5-dehydrogenase	ec:1.1.1.17
ANCB01007850.1:1089-3682	2.14243	0.0373777	1.18381	0.278524
ANCB01011221.1:200-2437	2.13638	5.67258e-06	23.4448	5.26526
ANCB01006120.1:38-523	2.12491	0.000378364	144.297	32.3811
ANCB01011427.1:62-394	2.11916	0.0226121	9.50452	2.11676
ANCB01011858.1:2346-2874	2.11669	0.00375283	170.962	38.1587
ANCB01008957.1:3419-4294	2.1138	0.00489281	19.0022	4.25137
ANCB01013006.1:1836-3815	2.11278	1.14217e-09	70.712	16.2189	glycerol dehydrogenase	extracellular region; glycerol 2-dehydrogenase (NADP) activity; glycerol dehydrogenase [NADP] activity; glycerol metabolic process; oxidation-reduction process	Glycerolipid metabolism; Glycerolipid metabolism	dehydrogenase (NADP); 2-dehydrogenase (NADP)	ec:1.1.1.72; ec:1.1.1.156
ANCB01013006.1:23-968	2.11191	0.000275793	24.839	5.64871	cat eye syndrome critical region protein 5 precursor	hydrolase activity; metabolic process
ANCB01012901.1:4178-5090	2.11185	0.000609838	2.93495	0.703235
ANCB01000455.1:802-4501	2.09164	0.0159794	1.88266	0.413394
ANCB01008974.1:1557-4113	2.091	1.2393e-05	16.9469	3.94446
ANCB01011887.1:32-2215	2.08794	1.31087e-09	31.3383	7.37166	hypothetical protein TRIATDRAFT_154438	AMP deaminase activity; IMP salvage	Purine metabolism	deaminase	ec:3.5.4.6
ANCB01007021.1:3551-5619	2.08248	5.39751e-05	183.727	42.666
ANCB01009370.1:2998-5543	2.07597	5.84926e-05	37.6229	8.78484
ANCB01003097.1:2099-3460	2.07529	1.18271e-09	28.4742	6.69794
ANCB01008837.1:59-1913	2.07477	0.00309641	176.491	40.6316
ANCB01006180.1:4406-5753	2.07444	0.00161612	4.77066	1.12046	hypothetical protein TRIATDRAFT_35745	nucleic acid binding; ATP binding; ATP-dependent helicase activity
ANCB01012129.1:1732-1937	2.07208	0.0404704	1.82337	0.437857
ANCB01012399.1:2610-4158	2.06851	0.000751717	2.94846	0.718647	c6 zinc finger domain protein	sequence-specific DNA binding transcription factor activity; "regulation of transcription, DNA-templated"
ANCB01013005.1:5782-7243	2.06775	2.36477e-05	21.6643	5.0995	phosphatidyl synthase protein	hydrolase activity; metabolic process
ANCB01001379.1:13-439	2.06703	1.25577e-05	12.706	2.96174
ANCB01005113.1:3972-4706	2.06583	0.0252558	2.60852	0.627312
ANCB01002775.1:130-2091	2.06399	0.00269761	3.23145	0.69279	hypothetical protein TRIATDRAFT_86874	substrate-specific transmembrane transporter activity; integral to membrane; transmembrane transport
ANCB01004417.1:34-788	2.05704	1.61707e-05	538.879	127.675	chitinase chi18- partial	extracellular region; chitinase activity; chitin binding; polysaccharide catabolic process; chitin catabolic process; pathogenesis	Amino sugar and nucleotide sugar metabolism	chitodextrinase	ec:3.2.1.14
ANCB01009763.1:11-887	2.05601	1.08757e-11	405.26	96.7966
ANCB01004783.1:1061-1957	2.05324	6.4075e-05	21.7841	5.16827
ANCB01012573.1:272-1418	2.03373	0.00127003	85.1305	20.2924	ctr copper transporter family protein	integral component of membrane; copper ion transmembrane transporter activity; copper ion transmembrane transport
ANCB01007408.1:1061-3874	2.03216	2.89664e-12	36.3065	8.79956	alpha-ketoglutarate dependent xanthine dioxygenase	oxidoreductase activity; oxidation-reduction process
ANCB01014667.1:4-1984	2.02376	2.35763e-05	288.672	70.0292
ANCB01012892.1:1613-3642	2.02147	0.0110226	242.83	57.6828	hypothetical protein TRIATDRAFT_88135	metal ion binding; hydrogen peroxide catabolic process; heme binding; catalase activity; oxidation-reduction process	Tryptophan metabolism; Glyoxylate and dicarboxylate metabolism	equilase; equilase	ec:1.11.1.6; ec:1.11.1.6
ANCB01007516.1:8-2018	2.01988	0.0316258	7.3829	1.72784	lipid-transfer mitochondrial precursor	transferase activity, transferring acyl groups other than amino-acyl groups; metabolic process
ANCB01008273.1:39-4272	2.01726	0.00286179	366.355	88.149	hypothetical protein TRIATDRAFT_161068	transmembrane transport; integral to membrane; "ATPase activity, coupled to transmembrane movement of substances"; ATP catabolic process; ATP binding
ANCB01006173.1:5658-8243	2.01513	2.26741e-11	47.3742	11.6272
ANCB01002118.1:795-2325	2.01091	0.0394105	4266.77	1008.25
ANCB01004712.1:1329-3069	2.01075	3.64121e-07	59.4455	14.6117	hypothetical protein TRIATDRAFT_226144	guanine deaminase activity; zinc ion binding; guanine catabolic process	Purine metabolism	deaminase	ec:3.5.4.3
ANCB01002901.1:347-1775	2.01019	6.66141e-06	4.4636	1.07536	aspartic proteinase yapsin-6	aspartic-type endopeptidase activity; proteolysis
ANCB01004416.1:20-478	2.00835	4.33398e-06	475.794	116.858	endochitinase	extracellular region; chitinase activity; chitin binding; polysaccharide catabolic process; chitin catabolic process; pathogenesis	Amino sugar and nucleotide sugar metabolism	chitodextrinase	ec:3.2.1.14
ANCB01008902.1:62-1749	2.00453	2.82289e-06	10.747	2.5945	hypothetical protein TRIATDRAFT_210609	transmembrane transport; integral to membrane
ANCB01013597.1:68-2165	1.99534	2.33848e-07	159.021	39.5591
ANCB01003337.1:4-2235	1.99062	0.000228107	208.131	51.484	pheromone-regulated membrane protein	oxidoreductase activity; oxidation-reduction process
ANCB01007971.1:172-1010	1.98661	3.63373e-10	438.618	109.944	heme oxygenase	heme oxygenase (decyclizing) activity; heme oxidation	Porphyrin and chlorophyll metabolism	oxygenase (biliverdin-producing)	ec:1.14.99.3
ANCB01003253.1:308-3113	1.98563	4.33398e-06	10.3676	2.55157	mfs maltose permease	integral component of membrane; substrate-specific transmembrane transporter activity; transmembrane transport
ANCB01010248.1:3897-4484	1.98544	0.000129915	17.5139	4.37728
ANCB01013991.1:4596-6168	1.98166	6.36958e-06	108.24	27.0898	exported protein	protein binding
ANCB01013132.1:557-973	1.97452	0.00762783	246.186	60.7141
ANCB01003295.1:2175-4780	1.97163	1.47206e-07	12.8117	3.22452
ANCB01001357.1:831-2325	1.96733	6.89534e-05	4.37475	1.08851	chitinase	carbohydrate metabolic process; chitinase activity; chitin binding; chitin catabolic process	Amino sugar and nucleotide sugar metabolism	chitodextrinase	ec:3.2.1.14
ANCB01000193.1:350-1350	1.9644	0.00415406	2.75648	0.681037
ANCB01007259.1:1166-2531	1.96089	0.000129915	150.273	38.0042
ANCB01011793.1:4948-5930	1.95548	0.0309824	2.05997	0.504462	trans-aconitate 2-methyltransferase	methyltransferase activity; methylation
ANCB01014561.1:1098-3357	1.95546	1.28891e-06	183.645	46.8655
ANCB01007436.1:4479-5904	1.93872	8.83569e-06	32.1969	8.30102	hypothetical protein TRIATDRAFT_32632	zinc ion binding; oxidoreductase activity; oxidation-reduction process; "transferase activity, transferring acyl groups other than amino-acyl groups"
ANCB01009041.1:1850-2881	1.93308	0.0404695	8.30623	2.07523
ANCB01003958.1:668-2631	1.92811	0.000287628	61.3887	15.8747	hypothetical protein TRIATDRAFT_54190	flavin adenine dinucleotide binding; oxidoreductase activity; oxidation-reduction process
ANCB01001531.1:6302-7945	1.92461	0.00203745	4.82976	1.23713
ANCB01008959.1:260-1161	1.92425	0.0112497	1.85331	0.487487	hypothetical protein TRIVIDRAFT_88460	negative regulation of catalytic activity; proteolysis; identical protein binding; serine-type endopeptidase activity
ANCB01014739.1:45-2139	1.9235	7.08616e-08	45.9879	12.0797	duf580 domain protein	plasma membrane; integral component of membrane; transport
ANCB01011035.1:20-1370	1.92079	0.00406373	5.22019	1.36303	hypothetical protein TRIATDRAFT_223094	transferase activity, transferring acyl groups other than amino-acyl groups; nucleus; zinc ion binding; "regulation of transcription, DNA-dependent"
ANCB01012462.1:199-1847	1.91971	0.00924677	2.92478	0.754863
ANCB01011411.1:1406-2183	1.91517	0.000444171	268.933	70.1048
ANCB01010272.1:549-2119	1.91323	0.0086595	1205.73	311.455	glycoside hydrolase family 18 protein	extracellular region; carbohydrate metabolic process; cellulose binding; "hydrolase activity, hydrolyzing O-glycosyl compounds"
ANCB01007192.1:16-2677	1.91311	0.00693101	193.785	50.1245
ANCB01012319.1:241-2017	1.90837	1.26533e-06	33.9833	8.95628
ANCB01004500.1:6801-8001	1.90811	1.94609e-05	56.6651	14.9187
ANCB01007741.1:66-580	1.9061	0.0171575	1.97445	0.527362	hypothetical protein TRIATDRAFT_31104	integral to membrane; amino acid transmembrane transporter activity; amino acid transmembrane transport
ANCB01014291.1:109-854	1.90318	3.47815e-05	13.7147	3.62189
ANCB01005831.1:639-2352	1.90096	4.97754e-09	124.454	33.0991
ANCB01009712.1:2331-3727	1.89388	0.00478672	28.7132	7.55772
ANCB01014178.1:2354-4009	1.89346	0.00148814	5.46108	1.48326	glycoside hydrolase family 79 protein	hydrolase activity
ANCB01007683.1:349-3394	1.88917	0.0025291	42.5635	11.2789
ANCB01004031.1:9651-12337	1.88609	1.68388e-06	42.0773	11.2929
ANCB01010216.1:46-769	1.88471	0.000178924	8.84342	2.39076
ANCB01007868.1:6785-8805	1.88401	2.08562e-07	13.5207	3.6184
ANCB01004815.1:8429-11523	1.88168	0.00733212	90.2166	23.8687	copper homeostasis protein	copper ion binding; copper ion homeostasis
ANCB01003094.1:2981-4226	1.87804	0.000409438	6.12257	1.64555
ANCB01007308.1:40-2813	1.87728	2.45275e-11	65.7547	17.8682	hypothetical protein TRIATDRAFT_227190	protein phosphorylation; protein serine/threonine kinase activity
ANCB01008322.1:4101-6584	1.87693	0.000455628	5.91474	1.60585	hypothetical protein TRIATDRAFT_81202	metabolic process
ANCB01005474.1:416-3913	1.87215	0.0214332	32.0008	8.48255
ANCB01001006.1:33-1362	1.86947	0.033952	25.0727	6.63898
ANCB01004005.1:19-459	1.86214	1.72389e-05	4.34656	1.16443
ANCB01010566.1:561-3084	1.86114	0.0155362	1681.44	449.165	aldehyde dehydrogenase	oxidoreductase activity, acting on the aldehyde or oxo group of donors, NAD or NADP as acceptor; oxidation-reduction process
ANCB01014532.1:565-2582	1.85381	9.65691e-06	5.84291	1.59663
ANCB01002823.1:1135-3515	1.85335	0.000163759	8.73638	2.42741	hypothetical protein GMDG_03692	protein binding
ANCB01002308.1:1393-2528	1.84755	0.000103084	86.7679	23.8165
ANCB01012893.1:2194-4335	1.84743	0.00457915	3.64379	1.01258	putative transketolase	catalytic activity; metabolic process
ANCB01007166.1:2220-2988	1.84312	3.51031e-06	29.0901	8.04462
ANCB01002176.1:262-1702	1.83656	4.79878e-05	40.8986	11.3302
ANCB01005341.1:725-1352	1.8361	0.00590781	3.75281	1.0219
ANCB01013596.1:8-486	1.83467	1.20288e-10	53.5195	14.9244
ANCB01012805.1:3246-5188	1.83267	1.78121e-05	29.5535	8.22649	mfs sugar	integral component of membrane; substrate-specific transmembrane transporter activity; transmembrane transport
ANCB01006583.1:1573-2144	1.82892	6.35871e-07	115.955	32.3611
ANCB01012705.1:3017-3465	1.82862	5.74285e-06	19.0494	5.30583
ANCB01003659.1:16-818	1.82527	2.50046e-10	130.616	36.6497
ANCB01010915.1:2561-5099	1.82521	6.74372e-10	129.055	36.2201	hypothetical protein TRIATDRAFT_78405	integral to membrane
ANCB01010789.1:103-1245	1.82437	0.0211842	294.168	80.5762
ANCB01009018.1:1989-4659	1.82383	0.0263565	2.22926	0.601019
ANCB01001534.1:1523-3163	1.82225	3.5813e-08	609.047	171.129
ANCB01011905.1:890-1678	1.82066	5.30951e-05	7.78409	2.17283	polysaccharide lyase family 7 protein	lyase activity
ANCB01003920.1:383-1078	1.81717	0.00484357	4.7865	1.35711
ANCB01004987.1:3907-7550	1.81541	2.84522e-08	64.9652	18.3772	hypothetical protein TRIATDRAFT_290428	signal transducer activity; protein phosphorylation; ATP binding; signal transduction; protein serine/threonine kinase activity
ANCB01001971.1:6884-9196	1.814	3.89995e-11	134.276	37.9559
ANCB01008974.1:4280-5690	1.8108	0.00698484	8.67806	2.4363	nadp-dependent mannitol dehydrogenase	oxidation-reduction process; oxidoreductase activity
ANCB01004831.1:501-2128	1.80903	2.2232e-07	24.9522	7.11082	hypothetical protein TRIATDRAFT_194962	heme binding; "oxidoreductase activity, acting on paired donors, with incorporation or reduction of molecular oxygen"; monooxygenase activity; iron ion binding; electron carrier activity; oxidation-reduction process
ANCB01008969.1:2814-4092	1.80449	0.000811462	190.48	53.683	oxalate decarboxylase	nutrient reservoir activity
ANCB01001371.1:314-2173	1.80077	4.77169e-10	17.8473	5.09357
ANCB01005949.1:221-603	1.7998	7.31775e-06	13.0184	3.73776	chitinase chi18-13	carbohydrate metabolic process; chitinase activity	Amino sugar and nucleotide sugar metabolism	chitodextrinase	ec:3.2.1.14
ANCB01012705.1:309-2737	1.79875	1.34594e-06	263.573	75.1544	hypothetical protein TRIATDRAFT_211867	cysteine-type peptidase activity; proteolysis
ANCB01002324.1:969-1584	1.79478	0.00332016	2.97097	0.841933
ANCB01009201.1:3480-5672	1.7893	0.000232233	8.24673	2.35881
ANCB01010117.1:51-3485	1.7888	4.78177e-05	60.4983	17.3005	hypothetical protein PTT_09821	transferase activity, transferring acyl groups other than amino-acyl groups; oxidoreductase activity; phosphopantetheine binding; oxidation-reduction process; zinc ion binding
ANCB01009565.1:2192-2574	1.78648	0.000202283	4.96421	1.4353	glycoside hydrolase family 13 protein	hydrolase activity; carbohydrate metabolic process; cation binding
ANCB01007692.1:312-1847	1.78111	0.000160293	36.6565	10.5401
ANCB01002575.1:144-2508	1.7796	0.000971521	27.8176	8.00569	conserved leucine-rich repeat protein	protein binding
ANCB01002329.1:855-2492	1.77595	1.87516e-06	91.629	26.5493
ANCB01000045.1:112-562	1.77568	2.70791e-05	24.0016	6.94399
ANCB01013925.1:1269-2379	1.77495	0.0116676	2.13199	0.595797
ANCB01007690.1:192-1784	1.77483	0.00457608	213.346	61.1616
ANCB01010088.1:100-2739	1.77416	2.33426e-06	28.7723	8.35778	hypothetical protein TRIATDRAFT_127829	ATP binding; DNA binding; chromatin binding
ANCB01009354.1:3242-5816	1.77287	1.00391e-08	41.2834	12.0208	glycoside hydrolase family 81 protein	glucan endo-1,4-beta-glucanase activity, C-3 substituted reducing group; "glucan endo-1,3-beta-glucanase activity, C-3 substituted reducing group"; cell wall macromolecule catabolic process
ANCB01013556.1:325-691	1.77177	0.0235127	313.502	89.2484
ANCB01000902.1:1556-1921	1.76972	2.25847e-05	17.2976	5.06258
ANCB01001167.1:16-3616	1.76874	2.82444e-08	385.196	112.396	scp-like extracellular protein	extracellular region
ANCB01014294.1:35-847	1.76831	2.33848e-07	51.4826	15.0151	hypothetical protein TRIATDRAFT_220242	catalytic activity; metabolic process
ANCB01001460.1:23-2666	1.76753	0.0342267	2.27975	0.650213
ANCB01003408.1:11-863	1.76734	0.00385445	2.94534	0.887031
ANCB01007957.1:1429-4782	1.76704	0.0244748	368.77	105.298	phenylacetyl- ligase	catalytic activity; metabolic process
ANCB01010915.1:5140-6488	1.76525	0.000304541	7.15882	2.0734
ANCB01007949.1:1567-2577	1.76301	3.44597e-07	130.86	38.2426
ANCB01012546.1:1714-7604	1.76125	0.000378364	216.137	62.9364
ANCB01004964.1:185-1202	1.75884	0.000205239	15.4647	4.55305
ANCB01014666.1:49-733	1.75205	1.07437e-07	246.708	72.8307
ANCB01009367.1:1995-3808	1.75198	0.0379031	300.549	86.4216	glutamate carboxypeptidase	peptidase activity; proteolysis
ANCB01006082.1:50-1747	1.75158	1.26533e-06	1759.38	518.805	endochitinase	carbohydrate metabolic process; chitinase activity; chitin catabolic process	Amino sugar and nucleotide sugar metabolism	chitodextrinase	ec:3.2.1.14
ANCB01010058.1:104-850	1.75044	0.00216911	2.86255	0.828787
ANCB01002775.1:6367-7002	1.75011	0.0492312	2.3956	0.705065
ANCB01009699.1:3319-4710	1.73671	5.14298e-11	23.9462	7.11665
ANCB01005125.1:106-1916	1.73631	7.35383e-06	24.9553	7.43897	hypothetical protein TRIATDRAFT_174080, partial	DNA-directed DNA polymerase activity; DNA binding; DNA repair	Purine metabolism; Pyrimidine metabolism	DNA polymerase; DNA polymerase	ec:2.7.7.7; ec:2.7.7.7
ANCB01002480.1:8-2062	1.73476	0.00584091	95.2697	28.0942	secretory lipase family protein	triglyceride lipase activity; lipid catabolic process	Glycerolipid metabolism	lipase	ec:3.1.1.3
ANCB01009328.1:1968-3332	1.73358	0.000977968	478.329	141.833
ANCB01013172.1:3541-4858	1.72465	9.78695e-08	47.1721	14.1635	hypothetical protein TRIATDRAFT_88401	catalytic activity; metabolic process
ANCB01006783.1:1868-4163	1.72451	0.00288486	68.2497	20.3317
ANCB01001143.1:50-505	1.72406	0.028816	255.349	75.2407
ANCB01001649.1:58-1392	1.72222	0.00825811	2.20088	0.633238
ANCB01014648.1:1125-2728	1.72195	0.0016545	16.0991	4.83854	epoxide hydrolase	cis-stilbene-oxide hydrolase activity; metabolic process	Metabolism of xenobiotics by cytochrome P450	epoxide hydrolase	ec:3.3.2.9
ANCB01010916.1:138-957	1.72093	0.0348984	7.32771	2.19807	histidine variant 2	phosphorelay signal transduction system; phosphorelay response regulator activity; intracellular signal transduction; "regulation of transcription, DNA-dependent"; signal transduction by phosphorylation; ATP binding; membrane; phosphorelay sensor kinase activity
ANCB01004853.1:119-547	1.72019	0.000105216	8.85967	2.64979	hypothetical protein TRIATDRAFT_39938	zinc ion binding; oxidoreductase activity; oxidation-reduction process
ANCB01008521.1:241-1695	1.71711	0.000990458	2.80932	0.838274	d-lactate dehydrogenase	UDP-N-acetylmuramate dehydrogenase activity; flavin adenine dinucleotide binding; oxidation-reduction process
ANCB01007351.1:11555-13889	1.7154	0.0085203	190.907	56.9679
ANCB01012131.1:85-879	1.71208	0.000142777	16.2089	4.98656	sugar transporter	integral component of membrane; substrate-specific transmembrane transporter activity; carbohydrate transport; transmembrane transport
ANCB01002675.1:85-1867	1.71168	2.51089e-06	12.8824	3.97651
ANCB01003784.1:345-1877	1.70513	0.0150475	102.23	30.6359
ANCB01013974.1:1731-4311	1.70468	5.32253e-06	60.5785	18.4454	uracil permease	membrane; nucleobase transmembrane transporter activity; nucleobase transport
ANCB01008220.1:336-2462	1.7016	0.0029997	332.477	100.595
ANCB01005754.1:4037-5538	1.69885	0.0164111	3.51111	1.05429
ANCB01000994.1:286-1435	1.69879	0.0280568	304.462	91.3779	covalently-linked cell wall protein	cell wall
ANCB01005012.1:985-3714	1.691	0.000160293	20.2439	6.15387	hypothetical protein TRIATDRAFT_291900	aspartic-type endopeptidase activity; proteolysis
ANCB01006836.1:905-4414	1.68782	2.09756e-05	51.9351	16.0008	glycerophosphodiester phosphodiesterase gde1	glycerophosphodiester phosphodiesterase activity; glycerol metabolic process; lipid metabolic process; protein binding	Glycerophospholipid metabolism	phosphodiesterase	ec:3.1.4.46
ANCB01003994.1:2717-5173	1.68645	0.000228107	5.92394	1.77703	hypothetical protein TRIATDRAFT_292429	integral to membrane; amino acid transmembrane transporter activity; amino acid transmembrane transport
ANCB01007733.1:2551-3645	1.68391	0.000419764	18.1953	5.61501
ANCB01000757.1:155-1580	1.68369	2.48731e-06	17.1219	5.22582
ANCB01000704.1:225-3145	1.68345	1.9876e-06	60.2201	18.6827	hypothetical protein TRIATDRAFT_41385	protein binding
ANCB01001545.1:1479-3400	1.68094	0.00317287	38.8764	11.9417	hypothetical protein TRIATDRAFT_80644	catalytic activity; metabolic process
ANCB01003985.1:771-3990	1.67958	1.80877e-05	6.41769	1.99565	malic acid transport protein	integral component of membrane; transmembrane transport
ANCB01009158.1:205-3207	1.66976	0.0016583	170.079	52.7671
ANCB01013134.1:1902-3237	1.66957	7.35383e-06	30.042	9.37167	alginate lyase	periplasmic space; poly(beta-D-mannuronate) lyase activity; alginic acid catabolic process	Fructose and mannose metabolism	lyase	ec:4.2.2.3
ANCB01004121.1:1925-3229	1.66902	0.000452246	32.6568	10.1448	sulfatase domain protein	sulfuric ester hydrolase activity; metabolic process
ANCB01001302.1:347-3759	1.66762	5.14186e-07	105.907	33.1635
ANCB01002414.1:1040-2428	1.66718	0.000785698	4.53288	1.44069
ANCB01005537.1:5174-6171	1.66006	0.00181959	4.47612	1.41283
ANCB01008173.1:280-1845	1.65982	0.0384314	378.764	116.642	zinc finger protein odd-paired-like	nucleic acid binding; metal ion binding
ANCB01011799.1:4653-5288	1.65962	4.78177e-05	487.977	153.172
ANCB01003398.1:58-2040	1.65768	6.83193e-07	10.8707	3.38724	ankyrin repeat protein	protein binding
ANCB01011332.1:83-1382	1.65754	1.03742e-09	44.1585	13.9019
ANCB01012631.1:63-1785	1.65668	0.00461791	105.362	32.9007
ANCB01007701.1:1173-2573	1.6529	6.30137e-06	357.815	113.055	glycoside hydrolase family 54 protein	arabinan metabolic process; L-arabinose metabolic process; alpha-N-arabinofuranosidase activity	Amino sugar and nucleotide sugar metabolism	end alpha-L-arabinofuranosidase	ec:3.2.1.55
ANCB01014764.1:19-4654	1.65259	6.25897e-05	77.3214	24.4098	class 2 chitin synthase	chitin synthase activity; chitin biosynthetic process	Amino sugar and nucleotide sugar metabolism	synthase	ec:2.4.1.16
ANCB01005112.1:269-2223	1.65208	7.39626e-07	94.7569	29.9581	predicted protein	lipid metabolic process; phosphoric diester hydrolase activity
ANCB01007991.1:2353-5076	1.65173	0.00288486	73.3002	23.0088	ferric reductase	integral component of membrane; oxidoreductase activity; oxidation-reduction process
ANCB01004160.1:153-3010	1.65157	0.00389479	755.608	236.859	glycoside hydrolase family 72 protein	fungal-type cell wall; transferase activity; hydrolase activity; carbohydrate metabolic process
ANCB01009557.1:8605-10306	1.65137	0.0145164	66.057	20.5945	zinc-binding oxidoreductase	zinc ion binding; oxidoreductase activity; oxidation-reduction process
ANCB01012318.1:455-1546	1.64789	2.29224e-07	19.0494	5.97024
ANCB01011742.1:2759-4071	1.6449	0.0107357	2.28679	0.714819	multidrug-resistance associated protein	transmembrane transport; integral to membrane; "ATPase activity, coupled to transmembrane movement of substances"; ATP catabolic process; ATP binding
ANCB01013055.1:27-1926	1.64157	1.14877e-05	15.457	4.85057
ANCB01011629.1:1854-3214	1.64072	0.0389078	1.37168	0.458928	hypothetical protein TRIVIDRAFT_64989	zinc ion binding; oxidoreductase activity; oxidation-reduction process
ANCB01011986.1:2774-4272	1.63928	2.45367e-08	42.6103	13.6041	hypothetical protein TRIATDRAFT_213818	protein binding
ANCB01010045.1:1948-3492	1.6387	9.55579e-10	879.35	281.282	arginase	nucleus; cytosol; mating projection tip; arginase activity; zinc ion binding; manganese ion binding; ornithine carbamoyltransferase inhibitor activity; arginine catabolic process to ornithine; regulation of ornithine metabolic process	Arginine and proline metabolism	arginine amidinase	ec:3.5.3.1
ANCB01008520.1:2157-3464	1.63583	0.0112795	5.47401	1.7294
ANCB01013757.1:6765-9996	1.63576	0.00157846	227.154	72.1995
ANCB01011366.1:34-498	1.63483	0.000204045	119.081	37.9701
ANCB01012897.1:537-2484	1.63478	3.27225e-06	145.495	46.5501	salicylate 1-monooxygenase	oxidoreductase activity; sexual sporulation resulting in formation of a cellular spore; secondary metabolite biosynthetic process; pigment biosynthetic process; oxidation-reduction process
ANCB01002909.1:1681-2633	1.63458	2.43524e-10	25.3299	8.12471
ANCB01006473.1:2248-4163	1.63229	1.88759e-05	46.2989	14.8499	methionine permease	integral component of membrane; amino acid transmembrane transporter activity; amino acid transmembrane transport
ANCB01001184.1:3360-5373	1.63124	3.88566e-05	67.3949	21.5489
ANCB01012791.1:1295-3563	1.63105	1.01191e-05	186.296	59.7892
ANCB01013782.1:5449-9015	1.63084	8.66696e-05	16.353	5.24671	serine threonine protein ste pak ste20- partial	protein phosphorylation; ATP binding; protein serine/threonine kinase activity
ANCB01014758.1:78-706	1.6305	0.00823459	6.34606	2.02847
ANCB01008594.1:6618-7834	1.6294	0.000197714	6.85606	2.2545	---NA---	ATP binding; protein kinase activity; protein phosphorylation
ANCB01005604.1:201-2027	1.62873	8.42626e-06	251.753	80.879
ANCB01008322.1:1732-3730	1.62746	0.000184283	386.282	123.866
ANCB01013540.1:9-3142	1.62633	9.66032e-05	20.129	6.51224	carbohydrate-binding module family 13 protein	metabolic process; cell adhesion; catalytic activity
ANCB01012503.1:636-2016	1.62552	2.89979e-05	12.9315	4.12696	nad dependent epimerase dehydratase family protein	catalytic activity; coenzyme binding; cellular metabolic process
ANCB01012468.1:170-559	1.6218	0.0295051	4.3313	1.38201
ANCB01014012.1:67-3504	1.61488	0.000193141	239.055	77.4051	hypothetical protein TRIATDRAFT_229318	metal ion transport; membrane; metal ion transmembrane transporter activity; transmembrane transport
ANCB01011058.1:275-1885	1.61092	1.68874e-06	74.3968	24.2048	general amino acid permease	integral component of membrane; amino acid transmembrane transporter activity; amino acid transmembrane transport
ANCB01004681.1:111-4081	1.61	0.0296275	38.9909	12.5068	non-ribosomal peptide synthetase	phosphopantetheine binding; L-aminoadipate-semialdehyde dehydrogenase activity; intein-mediated protein splicing; transferase activity	Lysine degradation; Lysine biosynthesis	dehydrogenase; dehydrogenase	ec:1.2.1.31; ec:1.2.1.31
ANCB01003109.1:106-1593	1.60995	2.67668e-05	11.361	3.68301	c6 zinc finger domain-containing protein	nucleus; sequence-specific DNA binding RNA polymerase II transcription factor activity; zinc ion binding; UDP-N-acetylmuramate dehydrogenase activity; flavin adenine dinucleotide binding; regulation of transcription from RNA polymerase II promoter; oxidation-reduction process
ANCB01006515.1:103-1814	1.6079	0.000457387	89.6749	29.1463	hypothetical protein TRIATDRAFT_183029, partial	heme binding; "oxidoreductase activity, acting on paired donors, with incorporation or reduction of molecular oxygen"; monooxygenase activity; iron ion binding; electron carrier activity; oxidation-reduction process
ANCB01009395.1:2973-4354	1.59986	4.70319e-07	407.828	133.793	cystathionine gamma-lyase	metabolic process; lyase activity; pyridoxal phosphate binding
ANCB01002576.1:35-1070	1.59679	3.58656e-05	15.6111	5.09984
ANCB01009785.1:53-2698	1.59362	3.56866e-05	41.2588	13.5925	hypothetical protein TRIATDRAFT_302876	metal ion binding; acid phosphatase activity	Aminobenzoate degradation; Riboflavin metabolism	phosphatase; phosphatase	ec:3.1.3.2; ec:3.1.3.2
ANCB01010929.1:6166-7553	1.59102	2.67668e-05	8.58491	2.74695	hypothetical protein TRIATDRAFT_290700	transmembrane transport; integral to membrane
ANCB01006279.1:226-1012	1.58948	0.0346346	26.1976	8.5084
ANCB01004850.1:44-2226	1.58602	4.24607e-07	23.9695	7.94944	c6 transcription	nucleus; sequence-specific DNA binding RNA polymerase II transcription factor activity; DNA binding; zinc ion binding; regulation of transcription from RNA polymerase II promoter
ANCB01001484.1:109-1461	1.5849	0.0104817	13.9476	4.58744	af351825_1peptide synthetase 1	L-aminoadipate-semialdehyde dehydrogenase activity; metabolic process	Lysine degradation; Lysine biosynthesis	dehydrogenase; dehydrogenase	ec:1.2.1.31; ec:1.2.1.31
ANCB01001484.1:109-1461	1.5849	0.0104817	13.9476	4.58744	non-ribosomal peptide synthetase	transferase activity; phosphopantetheine binding; intein-mediated protein splicing	Lysine degradation; Lysine biosynthesis	dehydrogenase; dehydrogenase	ec:1.2.1.31; ec:1.2.1.31
ANCB01011187.1:3112-5039	1.5842	7.72281e-06	286.884	95.0725	nadp-specific glutamate dehydrogenase	nucleus; mitochondrion; glutamate dehydrogenase (NADP) activity; glutamate biosynthetic process; ammonia assimilation cycle; oxidation-reduction process	Arginine and proline metabolism; Nitrogen metabolism; "Alanine, aspartate and glutamate metabolism"	dehydrogenase (NADP); dehydrogenase (NADP); dehydrogenase (NADP)	ec:1.4.1.4; ec:1.4.1.4; ec:1.4.1.4
ANCB01013620.1:1365-4223	1.5832	0.0104817	2.3228	0.807716	glycoside hydrolase family 13	hydrolase activity; cation binding; carbohydrate metabolic process; cellular process; filamentous growth; response to stimulus
ANCB01007969.1:3570-5546	1.58264	9.0717e-05	31.3413	10.3924	c6 transcription factor	regulation of transcription, DNA-templated
ANCB01003416.1:214-4540	1.58114	8.46665e-07	90.2361	30.0438
ANCB01000512.1:1267-2420	1.57987	1.33266e-05	6.92476	2.31162	alpha beta hydrolase fold protein	hydrolase activity; metabolic process
ANCB01000575.1:1090-1995	1.57694	0.00211705	14.1145	4.6807
ANCB01004538.1:2677-7172	1.57692	5.5253e-06	26.815	8.95131
ANCB01004149.1:52-1534	1.57681	6.93635e-05	158.294	52.6488	c2h2 finger domain	nucleic acid binding; metal ion binding
ANCB01000644.1:9027-11707	1.57631	5.30896e-05	93.0749	30.9686	multispanning membrane	integral component of membrane
ANCB01000179.1:142-971	1.56704	6.65959e-05	926.851	310.523	glycoside hydrolase family 54 protein	extracellular region; intracellular; "xylan 1,4-beta-xylosidase activity"; alpha-L-arabinofuranosidase activity; arabinan catabolic process; pectin catabolic process; xylan catabolic process; L-arabinose metabolic process	Amino sugar and nucleotide sugar metabolism; Amino sugar and nucleotide sugar metabolism; Starch and sucrose metabolism	end alpha-L-arabinofuranosidase; "1,4-beta-xylosidase"; "1,4-beta-xylosidase"	ec:3.2.1.55; ec:3.2.1.37; ec:3.2.1.37
ANCB01002630.1:4391-6580	1.56302	0.000736211	28.4394	9.53684
ANCB01005978.1:498-3496	1.56083	0.0273383	32.2186	10.7123
ANCB01010858.1:322-1300	1.5606	0.000343358	78.857	26.4989	proline oxidase put1	proline dehydrogenase activity; glutamate biosynthetic process; proline catabolic process; oxidation-reduction process
ANCB01013197.1:3562-6602	1.55974	4.31873e-05	15.3316	5.21624	aaa atpase domain containing protein	GTP binding
ANCB01006784.1:123-1056	1.55492	0.000128557	30.315	10.2318
ANCB01012164.1:1030-4697	1.55395	9.26514e-05	18.4231	6.26435	hypothetical protein TRIATDRAFT_219391	DNA-directed DNA polymerase activity; DNA replication; DNA binding; gamma DNA polymerase complex	Purine metabolism; Pyrimidine metabolism	DNA polymerase; DNA polymerase	ec:2.7.7.7; ec:2.7.7.7
ANCB01001961.1:659-1850	1.55383	1.2432e-05	115.577	39.0642
ANCB01010009.1:17-1442	1.55356	2.26636e-05	68.1144	23.1015	hypothetical protein TRIATDRAFT_284275	vacuolar membrane; integral to membrane; endopolyphosphatase activity
ANCB01013164.1:4402-11554	1.55052	1.87083e-06	90.2068	30.6866	non-ribosomal peptide synthetase	phosphopantetheine binding; metabolic process; catalytic activity
ANCB01012930.1:2307-3379	1.5489	0.00208949	3.73851	1.26847	glycoside hydrolase family 92 protein	hydrolase activity; carbohydrate binding; carbohydrate metabolic process
ANCB01002818.1:3833-5306	1.54793	0.000921062	4.91332	1.55806
ANCB01006295.1:48-939	1.54632	0.00350727	89.0124	30.118	hypothetical protein TRIVIDRAFT_194948	protein tyrosine phosphatase activity; protein tyrosine/serine/threonine phosphatase activity; peptidyl-tyrosine dephosphorylation
ANCB01009502.1:23-1783	1.54201	0.00388463	54.2679	18.4327
ANCB01004536.1:31-982	1.53982	0.00049059	57.5218	19.6729
ANCB01011397.1:1454-2298	1.5382	0.00728	3.07293	0.986726
ANCB01008398.1:743-3839	1.53788	8.40433e-05	101.292	34.6479	ankyrin repeat protein	catalytic activity; nucleoside metabolic process
ANCB01008329.1:2709-3978	1.53745	8.83569e-06	19.1866	6.49447
ANCB01004680.1:249-1929	1.53704	0.0199466	19.2854	6.56035	non-ribosomal peptide synthetase	phosphopantetheine binding; L-aminoadipate-semialdehyde dehydrogenase activity; intein-mediated protein splicing; transferase activity	Lysine degradation; Lysine biosynthesis	dehydrogenase; dehydrogenase	ec:1.2.1.31; ec:1.2.1.31
ANCB01001690.1:65-2119	1.53623	0.000128817	35.4344	12.1819	copper transporting p-type atpase	metal ion binding; ATP binding; integral to membrane; metal ion transport; cation-transporting ATPase activity
ANCB01003618.1:5612-7010	1.53581	1.02431e-17	40.8276	13.9272
ANCB01012642.1:113-650	1.53556	2.52433e-08	46.7374	16.0897
ANCB01005530.1:351-2337	1.53487	0.00294022	365.86	124.785	hypothetical protein TRIATDRAFT_144236, partial	biosynthetic process; "hydrolase activity, acting on ester bonds"
ANCB01006858.1:438-2234	1.534	0.00014334	9.81548	3.36016
ANCB01006953.1:671-2351	1.53273	0.000349768	7.21165	2.5299	hypothetical protein TRIATDRAFT_51699	NAD binding
ANCB01004826.1:45-2471	1.53245	1.00168e-06	56.2734	19.3704
ANCB01006882.1:26-5167	1.5322	5.93097e-08	373.994	128.77	glycine dehydrogenase	glycine dehydrogenase (decarboxylating) activity; pyridoxal phosphate binding; glycine catabolic process; oxidation-reduction process	Glycine, serine and threonine metabolism; "Glycine, serine and threonine metabolism"	dehydrogenase (aminomethyl-transferring); dehydrogenase (aminomethyl-transferring)	ec:1.4.4.2; ec:1.4.4.2
ANCB01007555.1:943-3114	1.52873	0.000197714	367.042	126.221	hypothetical protein TRIATDRAFT_147450	proteolysis; fungal-type vacuole; aminopeptidase activity
ANCB01009274.1:324-2496	1.52739	8.04784e-07	22.4127	7.64062
ANCB01007760.1:3986-5649	1.52551	0.000134505	69.3353	23.9045	acetylornithine deacetylase	metallopeptidase activity; lyase activity; proteolysis
ANCB01002573.1:3239-4969	1.52477	3.48962e-07	17.5638	6.03999
ANCB01004945.1:5541-7666	1.5221	9.34016e-08	82.7611	28.7056
ANCB01000115.1:4480-5208	1.52185	0.0344993	4.14323	1.40308
ANCB01007255.1:6653-8144	1.51874	0.000112245	8.69724	2.99309	cytochrome p450	heme binding; "oxidoreductase activity, acting on paired donors, with incorporation or reduction of molecular oxygen"; monooxygenase activity; iron ion binding; electron carrier activity; oxidation-reduction process
ANCB01001118.1:7352-8815	1.5176	1.12393e-05	13.5714	4.73224
ANCB01012204.1:1480-4192	1.51406	2.56602e-05	22.2626	7.72622
ANCB01013027.1:247-791	1.51396	0.00187121	6.86018	2.32973
ANCB01007993.1:181-1096	1.51309	0.00555841	6.012	2.02177	hypothetical protein TRIATDRAFT_41041	regulation of transcription, DNA-dependent; sequence-specific DNA binding transcription factor activity; nucleus; sequence-specific DNA binding
ANCB01006047.1:1057-3741	1.51198	0.000552773	172.904	60.1104	tyrosine-protein phosphatase cdc14	protein tyrosine phosphatase activity; protein tyrosine/serine/threonine phosphatase activity; regulation of exit from mitosis; peptidyl-tyrosine dephosphorylation
ANCB01006584.1:106-2986	1.51071	0.0012292	228.006	79.2367
ANCB01012249.1:1020-2820	1.50726	0.0194861	1.92102	0.680601	transcription factor atf21	sequence-specific DNA binding transcription factor activity; sequence-specific DNA binding; "regulation of transcription, DNA-templated"
ANCB01008614.1:1861-4703	1.50607	0.00326465	311.885	108.607	hypothetical protein TRIATDRAFT_317202	ADP binding
ANCB01008199.1:435-2342	1.50502	6.30137e-06	436.2	152.863
ANCB01009232.1:51-726	1.50231	0.0446236	2.90775	1.04819	hypothetical protein TRIATDRAFT_225852	integral to membrane; ion channel activity; transport
ANCB01007320.1:39-1285	1.49865	0.00062006	68.1841	23.9221
ANCB01012304.1:2236-4303	1.493	9.34439e-08	94.6382	33.4497
ANCB01000229.1:6-5183	1.49182	0.00011915	7.39445	2.65092	lovastatin nonaketide synthase	zinc ion binding; oxidoreductase activity; "transferase activity, transferring acyl groups other than amino-acyl groups"; cellular biosynthetic process; secondary metabolite biosynthetic process; single-organism cellular process; oxidation-reduction process; organic cyclic compound biosynthetic process
ANCB01007747.1:9115-11443	1.48897	0.00170147	192.52	67.9404	hypothetical protein TRIATDRAFT_302405	integral to membrane
ANCB01008774.1:1486-4030	1.48768	0.000199635	16.4792	5.88274	hypothetical protein TRIATDRAFT_318977	guanyl-nucleotide exchange factor activity; intracellular; regulation of small GTPase mediated signal transduction
ANCB01013625.1:3118-5766	1.48637	9.38134e-05	9.70179	3.41327
ANCB01008678.1:2698-4990	1.48541	4.58042e-06	48.121	17.1111	hypothetical protein TRIATDRAFT_165504, partial	oxidoreductase activity, acting on the CH-OH group of donors, quinone or similar compound as acceptor; carbohydrate metabolic process; quinone binding
ANCB01006620.1:496-2938	1.47913	0.00275755	6.84805	2.41593	signal peptide-containing protein	integral component of membrane; transmembrane transport
ANCB01008050.1:23-844	1.477	0.00427445	8.00348	2.88669	hypothetical protein TRIATDRAFT_132711	binding
ANCB01008196.1:2134-2947	1.47557	0.0017858	10.7645	3.82849
ANCB01011853.1:2486-4389	1.47506	0.00580257	95.3007	33.9003	lipase 5	hydrolase activity; metabolic process
ANCB01001756.1:831-1494	1.47469	2.01365e-06	57.6528	20.6854
ANCB01012239.1:5829-8241	1.47332	0.000226491	3.90702	1.33734	hypothetical protein TRIVIDRAFT_227371	hydrolase activity
ANCB01010917.1:47-4991	1.47286	0.000316934	64.4871	23.1284	histidine variant 1	phosphorelay signal transduction system; phosphorelay response regulator activity; intracellular signal transduction; "regulation of transcription, DNA-dependent"; signal transduction by phosphorylation; ATP binding; membrane; phosphorelay sensor kinase activity; protein binding
ANCB01004661.1:920-2358	1.47241	5.19486e-06	17.9409	6.43605
ANCB01009823.1:56-2164	1.47171	7.82535e-05	51.5848	18.5452	hypothetical protein TRIATDRAFT_227546	phospholipid binding
ANCB01013000.1:2067-3890	1.46969	6.50494e-05	380.244	136.431	major facilitator superfamily transporter	integral component of membrane; mycelium development; transmembrane transport
ANCB01010460.1:6019-7658	1.46728	0.0185485	2.75511	0.98812
ANCB01010301.1:215-1479	1.46686	0.00261397	726.415	260.155
ANCB01010929.1:9977-10848	1.46633	3.69168e-05	528.215	190.021	hypothetical protein TRIATDRAFT_298421, partial	N-acetyltransferase activity
ANCB01009288.1:80-879	1.46593	0.0162574	2.28581	0.832615
ANCB01003298.1:4659-5750	1.46562	0.000863409	5.73567	1.98181
ANCB01000132.1:1412-3471	1.46367	0.000111539	153.437	55.2615	ras-like gtpase ras2	small GTPase mediated signal transduction; GTP catabolic process; GTPase activity; membrane; GTP binding
ANCB01002570.1:28-835	1.46303	2.05173e-06	18.9083	6.81426	hypothetical protein TRIATDRAFT_290370	inositol-1,4,5-trisphosphate 3-kinase activity	Inositol phosphate metabolism; Phosphatidylinositol signaling system	3-kinase; 3-kinase	ec:2.7.1.127; ec:2.7.1.127
ANCB01003694.1:10-1746	1.46223	0.000101181	178.381	64.3154	hypothetical protein TRIATDRAFT_288713	transmembrane transport; integral to membrane
ANCB01001250.1:67-5930	1.46097	0.0209798	63.7575	22.8439	hypothetical protein TRIATDRAFT_132193	phosphatidylinositol phosphorylation; metal ion binding; ATP binding; cellular protein metabolic process; phosphatidylinositol phosphate kinase activity
ANCB01001208.1:1897-2720	1.45942	0.00181184	30.5821	11.029
ANCB01002734.1:6223-8039	1.459	0.000176682	463.997	167.664
ANCB01005950.1:87-1141	1.45878	4.10693e-08	72.4579	26.3291	glycoside hydrolase family 18 protein	carbohydrate metabolic process; "hydrolase activity, hydrolyzing O-glycosyl compounds"
ANCB01010633.1:345-2101	1.45831	0.0309824	508.186	181.739
ANCB01001689.1:68-944	1.45709	2.07554e-06	24.213	8.71894	heavy metal translocating p-type atpase	integral component of membrane; ATP binding; cation-transporting ATPase activity; metal ion binding; metabolic process; metal ion transport
ANCB01014467.1:103-3439	1.45633	0.0134037	16.8939	6.12208	hypothetical protein TRIATDRAFT_29109	phosphotransferase activity, alcohol group as acceptor; binding
ANCB01002178.1:39-955	1.45566	3.27225e-06	41.3744	15.0179
ANCB01014716.1:217-963	1.45191	0.0145198	2573.83	927.687
ANCB01005275.1:796-1347	1.4517	0.00419813	14.0071	5.08286
ANCB01000228.1:13-2570	1.45086	1.81643e-05	29.0024	10.5089	lovastatin nonaketide synthase	zinc ion binding; oxidoreductase activity; "transferase activity, transferring acyl groups other than amino-acyl groups"; oxidation-reduction process; phosphopantetheine binding
ANCB01009886.1:7384-8580	1.45056	0.000390687	29.0229	10.6131
ANCB01012207.1:639-3401	1.45049	2.53327e-06	395.27	144.034	glycosyltransferase family 3 protein	glycogen biosynthetic process; glycogen (starch) synthase activity	Starch and sucrose metabolism	synthase	ec:2.4.1.11
ANCB01004103.1:1353-2060	1.4435	0.00748478	4.49784	1.61996
ANCB01003630.1:340-2954	1.44267	0.000243307	94.0726	34.3694	hypothetical protein TRIATDRAFT_83492	DNA binding; "regulation of transcription, DNA-dependent"
ANCB01013681.1:460-1944	1.44134	0.0106582	6.00534	2.22916	hypothetical protein TRIATDRAFT_319399	signal transduction; signaling receptor activity; cellular metabolic process
ANCB01009369.1:3298-4557	1.43889	0.00904034	74.9245	27.3058
ANCB01004610.1:110-1277	1.4386	0.0198367	165.507	60.1611
ANCB01003736.1:168-1066	1.43695	0.00270742	25.3256	9.27844	hypothetical protein TRIVIDRAFT_223620	carbon-nitrogen ligase activity, with glutamine as amido-N-donor
ANCB01012298.1:227-1271	1.43506	0.000120871	12.8542	4.76559
ANCB01001360.1:896-2712	1.43449	0.00954869	1340.24	489.989	glycoside hydrolase family 18 protein	extracellular region; carbohydrate metabolic process; cellulose binding; "hydrolase activity, hydrolyzing O-glycosyl compounds"; chitinase activity; transaminase activity	Amino sugar and nucleotide sugar metabolism	chitodextrinase	ec:3.2.1.14
ANCB01010684.1:415-1117	1.43131	0.00449791	14.7341	5.39708
ANCB01012501.1:48-1209	1.43111	2.23448e-05	14.3613	5.26978
ANCB01004728.1:318-1789	1.43062	0.00263849	3.50309	1.24645
ANCB01010443.1:3047-4033	1.43032	0.0391201	2.44354	0.919419
ANCB01000452.1:140-4548	1.42764	7.06231e-09	65.9007	24.3466	hypothetical protein TRIVIDRAFT_90966	heme binding; "oxidoreductase activity, acting on paired donors, with incorporation or reduction of molecular oxygen"; monooxygenase activity; iron ion binding; electron carrier activity; oxidation-reduction process
ANCB01011604.1:1274-2430	1.42751	1.87083e-06	110.064	40.6331
ANCB01008041.1:267-2074	1.42697	0.000347303	11.2476	4.17955	dynamin family protein	GTPase activity; GTP binding; GTP catabolic process
ANCB01011323.1:3428-6220	1.42601	8.5909e-08	294.71	109.287	wd repeat-containing protein	nucleus; ribosome biogenesis; protein binding
ANCB01003115.1:4389-5778	1.42539	4.12874e-05	405.992	150.395
ANCB01010612.1:821-3525	1.42491	0.000246508	292.876	108.434	glycosyltransferase family 4	transferase activity, transferring glycosyl groups; biosynthetic process
ANCB01008645.1:7229-8471	1.42468	3.78611e-09	74.1018	27.4754	hypothetical protein TRIVIDRAFT_57378	kinase activity; phosphorylation; carbohydrate metabolic process
ANCB01014435.1:2208-4440	1.42322	0.00111716	100.948	37.3377	hypothetical protein TRIATDRAFT_235172	transmembrane transport; integral to membrane
ANCB01010008.1:177-1798	1.42122	1.5215e-05	203.173	75.5204	calcineurin-like phosphoesterase	vacuolar membrane; integral component of membrane; endopolyphosphatase activity; metabolic process
ANCB01002984.1:7584-9947	1.42031	0.00227845	77.236	28.5909	related to sorbitol transporter	integral component of membrane; substrate-specific transmembrane transporter activity; carbohydrate transport; transmembrane transport
ANCB01010357.1:188-1695	1.41555	5.91021e-05	21.4679	7.97086	leucine rich repeat family protein	protein binding
ANCB01014647.1:1897-3085	1.41443	4.14968e-05	10.2629	3.8008	hypothetical protein TRIATDRAFT_12309, partial	sequence-specific DNA binding RNA polymerase II transcription factor activity; regulation of transcription from RNA polymerase II promoter; nucleus; zinc ion binding
ANCB01005374.1:55-1404	1.41415	0.000118688	216.111	80.575
ANCB01004349.1:3140-5831	1.41369	0.00156412	1182.61	440.255	glycoside hydrolase family 15 protein	glucan 1,4-alpha-glucosidase activity; polysaccharide catabolic process; starch binding	Starch and sucrose metabolism	1,4-alpha-glucosidase	ec:3.2.1.3
ANCB01010824.1:460-1942	1.41319	4.14968e-05	36.9152	13.8043
ANCB01009370.1:255-2708	1.41318	0.0124582	60.4142	22.4006
ANCB01012592.1:9642-10499	1.41187	0.0145198	22.835	8.49684	hypothetical protein TRIATDRAFT_164924, partial	nucleic acid binding; nucleotide binding
ANCB01003547.1:2565-3596	1.41178	0.00154099	381.584	142.224	h+transporting two-sector atpase lipid-binding protein precursor	integral component of membrane; mitochondrial membrane; "proton-transporting ATP synthase complex, coupling factor F(o)"; protein binding; lipid binding; hydrogen ion transmembrane transporter activity; ATP synthesis coupled proton transport; ATP hydrolysis coupled proton transport
ANCB01012326.1:3920-5042	1.41129	0.000320884	9.67927	3.55085	phytanoyl- dioxygenase	nucleus; sequence-specific DNA binding RNA polymerase II transcription factor activity; zinc ion binding; dioxygenase activity; regulation of transcription from RNA polymerase II promoter; oxidation-reduction process
ANCB01012590.1:1251-2097	1.41033	0.000101181	71.1305	26.6037	ras-gtpase rsr1	single-organism cellular process
ANCB01007135.1:4746-6777	1.40627	0.014771	1030.07	383.881	class iii chitinase 2	extracellular region; chitinase activity; cellulose binding; autolysis; carbohydrate metabolic process	Amino sugar and nucleotide sugar metabolism	chitodextrinase	ec:3.2.1.14
ANCB01008121.1:2347-4550	1.40286	1.7208e-05	271.574	102.285	hypothetical protein TRIATDRAFT_298047	zinc ion binding
ANCB01001184.1:5428-6856	1.40188	0.000597119	188.199	70.7122	hypothetical protein TRIATDRAFT_81467	cytoplasm; nucleus; GTP binding
ANCB01012425.1:117-2171	1.39982	0.00376397	163.58	61.4026	salicylate hydroxylase	monooxygenase activity; oxidation-reduction process
ANCB01003106.1:10953-12821	1.39932	0.00585463	5.74526	2.18589
ANCB01014346.1:1899-3204	1.39915	0.0370892	1868.42	697.08	beta- -endoglucanase	glucan endo-1,4-beta-glucanase activity, C-3 substituted reducing group; carbohydrate metabolic process; "glucan endo-1,3-beta-glucanase activity, C-3 substituted reducing group"
ANCB01008247.1:6200-8171	1.39805	0.0022836	36.5875	13.7448	hypothetical protein TRIATDRAFT_225495	sequence-specific DNA binding transcription factor activity; DNA binding; "regulation of transcription, DNA-dependent"
ANCB01001227.1:6190-7480	1.39748	0.000477288	62.1335	23.4626	hypothetical protein TRIATDRAFT_30661	integral to membrane
ANCB01005894.1:138-3323	1.39598	0.0303844	2.29931	0.868662	non-ribosomal peptide synthetase	metabolic process; catalytic activity
ANCB01007785.1:6464-9251	1.39598	0.000562673	156.657	59.1321	hypothetical protein TRIVIDRAFT_213647	protein phosphorylation; ATP binding; protein serine/threonine kinase activity
ANCB01000288.1:3327-3684	1.3938	0.000159563	26.4753	10.0308	hypothetical protein TRIVIDRAFT_59599	integral to membrane
ANCB01008273.1:4503-6484	1.39347	0.0278224	14.9075	5.57226
ANCB01000910.1:614-1330	1.39273	0.000558657	9.17105	3.41936	hypothetical protein TRIATDRAFT_280171	transmembrane transport; integral to membrane
ANCB01014665.1:1872-3520	1.39156	0.00275755	322.407	121.824
ANCB01012435.1:1984-3914	1.39094	0.0014416	381.384	144.347	ankyrin repeat protein	catalytic activity; nucleoside metabolic process
ANCB01002145.1:10776-12316	1.39074	0.0102354	4.94953	1.88125	like family protein	nucleotide binding
ANCB01008519.1:4495-7234	1.39072	0.000142778	71.4695	27.1205
ANCB01004158.1:2092-3411	1.39048	0.00279547	6.22238	2.30466
ANCB01014533.1:1446-2292	1.3893	6.66141e-06	130.618	49.6564
ANCB01008420.1:356-3406	1.38648	0.00135763	181.265	68.8018	kinesin family protein	kinesin complex; microtubule; microtubule motor activity; ATP binding; microtubule binding; microtubule-based movement; metabolic process
ANCB01002704.1:5389-5959	1.386	0.00682248	850.727	322.182
ANCB01012484.1:346-4598	1.38589	0.000115701	23.6118	8.96238
ANCB01008951.1:342-2669	1.38568	0.00040212	7.2279	2.71796	glycoside hydrolase family 37 protein	trehalose metabolic process; "alpha,alpha-trehalase activity"	Starch and sucrose metabolism	trehalase	ec:3.2.1.28
ANCB01005268.1:2284-3289	1.38277	1.95776e-06	30.0414	11.4434
ANCB01007621.1:2240-7420	1.38127	0.000252208	68.1256	25.9813	zinc c2h2 type domain containing protein	nucleus; DNA binding; zinc ion binding; "transcription, DNA-templated"
ANCB01000020.1:153-505	1.38063	0.000832397	20.9537	7.95718
ANCB01012674.1:55-2910	1.38016	2.26636e-05	135.488	51.7783
ANCB01008773.1:6825-8724	1.37954	0.0119492	13.1605	4.95113
ANCB01003106.1:7592-10436	1.37731	1.22761e-05	40.8425	15.6587	hypothetical protein TRIATDRAFT_30674	potassium ion transmembrane transporter activity; potassium ion transmembrane transport; integral to membrane
ANCB01001557.1:92-1578	1.3764	0.00100723	37.2333	14.2523
ANCB01003472.1:2318-5642	1.37444	0.019697	10.1243	3.84145
ANCB01013382.1:1177-1724	1.37402	0.000929748	4.82428	1.82866
ANCB01000992.1:6393-9254	1.37272	0.00375283	3.20131	1.22903
ANCB01002984.1:65-1651	1.37174	0.00154148	96.6057	37.0196	hypothetical protein TRIATDRAFT_300514	endodeoxyribonuclease activity, producing 5'-phosphomonoesters; "hydrolase activity, acting on carbon-nitrogen (but not peptide) bonds, in cyclic amides"
ANCB01006355.1:219-2913	1.37101	0.00425044	166.789	63.9487
ANCB01010223.1:773-1400	1.36894	2.60995e-05	33.2181	12.7203
ANCB01006811.1:95-3624	1.36576	0.0425241	187.891	71.7721	histidine kinase nik-1	phosphorelay signal transduction system; phosphorelay response regulator activity; intracellular signal transduction; integral to membrane; "regulation of transcription, DNA-dependent"; signal transduction by phosphorylation; ATP binding; phosphorelay sensor kinase activity
ANCB01001806.1:1173-2462	1.36574	0.0249887	2.34022	0.919686
ANCB01013767.1:5268-6069	1.36168	7.6186e-08	66.1422	25.6482
ANCB01003714.1:166-2245	1.36164	8.59053e-06	62.8739	24.3736
ANCB01012577.1:9490-11773	1.36164	0.000306414	137.465	53.155
ANCB01006417.1:1145-2607	1.36115	0.000874962	49.7698	19.2279	hypothetical protein TRIATDRAFT_158531	oxidation-reduction process; oxidoreductase activity
ANCB01008932.1:782-1524	1.36079	0.00973488	184.845	71.212
ANCB01008945.1:199-732	1.36042	0.00954869	96.7837	37.2985
ANCB01011086.1:2224-2834	1.35847	0.0109011	69.9878	27.004	ubiquitin fusion degradation protein	protein binding
ANCB01000161.1:15-1943	1.3577	0.0192278	91.4667	35.2927	glycoside hydrolase family 55 protein	glucan exo-1,3-beta-glucosidase activity; metabolic process	Starch and sucrose metabolism	1,3-beta-glucosidase	ec:3.2.1.58
ANCB01013759.1:20-647	1.35691	0.00199228	33.8471	13.0537
ANCB01001703.1:89-1367	1.35678	0.000746412	164.347	63.7085	hypothetical protein TRIATDRAFT_30732	metabolic process; "transferase activity, transferring acyl groups"
ANCB01002455.1:392-1645	1.35541	0.000558852	93.3265	36.2816
ANCB01012200.1:1085-3640	1.35487	0.000800833	48.9352	19.0058	mst3-like protein	protein kinase activity; ATP binding; protein phosphorylation
ANCB01001637.1:53-1323	1.35478	2.25847e-05	30.7683	11.9267	hypothetical protein TRIATDRAFT_131894	histone lysine methylation; histone-lysine N-methyltransferase activity; chromosome; nucleus; zinc ion binding	Lysine degradation	N-methyltransferase	ec:2.1.1.43
ANCB01011613.1:47-1359	1.35153	1.73615e-05	283.205	110.56	hypothetical protein TRIATDRAFT_292532	membrane; calcium ion binding
ANCB01011036.1:8811-12162	1.35074	0.0208656	123.001	47.6405
ANCB01007994.1:80-2783	1.34884	2.06292e-05	116.145	45.3917	glycoside hydrolase family 47 protein	membrane; "mannosyl-oligosaccharide 1,2-alpha-mannosidase activity"; calcium ion binding; metabolic process	Various types of N-glycan biosynthesis; N-Glycan biosynthesis	1,2-alpha-mannosidase; "1,2-alpha-mannosidase"	ec:3.2.1.113; ec:3.2.1.113
ANCB01007928.1:5898-7921	1.34769	0.000791977	34.0839	13.2884
ANCB01000810.1:3797-5168	1.3469	0.000114197	15.0823	5.8326	hypothetical protein TRIATDRAFT_291027	catalytic activity; metabolic process; catalytic activity; metabolic process
ANCB01014473.1:5971-7270	1.34629	0.00674993	9.90787	3.86131
ANCB01007683.1:5334-8733	1.3459	0.000267716	94.3894	36.9031
ANCB01014658.1:170-701	1.34543	0.00127634	11.9332	4.62576	hypothetical protein TRIATDRAFT_49782	integral to membrane; amino acid transmembrane transporter activity; amino acid transmembrane transport
ANCB01002041.1:235-2097	1.34536	0.00187273	38.6291	15.0823	hypothetical protein TRIATDRAFT_172689, partial	cellular response to pH
ANCB01011405.1:449-1928	1.3453	0.0125517	1014.58	395.044	had superfamily	monooxygenase activity; iron ion binding; methyltransferase activity; "oxidoreductase activity, acting on paired donors, with incorporation or reduction of molecular oxygen"; hydrolase activity; heme binding; methylation; oxidation-reduction process
ANCB01011886.1:256-1058	1.34425	0.000267716	16.1412	6.26767	hypothetical protein TRIATDRAFT_154438	AMP deaminase activity; IMP biosynthetic process	Purine metabolism	deaminase	ec:3.5.4.6
ANCB01009510.1:690-1799	1.34419	0.000178641	11.2942	4.42046	flavonol synthase flavanone 3-hydroxylase	iron ion binding; "oxidoreductase activity, acting on paired donors, with incorporation or reduction of molecular oxygen, 2-oxoglutarate as one donor, and incorporation of one atom each of oxygen into both donors"; oxidation-reduction process
ANCB01013380.1:1578-2566	1.34206	3.41338e-05	46.0591	18.0995
ANCB01014128.1:21-2530	1.34161	0.010043	20.5402	8.0373	hypothetical protein TRIATDRAFT_280924	metal ion binding; catalytic activity; metabolic process
ANCB01007850.1:4397-6742	1.3398	1.1683e-05	86.5096	34.0465
ANCB01013057.1:3113-6441	1.33974	4.20639e-07	20.4275	7.96974
ANCB01011476.1:117-3208	1.33692	3.49747e-07	71.8465	28.3404	hypothetical protein TRIATDRAFT_53554	dephosphorylation; alkaline phosphatase activity	Aminobenzoate degradation; Folate biosynthesis	phosphatase; phosphatase	ec:3.1.3.1; ec:3.1.3.1
ANCB01000288.1:29-3269	1.33629	2.89875e-05	52.6199	20.7485	ferric reductase transmembrane component 3	integral component of membrane; oxidoreductase activity; oxidation-reduction process
ANCB01002010.1:1588-2655	1.3359	0.00817017	94.0454	36.9079	hypothetical protein TRIATDRAFT_215621	oxidation-reduction process; oxidoreductase activity
ANCB01004714.1:1118-2621	1.33506	0.000795053	6.56721	2.59084
ANCB01004501.1:1156-2766	1.33492	0.00231795	126.47	49.7626	cyclin domain containing protein	nucleus
ANCB01008267.1:5796-8329	1.33487	0.00517045	5.36109	2.08045
ANCB01001185.1:55-2661	1.33466	0.0211839	147.022	57.6059	hypothetical protein TRIATDRAFT_82022	sequence-specific DNA binding transcription factor activity; sequence-specific DNA binding; nucleus; "regulation of transcription, DNA-dependent"
ANCB01003324.1:61-682	1.33411	0.0425241	3.42676	1.34579	hypothetical protein TRIATDRAFT_161405, partial	nucleoside-triphosphatase activity; ATP binding	Purine metabolism; Thiamine metabolism	phosphatase; phosphatase	ec:3.6.1.15; ec:3.6.1.15
ANCB01002839.1:604-3133	1.33245	0.000710989	199.038	78.5782	hypothetical protein TRIATDRAFT_212486	myosin binding; regulation of DNA replication; DNA polymerase processivity factor activity; DNA binding
ANCB01004139.1:2407-4864	1.33212	7.75417e-05	110.653	43.725
ANCB01003843.1:2527-5789	1.33135	0.00117517	17.5773	6.93417	minor extracellular protease vpr protein	cell wall; membrane; serine-type endopeptidase activity; proteolysis
ANCB01011711.1:213-1738	1.32991	3.63844e-06	377.877	149.797
ANCB01014717.1:306-1320	1.32951	0.00406822	21.2947	8.34915
ANCB01000428.1:93-2499	1.32939	0.00457915	11.9999	4.79806	hypothetical protein TRIATDRAFT_225706	binding
ANCB01006213.1:17-2170	1.32777	2.79713e-05	14.513	5.74839	dna damage-responsive transcriptional repressor rph1	metal ion binding
ANCB01001486.1:2485-4615	1.32702	9.35088e-05	14.3235	5.66455	calcium proton exchanger	integral component of membrane; cation transport; transmembrane transport
ANCB01009692.1:49-4797	1.32701	4.77485e-08	67.9595	26.9709	hypothetical protein TRIATDRAFT_266867	regulation of transcription from RNA polymerase II promoter; zinc ion binding; sequence-specific DNA binding RNA polymerase II transcription factor activity; DNA binding; nucleus
ANCB01005754.1:5556-7926	1.32677	0.000112148	52.0784	20.656	hypothetical protein TRIATDRAFT_316133	inositol pentakisphosphate 2-kinase activity; ATP binding	Inositol phosphate metabolism; Phosphatidylinositol signaling system	2-kinase; 2-kinase	ec:2.7.1.158; ec:2.7.1.158
ANCB01010055.1:499-1260	1.32628	0.00143481	11.9455	4.71091
ANCB01004508.1:1603-4089	1.32574	0.000675354	94.4631	37.5035	hypothetical protein TRIATDRAFT_140391	copper ion transport; copper ion binding; ATP binding; integral to membrane; cation-transporting ATPase activity
ANCB01008869.1:5809-7778	1.32231	0.00843916	12.9047	5.16226
ANCB01007092.1:6-938	1.3223	0.0425409	7.26293	2.91682	hypothetical protein TRIATDRAFT_243393	metabolic process; cell communication; phosphatidylinositol binding; catalytic activity
ANCB01009524.1:426-2019	1.32226	0.00859878	3.86376	1.50034	hypothetical protein TRIATDRAFT_23913, partial	protein phosphorylation; ATP binding; protein serine/threonine kinase activity
ANCB01014131.1:703-3289	1.3187	0.0176744	17.8272	7.10088	hypothetical protein TRIATDRAFT_235416	binding
ANCB01010358.1:98-984	1.31776	0.00274037	8.35574	3.40761
ANCB01004532.1:45-1496	1.31644	0.00681075	3.85163	1.57373	bromodomain and phd finger-containing protein	DNA binding; zinc ion binding; protein binding
ANCB01005979.1:10-1625	1.31533	0.0151269	28.886	11.5068
ANCB01004933.1:1500-2804	1.31494	1.47106e-05	70.478	28.2291	proline racemase	proline racemase activity; metabolic process	Arginine and proline metabolism	racemase	ec:5.1.1.4
ANCB01004031.1:3420-5017	1.31489	0.0244339	448.236	177.995	hypothetical protein TRIATDRAFT_131274	heme binding; "oxidoreductase activity, acting on paired donors, with incorporation or reduction of molecular oxygen"; monooxygenase activity; iron ion binding; electron carrier activity; oxidation-reduction process
ANCB01012712.1:800-2928	1.31437	0.0124942	90.3094	36.0087	glycogen debranching enzyme	nucleus; cytoplasm; 4-alpha-glucanotransferase activity; "amylo-alpha-1,6-glucosidase activity"; glycogen biosynthetic process; glycogen catabolic process	Starch and sucrose metabolism; Starch and sucrose metabolism	amylo-1,6-glucosidase; disproportionating enzyme	ec:3.2.1.33; ec:2.4.1.25
ANCB01002573.1:103-1320	1.31198	0.00250364	18.6693	7.53395	hypothetical protein TRIATDRAFT_290370	inositol-1,4,5-trisphosphate 3-kinase activity	Inositol phosphate metabolism; Phosphatidylinositol signaling system	3-kinase; 3-kinase	ec:2.7.1.127; ec:2.7.1.127
ANCB01005103.1:2754-3815	1.31152	0.00873357	24.7966	9.93698	hypothetical protein TRIATDRAFT_228398	oxidation-reduction process; oxidoreductase activity
ANCB01004006.1:1156-5609	1.30962	9.05143e-06	47.6447	19.1477	hypothetical protein TRIATDRAFT_173325, partial	integral to membrane
ANCB01008629.1:2960-5218	1.30835	0.00687115	6.52572	2.60338
ANCB01005030.1:17-1649	1.30714	0.0142815	5.94467	2.40661
ANCB01009369.1:1008-3097	1.30584	0.0492312	79.9523	31.8738	efflux pump antibiotic resistance	integral component of membrane; transmembrane transport
ANCB01008864.1:1436-3577	1.305	1.54645e-05	45.6119	18.403
ANCB01004572.1:871-2461	1.30483	0.0163202	6.21788	2.45197
ANCB01007447.1:537-1406	1.29899	0.0345648	2.32397	0.972708
ANCB01000159.1:386-834	1.29753	0.000419764	78.2327	31.6684	glycoside hydrolase family 55 protein	hydrolase activity; "glucan exo-1,3-beta-glucosidase activity"; metabolic process	Starch and sucrose metabolism	1,3-beta-glucosidase	ec:3.2.1.58
ANCB01001250.1:6384-7405	1.29681	7.52399e-09	37.4382	15.1552
ANCB01003758.1:88-4638	1.29626	0.000145066	20.4702	8.21465	hypothetical protein NECHADRAFT_55089	metal ion binding
ANCB01003856.1:35-2409	1.29527	0.00507484	44.316	17.9727
ANCB01000753.1:929-2277	1.29484	0.0404256	2.25587	0.938491
ANCB01009373.1:7-2678	1.29404	0.0481486	34.5064	13.8899
ANCB01004564.1:343-1530	1.29371	0.00536095	4.18158	1.7301	hypothetical protein TRIATDRAFT_42971	catalytic activity; metabolic process
ANCB01009501.1:3966-5630	1.29352	6.65959e-05	107.172	43.5135
ANCB01005338.1:339-2093	1.29073	0.0314156	38.1759	15.4522	purine nucleoside	transmembrane transport
ANCB01007810.1:6943-11113	1.28897	4.55212e-05	77.6364	31.6535	hypothetical protein TRIATDRAFT_309004	protein phosphorylation; ATP binding; protein serine/threonine kinase activity
ANCB01006961.1:780-1890	1.28866	0.0387371	3.99567	1.59889
ANCB01009689.1:1507-2063	1.28864	0.000178641	15.3919	6.26027
ANCB01009294.1:1891-4743	1.28727	0.0423412	3.03653	1.23992
ANCB01002677.1:2297-4418	1.28701	0.00327141	5.7705	2.28559
ANCB01001834.1:882-3688	1.28454	0.00244506	35.8117	14.6343	hypothetical protein TRIATDRAFT_276449	2-dehydropantoate 2-reductase activity; oxidation-reduction process; NADP binding	Pantothenate and CoA biosynthesis	2-reductase	ec:1.1.1.169
ANCB01011475.1:4448-6735	1.28419	2.2232e-07	89.1925	36.4121	hypothetical protein TRIATDRAFT_53286	protein tyrosine phosphatase activity; protein tyrosine/serine/threonine phosphatase activity; peptidyl-tyrosine dephosphorylation
ANCB01010457.1:69-2189	1.28385	0.000313114	104.928	42.9498
ANCB01012601.1:718-2388	1.28306	0.0048555	9.9065	4.03579
ANCB01006810.1:51-1418	1.2819	0.00149159	190.014	77.7188	histidine kinase nik-1	phosphorelay signal transduction system; phosphorelay response regulator activity; intracellular signal transduction; integral to membrane; "regulation of transcription, DNA-dependent"; signal transduction by phosphorylation; ATP binding; phosphorelay sensor kinase activity
ANCB01003891.1:2347-2891	1.28063	0.000351013	290.554	119.04
ANCB01004017.1:5-973	1.27977	8.63097e-05	46.5503	19.1095
ANCB01014764.1:5025-6843	1.27827	0.00100798	261.728	107.254
ANCB01002512.1:44-3260	1.2775	0.00706926	142.729	58.4179
ANCB01012356.1:2034-4214	1.2773	0.0012506	149.632	61.3355	hypothetical protein TRIATDRAFT_34515	protein binding
ANCB01006735.1:1280-2532	1.27519	0.0102001	4.41134	1.82161
ANCB01001840.1:2499-3001	1.27515	0.0396682	166.809	68.0575
ANCB01005802.1:3685-4916	1.27492	4.78268e-06	53.2628	21.8383	hypothetical protein TRIATDRAFT_214667	spliceosomal complex; RNA splicing
ANCB01000334.1:29-330	1.27469	0.0310455	17.1113	6.99268	hypothetical protein TRIATDRAFT_212486	myosin binding
ANCB01012591.1:17-534	1.27463	0.00207562	82.2797	33.791	ras-gtpase rsr1	small GTPase mediated signal transduction; GTP catabolic process; GTPase activity; membrane; GTP binding
ANCB01012723.1:248-1613	1.2723	0.0434674	1.95957	0.847592	serine protease precursor	serine-type endopeptidase activity; proteolysis
ANCB01007687.1:90-2372	1.26623	3.5344e-06	36.2192	15.0014	hypothetical protein TRIATDRAFT_215636	base-excision repair; catalytic activity
ANCB01001828.1:18-934	1.26533	0.0224076	5.27949	2.16892
ANCB01004298.1:162-3818	1.26503	0.0136763	382.592	157.748	calcium-transporting atpase 3	integral component of membrane; ATP binding; cation-transporting ATPase activity; metal ion binding; cation transport; metabolic process
ANCB01013200.1:15120-15699	1.26466	0.00254407	24.8052	10.2976	hypothetical protein TRIVIDRAFT_229813	cytoplasm; carbohydrate phosphorylation; ATP binding; galactose metabolic process; galactokinase activity	Amino sugar and nucleotide sugar metabolism; Galactose metabolism	galactokinase (phosphorylating); galactokinase (phosphorylating)	ec:2.7.1.6; ec:2.7.1.6
ANCB01006394.1:681-2663	1.26374	0.00779955	63.1507	26.0805
ANCB01011550.1:2557-3654	1.26322	0.0310632	66.4009	27.329
ANCB01003572.1:138-1263	1.26174	0.00010035	158.168	65.6816	c2h2 transcription factor swi5	nucleic acid binding; metal ion binding
ANCB01014295.1:3580-5391	1.2605	0.0361961	149.497	61.6794	beta-lactamase domain protein	aspartic-type endopeptidase activity; proteolysis
ANCB01009717.1:125-2228	1.26045	0.000115701	87.6405	36.4506
ANCB01011371.1:253-1825	1.25988	0.000675354	15.3169	6.31503	hypothetical protein TRIATDRAFT_281185	oxidation-reduction process; "oxidoreductase activity, acting on paired donors, with incorporation or reduction of molecular oxygen, 2-oxoglutarate as one donor, and incorporation of one atom each of oxygen into both donors"
ANCB01011469.1:6-1002	1.25964	0.000519885	31.1121	12.9339
ANCB01010929.1:10904-12286	1.2592	1.59189e-06	84.8083	35.3342	hypothetical protein TRIATDRAFT_81759	RNA methylation; methyltransferase activity
ANCB01010237.1:149-3250	1.2583	0.0326353	7.85278	3.28318	hypothetical protein FOXB_06831	protein binding
ANCB01003737.1:241-1164	1.25586	0.00342868	75.4514	31.3522
ANCB01004373.1:5958-6378	1.25499	0.000139564	42.4351	17.734
ANCB01009367.1:27-1478	1.25251	0.0202527	100.423	41.7531	hypothetical protein TRIATDRAFT_292284	oxidation-reduction process; oxidoreductase activity
ANCB01007598.1:519-2396	1.25202	0.0015741	254.937	106.431	hypothetical protein TRIATDRAFT_128708	oxidoreductase activity, acting on the aldehyde or oxo group of donors, NAD or NADP as acceptor; oxidation-reduction process
ANCB01010617.1:1285-2311	1.25064	2.53327e-06	32.8048	13.5961
ANCB01014686.1:2093-3568	1.25019	0.0130538	46.8754	19.5343
ANCB01008935.1:621-1732	1.24999	0.0111822	12.0191	4.97186
ANCB01008398.1:3941-5136	1.24959	0.00461791	38.2184	16.0121
ANCB01009454.1:1054-3477	1.24834	3.57424e-05	90.7572	38.0008
ANCB01003248.1:1647-2972	1.24827	5.84961e-05	26.0825	10.9627
ANCB01013597.1:4659-6059	1.24765	0.0234371	12.7822	5.34006	hypothetical protein TRIATDRAFT_88560	zinc ion binding
ANCB01011990.1:137-975	1.24591	0.0482783	6.07287	2.55688	hypothetical protein TRIATDRAFT_82536	regulation of ARF protein signal transduction; ARF guanyl-nucleotide exchange factor activity
ANCB01000285.1:6-3820	1.24482	0.0205584	24.9523	10.4458
ANCB01012418.1:5462-6262	1.24408	0.0072368	280.071	117.355
ANCB01001652.1:28-2862	1.24223	0.00318559	43.976	18.5281	hypothetical protein TRIATDRAFT_238108	RNA metabolic process; RNA binding; DNA binding
ANCB01006446.1:76-1641	1.24155	0.0492312	37.1632	15.5504	hypothetical protein TRIATDRAFT_80848	protein tyrosine phosphatase activity; peptidyl-tyrosine dephosphorylation
ANCB01003720.1:3719-5657	1.24044	0.000232233	874.694	368.606	glycoside hydrolase family 64 protein	hydrolase activity
ANCB01005042.1:4284-7165	1.23977	0.000657044	38.2447	16.1057
ANCB01004239.1:552-2044	1.23908	0.00149525	288.509	121.575
ANCB01009224.1:63-6241	1.23887	0.000144579	76.2794	32.2521	bifunctional pyrimidine biosynthesis protein	aspartate carbamoyltransferase activity; ATP binding; amino acid binding; "hydrolase activity, acting on carbon-nitrogen (but not peptide) bonds"; metal ion binding; 'de novo' pyrimidine nucleobase biosynthetic process; glutamine catabolic process; carbamoyl phosphate biosynthetic process	Alanine, aspartate and glutamate metabolism; Pyrimidine metabolism	carbamoyltransferase; carbamoyltransferase	ec:2.1.3.2; ec:2.1.3.2
ANCB01010709.1:3-1788	1.23881	0.0131042	246.493	103.556	aspartyl proteinase	aspartic-type endopeptidase activity; proteolysis
ANCB01007447.1:7531-10137	1.23859	0.000465597	64.7218	27.3015
ANCB01013659.1:3051-4134	1.23815	0.00290791	85.3853	35.9692	hypothetical protein TRIATDRAFT_253020	cofactor binding; magnesium-dependent protein serine/threonine phosphatase activity
ANCB01008200.1:100-1669	1.23284	6.33515e-05	33.8488	14.3871
ANCB01005641.1:923-3380	1.23279	0.00728	4.93778	2.13774	hypothetical protein TRIATDRAFT_317064	protein binding
ANCB01014644.1:9603-13854	1.23255	1.39485e-06	35.9517	15.1903	hypothetical protein TRIATDRAFT_156368	regulation of transcription from RNA polymerase II promoter; zinc ion binding; sequence-specific DNA binding RNA polymerase II transcription factor activity; DNA binding; nucleus
ANCB01006837.1:97-981	1.2315	4.14968e-05	21.2988	9.04621	glycerophosphodiester phosphodiesterase gde1	glycerophosphodiester phosphodiesterase activity; kinase activity; glycerol metabolic process; lipid metabolic process; phosphorylation	Glycerophospholipid metabolism	phosphodiesterase	ec:3.1.4.46
ANCB01000188.1:192-1784	1.23045	0.00121245	72.6605	30.7987
ANCB01001090.1:935-5259	1.23032	0.014657	9.89103	4.24597	hypothetical protein TRIATDRAFT_294490	integral to membrane; fermentation
ANCB01011087.1:68-984	1.2293	0.0072901	129.188	54.6858
ANCB01012418.1:1926-3978	1.22807	0.00435473	432.519	183.451	siderophore iron transporter 1	integral component of membrane; transmembrane transport
ANCB01007810.1:68-4367	1.22758	1.82582e-05	126.545	53.8662
ANCB01005372.1:54-3216	1.22661	0.00215216	34.5371	14.7175	hypothetical protein TRIATDRAFT_79860	microtubule binding; microtubule-based movement; phospholipid binding; ATP binding; kinesin complex; microtubule motor activity; microtubule
ANCB01005529.1:187-838	1.22422	0.000957762	6.89892	2.90785	hypothetical protein TRIATDRAFT_82825	transferase activity, transferring acyl groups other than amino-acyl groups
ANCB01002225.1:1802-2938	1.22335	4.82082e-05	49.3769	21.07	gnat family protein	N-acetyltransferase activity
ANCB01008051.1:32-2921	1.22083	0.0310632	11.443	4.89645	hypothetical protein TRIATDRAFT_132711	binding
ANCB01008426.1:1969-4717	1.22058	0.0394105	2.59561	1.08468
ANCB01004535.1:74-2165	1.22057	0.000439286	266.246	113.784	hypothetical protein TRIATDRAFT_147835	protein binding
ANCB01013178.1:7257-7888	1.2205	1.68291e-05	30.7411	13.0673
ANCB01000201.1:2458-5119	1.21981	0.00375283	13.7556	5.88344
ANCB01014413.1:64-312	1.21894	0.0262545	8.05201	3.41476
ANCB01010224.1:2184-4123	1.21707	0.00186729	140.07	59.9482	uncharacterized protein CPUR_02491	protein binding
ANCB01001309.1:5665-6820	1.21615	0.019697	3.92992	1.61813	hypothetical protein TRIATDRAFT_285200	sequence-specific DNA binding RNA polymerase II transcription factor activity; regulation of transcription from RNA polymerase II promoter; nucleus; zinc ion binding
ANCB01012467.1:5050-5843	1.21585	0.0180083	6.16485	2.62009
ANCB01014009.1:82-2220	1.21547	0.000478724	27.8901	11.9237
ANCB01013931.1:1049-2769	1.21328	0.020187	56.3474	24.0883
ANCB01013018.1:805-1646	1.21191	0.00779357	219.243	93.9993
ANCB01004766.1:3411-5530	1.21123	0.000576451	219.742	94.4413	mitochondrial substrate carrier family protein l	transmembrane transport
ANCB01008646.1:316-1413	1.21031	0.0392747	5.875	2.52301
ANCB01007112.1:153-2925	1.20883	0.00680966	8.96887	3.8911	hypothetical protein TRIATDRAFT_85896	intracellular signal transduction
ANCB01009244.1:686-2619	1.20848	0.0486581	2.67193	1.11384
ANCB01012593.1:7-1820	1.20779	0.00625518	55.3979	23.8614	hypothetical protein TRIATDRAFT_164924, partial	nucleic acid binding; nucleotide binding
ANCB01005621.1:4670-8468	1.20724	0.000690798	288.878	124.552	hypothetical protein TRIATDRAFT_181807, partial	zinc ion binding; protein binding
ANCB01003137.1:1198-3651	1.20706	1.52934e-06	321.838	139.159	hypothetical protein TRIATDRAFT_148632	protein dimerization activity
ANCB01006698.1:71-2511	1.20705	0.00700379	110.163	47.4257	hypothetical protein TRIATDRAFT_155476	protein phosphorylation; ATP binding; protein serine/threonine kinase activity
ANCB01006337.1:1025-5512	1.20503	0.0277335	34.4461	14.83	ankyrin repeat-containing	protein binding
ANCB01006360.1:1028-3238	1.20414	5.86963e-05	141.338	61.1209
ANCB01012577.1:6554-7676	1.20132	0.00367609	6.15272	2.57464
ANCB01008346.1:287-2542	1.20062	0.00755316	8.65105	3.7503	zinc-binding dehydrogenase family superfamily	nucleotide binding; zinc ion binding; oxidoreductase activity; ATPase activity; transport; single-organism cellular process; oxidation-reduction process; "transferase activity, transferring acyl groups other than amino-acyl groups"	Purine metabolism	adenylpyrophosphatase	ec:3.6.1.3
ANCB01006209.1:7-3339	1.20049	0.00464604	42.3102	18.3474	hypothetical protein TRIATDRAFT_141294	xanthine oxidase activity; flavin adenine dinucleotide binding; iron ion binding; xanthine dehydrogenase activity; UDP-N-acetylmuramate dehydrogenase activity; electron carrier activity; "2 iron, 2 sulfur cluster binding"; oxidation-reduction process	Drug metabolism - other enzymes; Caffeine metabolism; Purine metabolism; Purine metabolism	oxidase; oxidase; oxidase; dehydrogenase	ec:1.17.3.2; ec:1.17.3.2; ec:1.17.3.2; ec:1.17.1.4
ANCB01007970.1:93-1672	1.1987	3.23358e-06	254.606	110.599	hypothetical protein TRIVIDRAFT_63458	transport; integral to membrane
ANCB01014683.1:4799-7433	1.19825	0.002506	224.087	97.1473
ANCB01011444.1:4200-7672	1.19683	0.00430798	111.128	48.1803
ANCB01000070.1:68-5041	1.1966	0.000462488	227.111	98.6491	telomere-linked helicase 1	ATP binding; nucleic acid binding
ANCB01005065.1:43-497	1.19474	0.000229493	42.0474	18.348	pfs domain-containing protein	catalytic activity; nucleoside metabolic process
ANCB01007503.1:31-2825	1.19337	0.0252558	19.3905	8.43067	hypothetical protein TRIATDRAFT_134080	transmembrane transport; integral to membrane; "ATPase activity, coupled to transmembrane movement of substances"; ATP catabolic process; ATP binding
ANCB01002761.1:27-751	1.19243	0.00128627	29.031	12.5816	low affinity copper transporter	integral component of membrane; copper ion transmembrane transporter activity; copper ion transmembrane transport
ANCB01002912.1:24-1717	1.19079	0.00390454	108.084	47.0979
ANCB01005840.1:198-665	1.18994	0.0113455	6.36348	2.72667
ANCB01006445.1:5-340	1.18932	0.0140427	8.92014	3.93071	hypothetical protein TRIATDRAFT_80848	protein tyrosine phosphatase activity; peptidyl-tyrosine dephosphorylation
ANCB01014534.1:159-2374	1.18923	4.51109e-05	183.275	80.073
ANCB01012474.1:99-1371	1.18892	0.00195366	51.3093	22.336	hypothetical protein TRIATDRAFT_248552, partial	chromatin binding; DNA binding
ANCB01009684.1:84-1917	1.18876	0.0371072	3.41012	1.55875	hypothetical protein TRIATDRAFT_286043	metal ion binding
ANCB01001584.1:2737-4085	1.18701	0.0082195	8.20212	3.56016
ANCB01011802.1:127-2046	1.18663	0.000143596	82.5939	36.1993	hypothetical protein TRIATDRAFT_319971	transmembrane transport; integral to membrane
ANCB01013164.1:949-4360	1.18554	0.000391496	78.7296	34.4924	choline oxidase	intracellular; choline dehydrogenase activity; choline:oxygen 1-oxidoreductase activity; flavin adenine dinucleotide binding; choline catabolic process; oxidation-reduction process	Glycine, serine and threonine metabolism; "Glycine, serine and threonine metabolism"	dehydrogenase; oxidase	ec:1.1.99.1; ec:1.1.3.17
ANCB01011193.1:3770-4899	1.18544	0.000477288	10.2016	4.45501	ribosomal-protein-alanine acetyltransferase	N-acetyltransferase activity; metabolic process
ANCB01000408.1:213-4366	1.18433	1.30629e-05	100.511	44.1023
ANCB01011430.1:3159-4252	1.18432	0.00623048	54.4192	23.8185	hypothetical protein TRIATDRAFT_129753	fructose metabolic process; "fructose-2,6-bisphosphate 2-phosphatase activity"; 6-phosphofructo-2-kinase activity; "fructose 2,6-bisphosphate metabolic process"; ATP binding	Fructose and mannose metabolism; Fructose and mannose metabolism	phosphofructokinase 2; 2-phosphatase	ec:2.7.1.105; ec:3.1.3.46
ANCB01007759.1:98-1913	1.18381	8.19151e-05	85.7065	37.5882	hypothetical protein TRIATDRAFT_287570	transmembrane transport; integral to membrane
ANCB01007218.1:4-3146	1.18361	0.00731782	24.5588	10.7478	tbp associated factor	DNA binding; helicase activity; ATP binding; metabolic process
ANCB01008193.1:1661-4062	1.18326	0.0340376	2.72928	1.22877
ANCB01001518.1:8640-10062	1.18234	2.64225e-05	93.9005	41.2807
ANCB01011257.1:364-2195	1.18149	0.0374457	4.17259	1.82257	hypothetical protein TRIATDRAFT_49937	regulation of transcription from RNA polymerase II promoter; zinc ion binding; sequence-specific DNA binding RNA polymerase II transcription factor activity; DNA binding; nucleus
ANCB01006905.1:43-1181	1.18146	0.00873357	12.8078	5.67518	hypothetical protein TRIATDRAFT_88743	copper ion binding; oxidation-reduction process; quinone binding; primary amine oxidase activity; amine metabolic process	beta-Alanine metabolism; "Tropane, piperidine and pyridine alkaloid biosynthesis"; Isoquinoline alkaloid biosynthesis; Phenylalanine metabolism; "Glycine, serine and threonine metabolism"; Tyrosine metabolism	oxidase; oxidase; oxidase; oxidase; oxidase; oxidase	ec:1.4.3.21; ec:1.4.3.21; ec:1.4.3.21; ec:1.4.3.21; ec:1.4.3.21; ec:1.4.3.21
ANCB01003543.1:599-2005	1.18106	0.0125853	47.1175	20.645
ANCB01012668.1:41-1296	1.17842	0.0144778	3.64967	1.49911	hypothetical protein TRIATDRAFT_177275, partial	nucleic acid binding
ANCB01008931.1:173-1489	1.17691	0.00409668	13.2581	5.84443	hypothetical protein TRIATDRAFT_172200, partial	regulation of transcription from RNA polymerase II promoter; zinc ion binding; sequence-specific DNA binding RNA polymerase II transcription factor activity; DNA binding; nucleus
ANCB01002913.1:16-863	1.1765	0.0463592	38.3807	16.8385
ANCB01004466.1:1825-3297	1.17645	0.00630144	4.48727	2.04014	ankyrin repeat protein	catalytic activity; nucleoside metabolic process
ANCB01010336.1:2979-4854	1.17591	0.00406373	7.68311	3.40282
ANCB01000515.1:173-853	1.17437	0.0136979	25.1866	11.0981	multidrug resistance-associated protein	transmembrane transport; integral to membrane; "ATPase activity, coupled to transmembrane movement of substances"; ATP catabolic process; ATP binding
ANCB01004388.1:18-1880	1.17355	0.0248052	36.5955	16.1079	multidrug resistance-associated protein	transmembrane transport; integral to membrane; "ATPase activity, coupled to transmembrane movement of substances"; ATP catabolic process; ATP binding
ANCB01010792.1:4622-6792	1.17344	1.69334e-06	174.923	77.3969	hypothetical protein TRIATDRAFT_295691	cytoplasm; phosphorylation; isoprenoid biosynthetic process; mevalonate kinase activity; ATP binding	Terpenoid backbone biosynthesis	kinase	ec:2.7.1.36
ANCB01014473.1:2496-4742	1.17295	0.00762783	57.3862	25.2551	glucan synthesis regulatory protein	cell wall biogenesis
ANCB01003385.1:497-2374	1.17113	0.000532148	47.4475	20.9333
ANCB01009903.1:2460-4166	1.17033	0.000751638	15.621	6.90769	hypothetical protein TRIVIDRAFT_212935	histone lysine methylation; histone-lysine N-methyltransferase activity; nucleus; protein binding	Lysine degradation	N-methyltransferase	ec:2.1.1.43
ANCB01008232.1:38-1390	1.17028	0.0304283	14.7895	6.54549	hypothetical protein TRIVIDRAFT_54248	nucleoside-triphosphatase activity; nucleotide binding	Purine metabolism; Thiamine metabolism	phosphatase; phosphatase	ec:3.6.1.15; ec:3.6.1.15
ANCB01008784.1:216-1354	1.17009	1.72728e-05	94.8936	42.1328
ANCB01001023.1:8706-15745	1.1689	0.000125248	307.801	136.441	glycosyltransferase family 1 protein	lipid glycosylation; phospholipid binding; "transferase activity, transferring hexosyl groups"
ANCB01009064.1:473-4078	1.16844	0.000850864	40.4307	17.9376
ANCB01003714.1:6054-7180	1.16671	0.00196636	399.064	176.836
ANCB01001248.1:54-1911	1.16667	2.96615e-05	55.4119	24.6453	hypothetical protein TRIATDRAFT_132193	phosphatidylinositol phosphorylation; metal ion binding; ATP binding; cellular protein metabolic process; phosphatidylinositol phosphate kinase activity
ANCB01013134.1:111-1861	1.16484	0.00204725	480.66	213.417	phospholipase c	hydrolase activity, acting on ester bonds
ANCB01008597.1:393-1102	1.16436	0.00411004	45.83	20.3333	hypothetical protein TRIATDRAFT_77838	metabolic process; catalytic activity; magnesium ion binding; thiamine pyrophosphate binding
ANCB01003573.1:58-2491	1.16423	0.00276851	58.0372	25.7254	c2h2 transcription factor swi5	nucleic acid binding; metal ion binding
ANCB01007320.1:1363-2456	1.16168	0.0304381	109.356	48.4637
ANCB01010538.1:1977-6016	1.16091	0.000424462	47.384	21.1644
ANCB01013201.1:71-1901	1.16067	8.46665e-07	97.5957	43.5433	galactokinase	cytoplasm; galactokinase activity; ATP binding; positive regulation of transcription by galactose; galactose catabolic process via UDP-galactose; carbohydrate phosphorylation	Amino sugar and nucleotide sugar metabolism; Galactose metabolism	galactokinase (phosphorylating); galactokinase (phosphorylating)	ec:2.7.1.6; ec:2.7.1.6
ANCB01004791.1:346-2045	1.15974	0.00769827	11.998	5.31454	hypothetical protein TRIATDRAFT_52451	protein binding
ANCB01013968.1:288-5654	1.15889	0.000239502	30.7203	13.7433	rho guanine nucleotide exchange factor gef2	Rho guanyl-nucleotide exchange factor activity; positive regulation of Rho GTPase activity
ANCB01011476.1:3443-4238	1.15808	1.74083e-05	97.1281	43.3857
ANCB01013211.1:99-2329	1.15762	0.0015741	722.869	322.544	hypothetical protein TRIVIDRAFT_71670	flavin adenine dinucleotide binding; isoleucine biosynthetic process; thiamine pyrophosphate binding; valine biosynthetic process; magnesium ion binding; acetolactate synthase activity	Valine, leucine and isoleucine biosynthesis; Pantothenate and CoA biosynthesis; C5-Branched dibasic acid metabolism; Butanoate metabolism	synthase; synthase; synthase; synthase	ec:2.2.1.6; ec:2.2.1.6; ec:2.2.1.6; ec:2.2.1.6
ANCB01009484.1:870-2459	1.15403	0.0331075	100.403	44.7516
ANCB01005003.1:168-1597	1.154	0.0318812	4.58728	2.05695	hypothetical protein TRIATDRAFT_219144	cytoplasm; "ligase activity, forming carbon-nitrogen bonds"; ATP binding; tRNA processing
ANCB01002011.1:35-1409	1.15391	0.0246334	65.5069	29.2098	hypothetical protein TRIATDRAFT_215621	oxidation-reduction process; oxidoreductase activity
ANCB01013309.1:132-5344	1.15306	1.18426e-06	39.4117	17.7129	hypothetical protein TRIATDRAFT_281251	regulation of transcription from RNA polymerase II promoter; zinc ion binding; sequence-specific DNA binding RNA polymerase II transcription factor activity; sequence-specific DNA binding; nucleus
ANCB01002951.1:3834-8371	1.15208	0.00804676	354.751	158.688	hypothetical protein TRIATDRAFT_285860	phosphatidylcholine biosynthetic process; phosphatidylethanolamine N-methyltransferase activity; methylation; integral to membrane	Glycerophospholipid metabolism	N-methyltransferase	ec:2.1.1.17
ANCB01012673.1:7727-8921	1.15138	0.00124737	653.626	292.979	hypothetical protein TRIATDRAFT_302532	negative regulation of transcription, DNA-dependent; oxidoreductase activity; FMN binding; oxidation-reduction process
ANCB01003615.1:4850-8293	1.15085	0.010362	7.34062	3.32829	nadph-p450 reductase	heme binding; iron ion binding; NADPH-hemoprotein reductase activity; electron carrier activity; aromatase activity; oxidation-reduction process; FMN binding	Linoleic acid metabolism; Arachidonic acid metabolism; Drug metabolism - cytochrome P450; Metabolism of xenobiotics by cytochrome P450; Caffeine metabolism; Aminobenzoate degradation; Tryptophan metabolism; Fatty acid degradation; Retinol metabolism; Steroid hormone biosynthesis	monooxygenase; monooxygenase; monooxygenase; monooxygenase; monooxygenase; monooxygenase; monooxygenase; monooxygenase; monooxygenase; monooxygenase	ec:1.14.14.1; ec:1.14.14.1; ec:1.14.14.1; ec:1.14.14.1; ec:1.14.14.1; ec:1.14.14.1; ec:1.14.14.1; ec:1.14.14.1; ec:1.14.14.1; ec:1.14.14.1
ANCB01010043.1:454-2739	1.15036	0.0256851	162.425	72.5608	methyl transferase-like protein	methyltransferase activity; methylation
ANCB01004207.1:1844-3563	1.14933	0.000139564	19.1122	8.48988	hypothetical protein TRIATDRAFT_45996	oxidation-reduction process; iron ion binding; "oxidoreductase activity, acting on paired donors, with incorporation or reduction of molecular oxygen, 2-oxoglutarate as one donor, and incorporation of one atom each of oxygen into both donors"
ANCB01009431.1:2968-4203	1.14911	0.000488776	194.208	87.2739	hypothetical protein TRIATDRAFT_129729	phosphatidylinositol dephosphorylation
ANCB01003106.1:799-3208	1.1484	0.000150726	180.864	81.2772	amp-binding domain	ligase activity; metabolic process
ANCB01003106.1:799-3208	1.1484	0.000150726	180.864	81.2772	amp-binding domain protein	catalytic activity
ANCB01007540.1:7454-11113	1.14675	0.0117639	165.32	74.1804	sn1-specific diacylglycerol lipase beta	triglyceride lipase activity; lipid metabolic process	Glycerolipid metabolism	lipase	ec:3.1.1.3
ANCB01001379.1:1371-2659	1.1465	0.03323	214.203	95.9036
ANCB01007306.1:6439-9012	1.14585	0.00459357	47.424	21.2982
ANCB01004819.1:775-2337	1.14403	0.0145458	4.83994	2.13148
ANCB01004812.1:5485-7778	1.1439	6.25897e-05	43.5252	19.631	hypothetical protein TRIATDRAFT_145314	cellular amino acid metabolic process; protein binding
ANCB01003509.1:118-1154	1.14053	0.00592028	6.93845	3.10123
ANCB01000496.1:1057-3716	1.13892	0.000695951	46.0752	20.8986	fungal transcriptional regulatory protein	nucleus; sequence-specific DNA binding RNA polymerase II transcription factor activity; zinc ion binding; regulation of transcription from RNA polymerase II promoter
ANCB01003928.1:143-2379	1.13867	0.0181044	89.0148	40.141
ANCB01008448.1:793-2202	1.13858	3.14263e-06	54.9223	24.9383	glycoside hydrolase family 93 protein	hydrolase activity
ANCB01002456.1:16-1146	1.13685	0.00372077	126.384	57.1898
ANCB01011036.1:21979-25360	1.13647	0.00391238	1483.88	671.572	phosphoenolpyruvate carboxykinase	phosphoenolpyruvate carboxykinase (ATP) activity; ATP binding; kinase activity; gluconeogenesis; phosphorylation	Pyruvate metabolism; Carbon fixation in photosynthetic organisms; Citrate cycle (TCA cycle); Glycolysis / Gluconeogenesis	carboxykinase (ATP); carboxykinase (ATP); carboxykinase (ATP); carboxykinase (ATP)	ec:4.1.1.49; ec:4.1.1.49; ec:4.1.1.49; ec:4.1.1.49
ANCB01000513.1:144-865	1.13465	0.0119492	16.7933	7.54702
ANCB01013437.1:214-1927	1.13446	0.000239856	50.0544	22.68
ANCB01014347.1:656-2472	1.13411	0.000722967	9.32173	4.2849
ANCB01002627.1:69-1932	1.13393	2.84389e-05	133.397	60.6694
ANCB01013912.1:12-1341	1.13366	0.0156672	47.5932	21.515	hypothetical protein TRIATDRAFT_93380	cell redox homeostasis; flavin adenine dinucleotide binding; oxidoreductase activity; oxidation-reduction process
ANCB01004031.1:7303-8533	1.13227	0.00197897	129.643	58.9053
ANCB01010681.1:5562-6898	1.13152	0.00251864	65.2165	29.6142
ANCB01002579.1:170-2121	1.13114	0.000530758	21.7731	9.91106	hypothetical protein TRIATDRAFT_215115	Rab GTPase activator activity; positive regulation of Rab GTPase activity
ANCB01002870.1:48-576	1.13102	0.0397957	86.6828	39.2585
ANCB01012195.1:376-2936	1.12994	4.31873e-05	25.5177	11.675	glycosyltransferase family 22 protein	transferase activity, transferring glycosyl groups
ANCB01001296.1:2374-3569	1.12947	0.0386201	6.458	2.94764
ANCB01008512.1:105-1604	1.12869	0.00385279	15.5077	7.07433	frequency clock protein	nucleus; cytoplasm; "regulation of transcription, DNA-templated"; circadian rhythm
ANCB01002578.1:1014-2118	1.12781	0.00383849	7.59993	3.50766	hypothetical protein TRIATDRAFT_215115	Rab GTPase activator activity; positive regulation of Rab GTPase activity
ANCB01005014.1:1650-3827	1.12637	0.000579546	213.245	97.3226	fructose- -bisphosphatase	RNA binding; 6-phosphofructo-2-kinase activity; "fructose-2,6-bisphosphate 2-phosphatase activity"; ATP binding; ATP-dependent helicase activity; fructose metabolic process; "fructose 2,6-bisphosphate metabolic process"; glucose metabolic process; ATP catabolic process; dephosphorylation; carbohydrate phosphorylation	Fructose and mannose metabolism; Fructose and mannose metabolism	phosphofructokinase 2; 2-phosphatase	ec:2.7.1.105; ec:3.1.3.46
ANCB01013821.1:2416-3526	1.1248	0.000618292	16.3365	7.39108	hypothetical protein TRIATDRAFT_36069	hydrolase activity
ANCB01001494.1:1661-2477	1.1244	0.0106476	86.753	39.557
ANCB01008905.1:3595-5714	1.12403	0.0032309	58.989	27.0024	aquaporin	integral component of membrane; transporter activity; transport
ANCB01011141.1:5391-8090	1.12289	6.4075e-05	18.7785	8.59373	glycosyl hydrolase	hydrolase activity, hydrolyzing O-glycosyl compounds; polysaccharide metabolic process
ANCB01005164.1:4438-6387	1.12204	0.018368	9.15852	4.15351	hypothetical protein TRIVIDRAFT_32994	heme binding; "oxidoreductase activity, acting on paired donors, with incorporation or reduction of molecular oxygen"; monooxygenase activity; iron ion binding; electron carrier activity; oxidation-reduction process
ANCB01007127.1:9358-12585	1.12035	0.000567555	109.701	50.2575
ANCB01001899.1:651-3429	1.11982	0.000802945	93.8759	43.0133	transporter protein smf2	membrane; transporter activity; intracellular protein transport
ANCB01012504.1:398-2166	1.1186	0.00406822	167.614	76.7762	hypothetical protein TRIATDRAFT_45725	hydrolase activity
ANCB01004170.1:133-1839	1.11854	6.46525e-06	57.5279	26.4383
ANCB01012890.1:37-1205	1.11704	0.0242591	9.87811	4.53495
ANCB01010704.1:5-1903	1.11652	0.0180678	32.7006	15.0374	glycoside hydrolase family 3 protein	beta-glucosidase activity; carbohydrate metabolic process	Starch and sucrose metabolism; Cyanoamino acid metabolism; Phenylpropanoid biosynthesis	gentiobiase; gentiobiase; gentiobiase	ec:3.2.1.21; ec:3.2.1.21; ec:3.2.1.21
ANCB01005064.1:4653-6256	1.11599	0.000117508	185.8	85.4686	pfs domain-containing protein	catalytic activity; macromolecule metabolic process; nucleoside metabolic process
ANCB01012965.1:69-2798	1.11408	0.0038043	76.4278	35.1232
ANCB01011453.1:989-3726	1.11394	0.000309128	24.1439	11.1183
ANCB01004966.1:127-1026	1.11332	0.0003773	17.8066	8.26626
ANCB01006308.1:76-1474	1.11241	0.0404256	86.1082	39.495	swi snf family dna-dependent atpase	membrane; phosphorelay sensor kinase activity; DNA binding; helicase activity; ATP binding; zinc ion binding; phosphorelay signal transduction system; signal transduction by phosphorylation
ANCB01001854.1:39-3576	1.1123	0.0436615	241.761	110.907	acetyl- carboxylase	mitochondrion; endoplasmic reticulum membrane; acetyl-CoA carboxylase activity; biotin carboxylase activity; ATP binding; metal ion binding; protein import into nucleus; fatty acid biosynthetic process	Carbon fixation pathways in prokaryotes; Pyruvate metabolism; Fatty acid biosynthesis; Aflatoxin biosynthesis; Tetracycline biosynthesis; Propanoate metabolism	carboxylase; carboxylase; carboxylase; carboxylase; carboxylase; carboxylase	ec:6.4.1.2; ec:6.4.1.2; ec:6.4.1.2; ec:6.4.1.2; ec:6.4.1.2; ec:6.4.1.2
ANCB01013278.1:318-2044	1.11218	0.0187331	81.663	37.5169	hypothetical protein TRIATDRAFT_224933	transmembrane transport; integral to membrane
ANCB01003096.1:299-4325	1.10837	0.000139564	63.6172	29.4218
ANCB01005041.1:780-3375	1.10822	0.00942379	151.225	69.7536	RGS-protein	termination of G-protein coupled receptor signaling pathway
ANCB01007747.1:4603-8451	1.10691	0.0225015	5.00941	2.28586
ANCB01003771.1:53-944	1.10644	0.00225291	12.3277	5.5713
ANCB01008432.1:45-746	1.10644	0.0198411	3.02303	1.35841
ANCB01010076.1:357-2312	1.10581	0.0358059	5.20649	2.3716
ANCB01011387.1:4023-8102	1.10465	0.000196267	156.214	72.3752
ANCB01012264.1:3086-4761	1.10341	0.038955	5.68322	2.58292
ANCB01005032.1:1575-2384	1.10324	0.0185627	6.34313	2.87685
ANCB01003422.1:411-1130	1.10256	0.00252011	21.3551	9.82478	hypothetical protein TRIATDRAFT_301518	nucleus
ANCB01000942.1:658-4565	1.10157	0.000863409	78.5797	36.4842	hypothetical protein TRIATDRAFT_139588	metallopeptidase activity; proteolysis
ANCB01004945.1:82-2624	1.10149	5.67258e-06	82.2914	38.2036
ANCB01002512.1:5516-10999	1.10114	3.62356e-05	85.8748	39.8337
ANCB01006234.1:4-1603	1.101	0.00330722	33.2545	15.378	hypothetical protein TRIATDRAFT_254136	hydrolase activity
ANCB01008336.1:51-1150	1.10025	0.00741797	34.6825	16.106	imp-specific 5 -nucleotidase 1	magnesium ion binding; phosphatase activity; nucleotide metabolic process; dephosphorylation	Aminobenzoate degradation	nitrophenyl phosphatase	ec:3.1.3.41
ANCB01008968.1:131-2147	1.09993	0.0214415	18.755	8.72443
ANCB01012357.1:2547-3280	1.09887	0.0280568	407.431	188.842
ANCB01001485.1:219-1502	1.09851	0.0208208	18.6901	8.71813	non-ribosomal peptide synthetase	phosphopantetheine binding; L-aminoadipate-semialdehyde dehydrogenase activity; intein-mediated protein splicing; transferase activity	Lysine degradation; Lysine biosynthesis	dehydrogenase; dehydrogenase	ec:1.2.1.31; ec:1.2.1.31
ANCB01002706.1:76-714	1.09839	0.0175192	7.79113	3.57191
ANCB01011826.1:72-1977	1.09746	0.041886	5.80454	2.70847	dialkylglycine decarboxylase	transaminase activity; lyase activity; pyridoxal phosphate binding; metabolic process
ANCB01001026.1:54-2022	1.09716	2.02134e-06	72.6544	33.852	hypothetical protein TRIATDRAFT_42174	membrane; nucleobase transport; nucleobase transmembrane transporter activity
ANCB01008820.1:40-2794	1.09669	0.0029997	98.0682	45.6436
ANCB01006513.1:14997-16785	1.09587	0.00363468	108.458	50.486	hypothetical protein TRIATDRAFT_156719	hydrolase activity; nucleotide catabolic process
ANCB01000843.1:1231-3144	1.09522	0.000659795	30.4381	14.2705	hypothetical protein TRIATDRAFT_47528	phospholipid binding
ANCB01014718.1:156-1443	1.09522	0.000812162	33.1766	15.4503
ANCB01006668.1:3571-6518	1.09447	0.0275987	171.652	79.8162
ANCB01004546.1:165-1452	1.0944	0.0289559	58.0426	27.0399	fungal specific transcription factor domain-containing protein	nucleus; sequence-specific DNA binding RNA polymerase II transcription factor activity; DNA binding; zinc ion binding; regulation of transcription from RNA polymerase II promoter
ANCB01008600.1:416-1609	1.09381	0.000148436	67.19	31.2708	hypothetical protein TRIVIDRAFT_211001	protein kinase binding; regulation of cyclin-dependent protein serine/threonine kinase activity
ANCB01004045.1:126-3081	1.09199	0.00424202	12.9119	5.9281	hypothetical protein TRIATDRAFT_265450	integral to membrane; transmembrane transport; transmembrane transporter activity
ANCB01007758.1:25-1350	1.09105	0.000201672	17.332	8.25565	hypothetical protein TRIATDRAFT_77454	carbohydrate binding; carbohydrate metabolic process; "hydrolase activity, hydrolyzing O-glycosyl compounds"
ANCB01008912.1:106-2691	1.09067	0.0440806	8.11893	3.84825	pleiotropic drug resistance protein	transport; integral to membrane; "ATPase activity, coupled to transmembrane movement of substances"; ATP catabolic process; ATP binding
ANCB01009432.1:45-962	1.08895	4.32411e-05	224.823	105.403	hypothetical protein TRIATDRAFT_129729	phosphatidylinositol dephosphorylation
ANCB01003550.1:37-1056	1.08857	0.0141635	7.98097	3.70277	histone acetyltransferase	nucleus; "transferase activity, transferring acyl groups other than amino-acyl groups"; "regulation of transcription, DNA-templated"
ANCB01011105.1:35-5807	1.08819	0.00318559	12.4943	5.87446
ANCB01014340.1:1740-3698	1.088	0.00452798	164.7	77.1007
ANCB01012423.1:2295-3636	1.08562	0.00267264	46.6877	21.8544	l-carnitine dehydratase	catalytic activity; metabolic process
ANCB01001047.1:82-1264	1.08512	0.0156119	9.40373	4.40043
ANCB01001719.1:234-2866	1.08458	0.00954869	51.5588	24.1707	exonuclease 1	nucleus; DNA binding; exonuclease activity; DNA repair; nucleic acid phosphodiester bond hydrolysis; protein binding
ANCB01012083.1:2637-6936	1.08358	0.00494334	78.5192	36.8917	glycosyltransferase family 2 protein	chitin biosynthetic process; chitin synthase activity	Amino sugar and nucleotide sugar metabolism	synthase	ec:2.4.1.16
ANCB01011385.1:1227-4308	1.08156	0.00957389	459.666	216.042
ANCB01007747.1:95-1731	1.08081	0.000562609	327.428	154.266	hypothetical protein TRIATDRAFT_77445	spermine biosynthetic process; adenosylmethionine decarboxylase activity; spermidine biosynthetic process	Arginine and proline metabolism; Cysteine and methionine metabolism	decarboxylase; decarboxylase	ec:4.1.1.50; ec:4.1.1.50
ANCB01005685.1:1237-1831	1.08081	0.0164111	10.1748	4.71423
ANCB01010479.1:7-1758	1.08038	0.0134451	20.2809	9.52439	hypothetical protein TRIATDRAFT_148661	protein binding
ANCB01002906.1:7-4671	1.08018	0.00680966	35.2291	16.5582	kinesin related protein 1	kinesin complex; microtubule; microtubule motor activity; ATP binding; microtubule binding; kinase activity; microtubule-based movement; phosphorylation
ANCB01005338.1:2109-4133	1.07997	0.000214501	49.8154	23.5222	serine threonine protein kinase	protein phosphorylation; ATP binding; protein serine/threonine kinase activity
ANCB01010773.1:4433-7898	1.07943	0.000321994	64.3977	30.4147
ANCB01006970.1:4155-6598	1.07847	0.0369579	300.137	141.073
ANCB01005920.1:94-2501	1.07736	0.008271	262.354	123.707	glycoside hydrolase family 2 protein	hydrolase activity, hydrolyzing O-glycosyl compounds; carbohydrate metabolic process
ANCB01010986.1:2325-3797	1.077	0.00633566	23.8296	11.2181	hypothetical protein TRIATDRAFT_241655	catalytic activity; metabolic process
ANCB01005908.1:399-1510	1.07689	3.39576e-07	33.4104	15.7516	2-deoxy-d-gluconate 3-dehydrogenase	oxidation-reduction process; oxidoreductase activity
ANCB01001132.1:66-3047	1.0755	0.00102627	27.1918	12.9125	hypothetical protein TRIATDRAFT_78499	RNA polymerase II transcription cofactor activity; mediator complex; regulation of transcription from RNA polymerase II promoter
ANCB01011604.1:162-1265	1.07526	0.00128627	20.0034	9.35461
ANCB01013133.1:16-2135	1.07438	0.00262582	57.4191	27.1421	ferro-o2-oxidoreductase	copper ion binding; oxidoreductase activity; oxidation-reduction process
ANCB01010038.1:5128-7783	1.07303	0.000304541	82.0031	38.8804	glycosyltransferase family 90 protein	transferase activity; metabolic process
ANCB01005486.1:202-5321	1.07271	0.0487731	104.996	49.5444	hypothetical protein TRIATDRAFT_143259	peroxisome degradation; CVT pathway
ANCB01014766.1:15-1795	1.07233	0.0174846	134.872	63.8461	glycoside hydrolase family 63	oligosaccharide metabolic process; mannosyl-oligosaccharide glucosidase activity; cytoplasm	N-Glycan biosynthesis	glucosidase	ec:3.2.1.106
ANCB01008913.1:69-1750	1.07198	0.0185485	8.97865	4.31145	pleiotropic drug resistance protein	transport; integral to membrane; "ATPase activity, coupled to transmembrane movement of substances"; ATP catabolic process; ATP binding
ANCB01009453.1:2177-4696	1.07143	0.000487176	58.7458	27.7624
ANCB01008082.1:169-4556	1.07047	0.00137011	82.7515	39.2703	hypothetical protein TRIATDRAFT_225716	binding
ANCB01000337.1:717-2587	1.07022	0.00391357	11.3911	5.40971	predicted protein	transmembrane transport
ANCB01003695.1:3369-4517	1.06678	0.00055017	15.7214	7.40065	udp-glucose 4-epimerase udp-sulfoquinovose synthase	cellular metabolic process; coenzyme binding; catalytic activity
ANCB01010456.1:146-637	1.0666	4.14968e-05	57.9829	27.6423
ANCB01008567.1:3498-5697	1.06623	0.0135309	60.4376	28.6645	hypothetical protein TRIATDRAFT_145960	sequence-specific DNA binding; sequence-specific DNA binding transcription factor activity; "regulation of transcription, DNA-dependent"; protein binding
ANCB01006919.1:25-963	1.06431	0.0310507	44.1461	20.9683	hypothetical protein TRIATDRAFT_33935	ATP binding; "phosphotransferase activity, alcohol group as acceptor"
ANCB01001072.1:1927-3392	1.0641	0.000703432	56.6478	27.051	hypothetical protein TRIATDRAFT_131540	membrane; magnesium ion transmembrane transporter activity; magnesium ion transport
ANCB01000694.1:1382-4274	1.06268	0.000282111	185.829	88.7698	hypothetical protein TRIATDRAFT_148686	integral to membrane; secondary active sulfate transmembrane transporter activity; sulfate transport; transmembrane transport
ANCB01001518.1:2891-6414	1.06229	0.00403062	47.5895	22.6301	regulator of g-protein signaling protein	termination of G-protein coupled receptor signaling pathway; intracellular signal transduction
ANCB01004699.1:900-2714	1.06193	0.0421508	17.6193	8.37555	blue light photoreceptor blr1	sequence-specific DNA binding transcription factor activity; sequence-specific DNA binding; signal transducer activity; signal transduction; zinc ion binding; "regulation of transcription, DNA-dependent"
ANCB01000347.1:3520-5412	1.06168	0.0201993	12.8919	6.09711
ANCB01003192.1:13884-16147	1.06045	0.0350318	104.386	49.736
ANCB01009412.1:227-2781	1.06033	0.00283894	62.5534	29.8153	hypothetical protein TRIATDRAFT_50338	mannosyl-oligosaccharide 1,2-alpha-mannosidase activity; calcium ion binding; membrane	Various types of N-glycan biosynthesis; N-Glycan biosynthesis	1,2-alpha-mannosidase; "1,2-alpha-mannosidase"	ec:3.2.1.113; ec:3.2.1.113
ANCB01003556.1:3635-4846	1.05872	0.00126723	13.5734	6.39331
ANCB01013712.1:1800-3234	1.0578	0.0119492	12.433	5.93168
ANCB01002159.1:1729-3193	1.05675	0.0172503	5.36422	2.61461	sterigmatocystin biosynthesis peroxidase stcc	peroxidase activity
ANCB01013573.1:17-2778	1.05638	0.019337	23.2636	11.1575
ANCB01014411.1:1251-4413	1.05621	0.00841213	70.5398	33.756
ANCB01011604.1:2891-3787	1.05561	0.00185953	69.8549	33.409
ANCB01006046.1:9055-12172	1.0521	2.12147e-07	70.3748	33.9507	phosphorus acquisition-controlling protein	protein dimerization activity
ANCB01014229.1:3944-6096	1.05161	0.0335692	6.34548	3.08634	hypothetical protein TRIATDRAFT_314904	DNA binding
ANCB01009480.1:142-535	1.05068	0.000414863	44.4551	21.4159	GPI mannosyltransferase, putative	transferase activity, transferring glycosyl groups
ANCB01001830.1:16-1514	1.05057	0.00197897	30.4121	14.6549
ANCB01007097.1:43-2327	1.05041	0.000103111	88.5586	42.6537	erg4 erg24 ergosterol biosynthesis protein	oxidation-reduction process; "oxidoreductase activity, acting on the CH-CH group of donors, NAD or NADP as acceptor"; membrane
ANCB01008901.1:2884-7704	1.05032	4.59597e-06	127.011	61.2024
ANCB01013381.1:67-704	1.05026	0.00175021	37.2169	17.8752
ANCB01011053.1:29-427	1.04966	0.0225524	16.7469	8.07768
ANCB01006954.1:75-1000	1.04959	0.0119492	15.3327	7.38072	hypothetical protein TRIATDRAFT_51699	NAD binding
ANCB01008174.1:84-4598	1.04815	0.0152475	70.1275	33.7254
ANCB01004967.1:525-1305	1.04801	0.00498972	18.6718	9.08663
ANCB01006446.1:7669-9196	1.04597	0.000877463	15.3562	7.27128
ANCB01009358.1:198-1664	1.0451	0.0231139	45.7591	22.1276
ANCB01011980.1:3617-5109	1.04451	2.67668e-05	67.044	32.4037	hypothetical protein TRIATDRAFT_297793	oxidation-reduction process; oxidoreductase activity
ANCB01010532.1:262-2634	1.04374	1.84297e-05	31.8047	15.4219	hypothetical protein TRIATDRAFT_252945	protein kinase activity; protein phosphorylation; ATP binding
ANCB01006513.1:1744-5306	1.04361	0.0285206	2.93887	1.42824
ANCB01003652.1:502-2835	1.04338	0.0148454	13.1407	6.31598
ANCB01013839.1:120-1982	1.04307	0.037343	29.8048	14.4196
ANCB01000700.1:624-2927	1.043	0.0395019	203.88	98.3072	glycoside hydrolase family 62 protein	extracellular region; cellulose binding; alpha-L-arabinofuranosidase activity; arabinan metabolic process; L-arabinose metabolic process	Amino sugar and nucleotide sugar metabolism	end alpha-L-arabinofuranosidase	ec:3.2.1.55
ANCB01003144.1:3522-5205	1.04257	0.0354516	6.3032	3.05499
ANCB01005023.1:239-3038	1.04256	0.0234371	13.6728	6.59391	abc multidrug transporter	integral component of membrane; ATP binding; "ATPase activity, coupled to transmembrane movement of substances"; ATP catabolic process; sodium ion transport; transmembrane transport
ANCB01007502.1:4457-5651	1.04207	0.0373777	17.5923	8.53853	hypothetical protein TRIATDRAFT_134080	transmembrane transport; integral to membrane; "ATPase activity, coupled to transmembrane movement of substances"; ATP catabolic process; ATP binding
ANCB01003095.1:62-1298	1.04153	0.00654095	8.59332	4.18807
ANCB01011187.1:10538-12262	1.04093	0.00372077	11.9338	5.85766
ANCB01002496.1:11078-14891	1.03862	0.0074914	37.2707	18.1255
ANCB01000958.1:550-4507	1.03828	1.15958e-05	175.695	85.4282	hypothetical protein TRIATDRAFT_295192	protein binding
ANCB01011058.1:3998-4757	1.03698	0.00020454	160.012	77.7807
ANCB01005931.1:69-793	1.03623	0.0373092	6.52728	3.16426
ANCB01009261.1:2915-5070	1.03614	0.000213784	130.859	63.6028	cell division control protein 14	cell division
ANCB01002741.1:3888-7659	1.03545	0.00055477	212.73	103.474	glycoside hydrolase family 38 protein	carbohydrate binding; mannose metabolic process; alpha-mannosidase activity; zinc ion binding	Other glycan degradation	alpha-D-mannosidase	ec:3.2.1.24
ANCB01012644.1:108-4079	1.03519	0.0291495	23.0151	11.1944	myosin type ii heavy chain	myosin complex; motor activity; actin binding; ATP binding; metabolic process
ANCB01000175.1:12229-15111	1.03322	0.00551148	88.8309	43.1967	hypothetical protein TRIATDRAFT_295194	zinc ion binding
ANCB01009916.1:666-3699	1.0329	0.0107714	52.3392	25.4762	hypothetical protein TRIATDRAFT_150854	transferase activity, transferring alkyl or aryl (other than methyl) groups
ANCB01010220.1:44-1537	1.0328	1.60006e-05	161.983	79.0159	hypothetical protein TRIATDRAFT_303084	membrane; "phosphotransferase activity, for other substituted phosphate groups"; phospholipid biosynthetic process
ANCB01012629.1:2030-3059	1.03193	0.0162966	29.4361	14.3036	hypothetical protein TRIATDRAFT_157505	metal ion binding; metabolic process; ATP binding; biotin carboxylase activity
ANCB01006102.1:69-2728	1.03191	2.98743e-05	26.4021	12.9464	rna polymerase iii transcription factor tfiiic subunit	translation initiation factor activity; translational initiation
ANCB01005650.1:1790-4521	1.03191	0.0365	2.56077	1.30086
ANCB01014127.1:14-1556	1.03009	0.00756007	37.8832	18.5102	hypothetical protein TRIATDRAFT_280924	metal ion binding; catalytic activity; metabolic process
ANCB01009446.1:214-693	1.02955	0.00972986	11.6351	5.62626
ANCB01000706.1:455-2852	1.02935	0.0113896	35.9419	17.5625	ankyrin repeat protein	catalytic activity; nucleoside metabolic process
ANCB01000109.1:35-2740	1.02819	0.00827	11.3293	5.51541
ANCB01005461.1:4959-8234	1.02773	0.0153734	137.045	66.8731	serine threonine protein agc family	protein phosphorylation; ATP binding; protein serine/threonine kinase activity
ANCB01003992.1:2869-4316	1.02769	0.000175312	46.8024	22.8223	hypothetical protein TRIATDRAFT_257052	N-acetyltransferase activity
ANCB01014712.1:5981-7718	1.02737	0.0117206	9.1092	4.38755
ANCB01003114.1:86-1408	1.02548	0.0145625	4.9734	2.36108
ANCB01014548.1:3081-4146	1.02547	0.00136067	166.021	81.3484
ANCB01004169.1:5546-7633	1.02543	0.0289559	19.1186	9.33032
ANCB01011986.1:7308-9007	1.0219	0.00323722	65.5471	32.1006
ANCB01005028.1:12-2029	1.02087	0.0166931	16.2316	7.93829	hypothetical protein TRIATDRAFT_39887	catalytic activity; metabolic process
ANCB01010366.1:948-2342	1.01667	0.0126583	282.309	138.851
ANCB01013600.1:58-3071	1.01652	1.54645e-05	82.9601	40.9152	hypothetical protein TRIATDRAFT_88560	zinc ion binding
ANCB01008870.1:15-1564	1.01607	0.00302436	17.9515	8.87566
ANCB01013958.1:254-2250	1.01528	0.010362	370.329	182.378	hypothetical protein TRIATDRAFT_183615, partial	sulfate transmembrane transporter activity; integral to membrane; sulfate transport
ANCB01005360.1:25-2830	1.01182	0.00145696	157.732	78.0287	hypothetical protein TRIATDRAFT_221202	transmembrane transport; integral to membrane
ANCB01014232.1:79-2043	1.01159	0.00211851	86.0849	42.5837
ANCB01007943.1:3581-6095	1.01004	0.00021727	41.9981	20.7955	hypothetical protein TRIATDRAFT_48749	positive regulation of autophagy
ANCB01004919.1:6-1892	1.00947	0.00868798	27.3135	13.4979	hypothetical protein TRIVIDRAFT_172255	integral to membrane
ANCB01003766.1:126-1445	1.00879	0.0227493	25.1296	12.5134
ANCB01005028.1:2286-3734	1.00766	0.00939685	115.33	57.1122
ANCB01009434.1:101-1033	1.00646	0.0262141	32.2213	16.0156	hypothetical protein TRIATDRAFT_52327	Rab GTPase activator activity; positive regulation of Rab GTPase activity; calcium ion binding
ANCB01012731.1:411-2113	1.00437	0.0397011	331.742	164.339	glycoside hydrolase family 47 protein	mannosyl-oligosaccharide 1,2-alpha-mannosidase activity; calcium ion binding; membrane; metabolic process	Various types of N-glycan biosynthesis; N-Glycan biosynthesis	1,2-alpha-mannosidase; "1,2-alpha-mannosidase"	ec:3.2.1.113; ec:3.2.1.113
ANCB01002841.1:550-1624	1.00285	0.0096226	69.2175	34.4494	hypothetical protein TRIATDRAFT_323180, partial	cytoplasm; catalytic activity; autophagy
ANCB01010787.1:4489-5464	1.00279	0.0150557	3.99802	1.93993
ANCB01010345.1:154-1945	1.00199	0.00945458	6.4588	3.12752
ANCB01014422.1:951-1698	1.00097	0.00189059	28.2124	13.9938	two-component response regulator receiver	intracellular signal transduction; sequence-specific DNA binding transcription factor activity; sequence-specific DNA binding; phosphorelay signal transduction system; response to stress; nucleus; "regulation of transcription, DNA-dependent"; phosphorelay response regulator activity
ANCB01012713.1:13-3165	0.99994	0.00089132	406.486	202.747	glycogen debranching enzyme	cytoplasm; 4-alpha-glucanotransferase activity; "amylo-alpha-1,6-glucosidase activity"; glycogen biosynthetic process; glycogen catabolic process	Starch and sucrose metabolism; Starch and sucrose metabolism	amylo-1,6-glucosidase; disproportionating enzyme	ec:3.2.1.33; ec:2.4.1.25
ANCB01011258.1:1175-2611	0.999486	0.000607846	40.233	19.9857
ANCB01002468.1:3386-8171	0.999421	0.00418351	83.3284	41.5906	hypothetical protein TRIATDRAFT_228220	actin binding
ANCB01002835.1:1680-3357	0.998167	0.00435322	99.9963	49.8493	hypothetical protein TRIATDRAFT_51252	RNA binding
ANCB01001712.1:66-2559	0.99731	0.0152066	53.4684	26.6326
ANCB01009792.1:2581-3795	0.996941	0.0159277	21.5835	10.7643	hypothetical protein TRIATDRAFT_82881	intra-Golgi vesicle-mediated transport; integral to Golgi membrane
ANCB01004352.1:43-2804	0.996799	0.000680026	23.1947	11.5747	duf974 domain containing protein	GTP binding
ANCB01011546.1:2608-4889	0.996096	0.024428	65.1437	32.4923	hypothetical protein TRIATDRAFT_33767	tetrahydrofolate interconversion; methylenetetrahydrofolate reductase (NADPH) activity; oxidation-reduction process; methionine metabolic process	Carbon fixation pathways in prokaryotes; One carbon pool by folate	reductase [NAD(P)H]; reductase [NAD(P)H]	ec:1.5.1.20; ec:1.5.1.20
ANCB01005712.1:72-1078	0.995933	0.00251864	22.9006	11.4673	ankyrin repeat protein	protein binding
ANCB01008392.1:6384-7234	0.995754	8.00184e-05	31.2035	15.6258	hydroxyisocaproate dehydrogenase	oxidoreductase activity, acting on the CH-OH group of donors, NAD or NADP as acceptor; NAD binding; oxidation-reduction process
ANCB01005729.1:3370-5890	0.99423	0.00613787	6.13862	3.08372	fungal specific transcription factor domain protein	carbonate dehydratase activity; zinc ion binding; "transcription, DNA-templated"	Nitrogen metabolism	dehydratase	ec:4.2.1.1
ANCB01012547.1:75-3832	0.993526	0.0157144	45.2307	22.644
ANCB01011108.1:8088-10296	0.993496	0.0150475	185.242	92.6527
ANCB01013079.1:737-2869	0.992593	0.000506569	111.183	55.746	hypothetical protein TRIATDRAFT_249496	protein binding
ANCB01001763.1:724-4836	0.992539	4.11293e-05	104.194	52.2209
ANCB01013786.1:1845-2886	0.991601	0.00681933	6.01356	3.01416
ANCB01003078.1:5694-7880	0.991359	0.00217474	28.3523	14.2116	lysine-specific demethylase 4b	methyltransferase activity; methylation
ANCB01010677.1:215-1205	0.990758	0.00418374	63.2292	31.6887	hypothetical protein TRIVIDRAFT_29973	protein phosphorylation; ATP binding; protein serine/threonine kinase activity
ANCB01003137.1:4441-8727	0.990667	0.000170072	116.315	58.4366
ANCB01009650.1:1012-2161	0.990634	0.0012506	19.3631	9.73074
ANCB01013171.1:407-2935	0.99061	0.00585463	140.493	70.4348	ornithine monooxygenase	monooxygenase activity
ANCB01004957.1:21-1583	0.990531	0.00227845	111.55	55.9638	hypothetical protein TRIATDRAFT_271418	integral to membrane
ANCB01003710.1:3001-4849	0.989949	0.0268889	535.945	268.434
ANCB01008393.1:74-354	0.989885	0.0108656	7.19014	3.62789	hydroxyisocaproate dehydrogenase	NAD binding; oxidation-reduction process; "oxidoreductase activity, acting on the CH-OH group of donors, NAD or NADP as acceptor"
ANCB01013569.1:4177-5751	0.989684	0.0417821	7.04081	3.41684	spt3-like protein	translation initiation factor activity; protein heterodimerization activity; transcription from RNA polymerase II promoter; translational initiation
ANCB01014377.1:2848-4060	0.989435	0.000700565	50.1955	25.1844	hypothetical protein TRIATDRAFT_218493	glycerol metabolic process; glycerophosphodiester phosphodiesterase activity; lipid metabolic process	Glycerophospholipid metabolism	phosphodiesterase	ec:3.1.4.46
ANCB01009413.1:52-2519	0.989176	9.49468e-05	115.024	57.8361	c6 zinc finger protein	nucleus; sequence-specific DNA binding RNA polymerase II transcription factor activity; DNA binding; zinc ion binding; regulation of transcription from RNA polymerase II promoter
ANCB01012452.1:2390-3193	0.988943	0.0127793	417.708	209.532
ANCB01006487.1:63-1126	0.988911	0.000346562	27.8906	13.9128	mitogen activated protein kinase	protein phosphorylation; ATP binding; protein serine/threonine kinase activity
ANCB01009813.1:4523-6248	0.988545	0.000252835	36.9523	18.4899
ANCB01001298.1:70-1324	0.98809	0.000657044	28.6319	14.3736
ANCB01004541.1:73-1776	0.987004	0.0306496	7.75454	3.85992	glycoside hydrolase family 89 protein	hydrolase activity
ANCB01002048.1:27-2522	0.986963	0.000465653	70.9819	35.7138
ANCB01004354.1:556-2923	0.986474	0.0329137	18.2703	9.23253	hypothetical protein TRIATDRAFT_161743, partial	ubiquitin-protein ligase activity; protein ubiquitination
ANCB01006809.1:287-1480	0.986426	0.0105243	297.541	149.588	histidine kinase nik-1	phosphorelay signal transduction system; phosphorelay response regulator activity; intracellular signal transduction; integral to membrane; "regulation of transcription, DNA-dependent"; signal transduction by phosphorylation; ATP binding; phosphorelay sensor kinase activity
ANCB01007924.1:244-2026	0.985113	0.0182832	4.36359	2.24405
ANCB01000046.1:91-3517	0.983091	0.00323493	8.31366	4.1072	c6 finger domain	nucleus; sequence-specific DNA binding RNA polymerase II transcription factor activity; zinc ion binding; regulation of transcription from RNA polymerase II promoter
ANCB01000199.1:109-5154	0.982571	0.0239285	15.3868	7.71716
ANCB01005112.1:2726-5167	0.980852	0.000315956	79.4377	40.149	hypothetical protein TRIATDRAFT_295421	histone H4-K20 methylation; histone methyltransferase activity (H4-K20 specific); protein binding
ANCB01007710.1:1577-3288	0.980675	0.00622387	6.69853	3.33961
ANCB01011379.1:3539-4712	0.980659	0.0292661	429.419	216.496
ANCB01007703.1:154-904	0.980374	0.016679	13.9133	7.07121
ANCB01008231.1:1215-2968	0.980023	0.00175021	55.6069	28.0738	hypothetical protein TRIATDRAFT_247507	ATP catabolic process; ATP binding; ATPase activity	Purine metabolism	adenylpyrophosphatase	ec:3.6.1.3
ANCB01014172.1:2488-3576	0.97984	0.0140447	586.758	296.243	dcxr_trire ame: full=l-xylulose reductase short=xr	L-arabinose catabolic process to xylulose 5-phosphate; D-xylose metabolic process; glucose metabolic process; L-xylulose reductase (NADP) activity; xylulose metabolic process; oxidation-reduction process; protein homotetramerization	Pentose and glucuronate interconversions	reductase	ec:1.1.1.10
ANCB01001175.1:1899-2945	0.97848	0.0495223	6.16034	3.10062
ANCB01008023.1:5084-6813	0.977966	0.00128627	54.0354	27.3807
ANCB01012633.1:361-2084	0.977225	0.000709335	68.8548	34.8917
ANCB01008493.1:696-2446	0.976847	6.20502e-05	65.5954	33.1524	nucleoside	membrane; nucleobase transmembrane transporter activity; nucleobase transport
ANCB01009209.1:2103-8114	0.975884	0.00370674	35.6422	18.1005	hypothetical protein TRIATDRAFT_229470	oxidoreductase activity, acting on paired donors, with incorporation or reduction of molecular oxygen, 2-oxoglutarate as one donor, and incorporation of one atom each of oxygen into both donors; nucleus; DNA binding; oxidation-reduction process; zinc ion binding
ANCB01008637.1:1068-5253	0.975237	0.000140714	142.317	72.1989	hypothetical protein TRIATDRAFT_262939	phosphorylation; ATP binding; glycolysis; hexokinase activity	Butirosin and neomycin biosynthesis; Streptomycin biosynthesis; Amino sugar and nucleotide sugar metabolism; Glycolysis / Gluconeogenesis; Starch and sucrose metabolism; Galactose metabolism; Fructose and mannose metabolism	hexokinase type IV glucokinase; hexokinase type IV glucokinase; hexokinase type IV glucokinase; hexokinase type IV glucokinase; hexokinase type IV glucokinase; hexokinase type IV glucokinase; hexokinase type IV glucokinase	ec:2.7.1.1; ec:2.7.1.1; ec:2.7.1.1; ec:2.7.1.1; ec:2.7.1.1; ec:2.7.1.1; ec:2.7.1.1
ANCB01008930.1:2135-3789	0.974481	0.000143596	32.3517	16.4578	hypothetical protein TRIATDRAFT_172200, partial	regulation of transcription from RNA polymerase II promoter; zinc ion binding; sequence-specific DNA binding RNA polymerase II transcription factor activity; DNA binding; nucleus
ANCB01007099.1:1439-3478	0.974357	2.52553e-05	172.913	87.7665	triacylglycerol lipase	lipid metabolic process; triglyceride lipase activity	Glycerolipid metabolism	lipase	ec:3.1.1.3
ANCB01002773.1:342-1712	0.973629	0.0300806	32.793	16.6264	glycoside hydrolase family 5 protein	carbohydrate metabolic process; "hydrolase activity, hydrolyzing O-glycosyl compounds"
ANCB01013412.1:3099-6001	0.973113	0.000655016	37.448	19.1202	tpa_inf: bifunctional dethiobiotin synthetase adenosylmethionine-8-amino-7-oxononanoate aminotransferase	magnesium ion binding; adenosylmethionine-8-amino-7-oxononanoate transaminase activity; dethiobiotin synthase activity; ATP binding; pyridoxal phosphate binding; biotin biosynthetic process	Biotin metabolism; Biotin metabolism	synthase; transaminase	ec:6.3.3.3; ec:2.6.1.62
ANCB01005689.1:39-3235	0.972116	0.0193258	57.7446	29.3298
ANCB01005005.1:268-2491	0.971379	0.000217609	81.0819	41.2352	calcium dependent mitochondrial carrier protein	integral component of membrane; calcium ion binding; transmembrane transport
ANCB01011605.1:84-1832	0.97099	1.86022e-05	105.681	53.6844
ANCB01006449.1:2002-6802	0.970377	0.00020454	142.287	72.4911	ca2 transporter	transmembrane transport; integral to membrane
ANCB01006390.1:1867-4516	0.970159	0.000623264	13.6378	6.91988	hypothetical protein TRIATDRAFT_292933	hydrolase activity
ANCB01009152.1:843-2558	0.970063	0.00279301	56.0057	28.5252
ANCB01012362.1:73-1841	0.969638	0.000212401	41.5861	21.0827	hypothetical protein TRIATDRAFT_300923	nucleotide binding
ANCB01004192.1:1307-3175	0.968931	0.000378364	200.459	102.117
ANCB01011239.1:29-694	0.968838	0.0268889	22.9031	11.6748	hypothetical protein TRIVIDRAFT_58598	oxidation-reduction process; oxidoreductase activity
ANCB01012354.1:68-2423	0.968672	0.00049042	30.0234	15.2007	hypothetical protein TRIATDRAFT_285608	protein heterodimerization activity
ANCB01007103.1:250-1741	0.968406	0.00793552	17.1902	8.79651	hypothetical protein TRIATDRAFT_171660, partial	phosphatidylinositol dephosphorylation; phosphoric ester hydrolase activity
ANCB01009214.1:4-354	0.968382	0.0492636	185.562	94.3443	glycogen phosphorylase	cytoplasm; glycogen phosphorylase activity; pyridoxal phosphate binding; glycogen catabolic process
ANCB01009813.1:1996-3721	0.967811	0.000184283	109.879	56.0393	hypothetical protein TRIVIDRAFT_65700	negative regulation of transcription from RNA polymerase III promoter; nucleus
ANCB01003384.1:4439-7611	0.967801	8.45206e-05	67.5874	34.4029	glycosyltransferase family 69 protein	transferase activity
ANCB01003278.1:164-2659	0.967796	0.00731782	83.1353	42.3747	serine threonine protein kinase	protein phosphorylation; ATP binding; protein serine/threonine kinase activity
ANCB01007410.1:150-1569	0.966525	0.00628359	8.89333	4.6444
ANCB01012896.1:3418-6341	0.966095	0.000306414	32.8717	16.7998	histidine kinase	membrane; phosphorelay sensor kinase activity; phosphorelay response regulator activity; ATP binding; phosphorelay signal transduction system; signal transduction by phosphorylation
ANCB01009359.1:49-561	0.965811	0.0175729	27.5836	14.162
ANCB01001753.1:3330-5227	0.965732	0.00133087	52.3173	26.7431	hypothetical protein TRIATDRAFT_30218	hydrolase activity; lipid metabolic process
ANCB01011058.1:4933-6078	0.964904	0.013873	12.4628	6.39981	polyketide synthase	zinc ion binding; oxidoreductase activity; oxidation-reduction process; "transferase activity, transferring acyl groups other than amino-acyl groups"; phosphopantetheine binding
ANCB01001058.1:4-2847	0.964828	0.0286686	12.116	6.20174
ANCB01000538.1:53-1717	0.964709	0.0387336	60.8194	30.9708	hypothetical protein TRIATDRAFT_88743	copper ion binding; oxidation-reduction process; quinone binding; primary amine oxidase activity; amine metabolic process	beta-Alanine metabolism; "Tropane, piperidine and pyridine alkaloid biosynthesis"; Isoquinoline alkaloid biosynthesis; Phenylalanine metabolism; "Glycine, serine and threonine metabolism"; Tyrosine metabolism	oxidase; oxidase; oxidase; oxidase; oxidase; oxidase	ec:1.4.3.21; ec:1.4.3.21; ec:1.4.3.21; ec:1.4.3.21; ec:1.4.3.21; ec:1.4.3.21
ANCB01010877.1:222-3941	0.963081	0.00121361	81.3835	41.7151
ANCB01011157.1:6744-7690	0.962811	0.000143495	129.493	66.1926
ANCB01005934.1:6-1366	0.962597	0.000384675	74.8842	38.3307	threonine dehydratase	L-threonine ammonia-lyase activity; pyridoxal phosphate binding; isoleucine biosynthetic process	Valine, leucine and isoleucine biosynthesis; "Glycine, serine and threonine metabolism"	ammonia-lyase; ammonia-lyase	ec:4.3.1.19; ec:4.3.1.19
ANCB01005901.1:95-1820	0.961812	0.00232304	249.392	127.585
ANCB01001238.1:8641-9497	0.960035	0.0254614	12.1389	6.20733
ANCB01003382.1:198-1788	0.959997	0.000239205	108.372	55.5438
ANCB01000812.1:2753-4087	0.95966	0.0291205	8.88316	4.59005	hypothetical protein TRIATDRAFT_282274	nitrogen compound metabolic process; "hydrolase activity, acting on carbon-nitrogen (but not peptide) bonds"
ANCB01003241.1:224-1190	0.959009	0.0234422	7.12868	3.64652
ANCB01010222.1:301-1568	0.958824	0.03323	588.497	301.2
ANCB01011077.1:86-4495	0.95828	0.0458529	99.525	50.9824	hypothetical protein TRIATDRAFT_293155	drug binding; kinase activity; ATP binding; "phosphotransferase activity, alcohol group as acceptor"; phosphorylation; protein binding
ANCB01009724.1:2066-3673	0.95819	0.00132537	146.018	74.8636
ANCB01012470.1:20-875	0.958073	0.0306539	8.19409	4.19696	chitin synthase activator	protein binding
ANCB01009824.1:269-2337	0.958033	0.00211415	71.9978	36.9572	hypothetical protein TRIATDRAFT_227546	phospholipid binding
ANCB01014764.1:8995-10549	0.957922	0.0404256	471.552	241.465	glycoside hydrolase family 63	cytoplasm; mannosyl-oligosaccharide glucosidase activity; oligosaccharide metabolic process	N-Glycan biosynthesis	glucosidase	ec:3.2.1.106
ANCB01014678.1:56-4256	0.957893	0.0234492	852.628	436.953	hypothetical protein TRIATDRAFT_249131	pyruvate carboxylase activity; gluconeogenesis; metal ion binding; DNA binding; ATP binding; biotin carboxylase activity	Carbon fixation pathways in prokaryotes; Pyruvate metabolism; Citrate cycle (TCA cycle)	carboxylase; carboxylase; carboxylase	ec:6.4.1.1; ec:6.4.1.1; ec:6.4.1.1
ANCB01000070.1:5248-6262	0.957573	0.0109148	31.0796	15.9153	hypothetical protein FOXB_06988	metal ion binding
ANCB01007128.1:13-934	0.95586	0.00147011	121.703	62.5149	hypothetical protein TRIATDRAFT_139720	integral to membrane; vesicle-mediated transport
ANCB01008937.1:7-1573	0.955804	0.00762783	21.2005	10.9403	serine threonine protein kinase-like protein	protein phosphorylation; ATP binding; protein serine/threonine kinase activity
ANCB01001666.1:3414-4515	0.955522	0.000485727	311.803	160.387	hypothetical protein TRIATDRAFT_301103	hydrolase activity; isoprenoid biosynthetic process; isopentenyl-diphosphate delta-isomerase activity	Terpenoid backbone biosynthesis	Delta-isomerase	ec:5.3.3.2
ANCB01001710.1:3651-5125	0.955252	0.000166574	159.977	82.3468	hypothetical protein FOXB_03965	oxidation-reduction process; oxidoreductase activity
ANCB01009266.1:636-3463	0.954499	0.00055423	123.489	63.5632	hypothetical protein TRIATDRAFT_313741	Ran GTPase binding
ANCB01009223.1:2618-3779	0.9542	9.16141e-08	146.9	75.4643	hypothetical protein TRIATDRAFT_136517	pyridoxamine-phosphate oxidase activity; FMN binding; pyridoxal phosphate biosynthetic process; oxidation-reduction process; pyridoxine biosynthetic process	Vitamin B6 metabolism	5'-phosphate synthase	ec:1.4.3.5
ANCB01005487.1:1643-4221	0.953702	3.22093e-07	45.8497	23.4661	amine oxidase	oxidoreductase activity; oxidation-reduction process
ANCB01007225.1:7241-7692	0.952655	0.0110496	11.6222	5.97904	hypothetical protein TRIATDRAFT_237331	oxidation-reduction process; oxidoreductase activity
ANCB01011009.1:777-1920	0.952495	0.0396484	316.83	162.843	hypothetical protein TRIATDRAFT_295125	heme binding; "oxidoreductase activity, acting on paired donors, with incorporation or reduction of molecular oxygen"; monooxygenase activity; iron ion binding; electron carrier activity; oxidation-reduction process
ANCB01000838.1:63-787	0.95092	0.0371866	36.4861	18.8069	hypothetical protein TRIVIDRAFT_84633	cell communication; phosphatidylinositol binding
ANCB01003544.1:131-1100	0.949376	0.00128941	59.2382	30.5918	hypothetical protein TRIATDRAFT_131324	protein binding
ANCB01009918.1:1258-3883	0.949035	0.0354516	19.5151	9.9673
ANCB01000296.1:1820-4249	0.948843	0.000580076	101.823	52.4966	hypothetical protein TRIATDRAFT_86462	nuclear membrane; nuclear envelope organization; mRNA export from nucleus; protein export from nucleus
ANCB01002961.1:777-2375	0.948419	0.0219576	147.84	76.2634	putative transposase	DNA binding
ANCB01010481.1:12-2216	0.947166	0.0115353	138.717	71.6037	hypothetical protein TRIATDRAFT_29973	pyridoxal phosphate binding; biosynthetic process; catalytic activity
ANCB01006112.1:877-4548	0.94452	0.000808721	121.853	63.1691	hypothetical protein TRIATDRAFT_54215	metal ion binding
ANCB01012085.1:6354-8510	0.944087	0.0388706	150.3	77.693	hypothetical protein TRIATDRAFT_253517	transferase activity, transferring acyl groups other than amino-acyl groups
ANCB01012660.1:862-4055	0.944069	0.0254315	13.3839	6.92641	wd repeat protein	zinc ion binding; protein binding
ANCB01007712.1:105-3176	0.943199	0.018463	20.0328	10.3414
ANCB01013767.1:2337-4935	0.943123	0.0205998	23.9306	12.4036
ANCB01008683.1:105-1200	0.942683	0.000190314	29.5711	15.3417
ANCB01001001.1:12709-15147	0.941787	0.000293174	212.565	110.4	cytochrome p450	heme binding; "oxidoreductase activity, acting on paired donors, with incorporation or reduction of molecular oxygen"; monooxygenase activity; iron ion binding; electron carrier activity; oxidation-reduction process
ANCB01000129.1:1338-2210	0.941096	0.0122792	6.65449	3.42659	hypothetical protein BC1G_14806	protein binding; protein homooligomerization
ANCB01004387.1:8914-12672	0.940032	0.0258999	131.319	68.1569
ANCB01012936.1:641-1464	0.93843	0.00895003	69.459	36.0015	f-box domain-containing protein	hydrolase activity; metabolic process
ANCB01005254.1:784-2028	0.938046	0.000850864	22.5648	11.9003	hypothetical protein TRIATDRAFT_286704	protein binding
ANCB01001367.1:1568-4643	0.937423	0.000286291	186.828	97.3544	dna repair protein	Smc5-Smc6 complex; DNA repair
ANCB01005752.1:1128-2175	0.937353	0.0066712	33.1296	17.2132
ANCB01008951.1:2772-5098	0.936196	0.00825867	27.4599	14.3089
ANCB01013163.1:97-1506	0.93596	0.000731166	74.3168	38.7746	betaine aldehyde dehydrogenase	oxidoreductase activity, acting on the aldehyde or oxo group of donors, NAD or NADP as acceptor; oxidation-reduction process
ANCB01007919.1:58-844	0.935943	0.0392235	11.142	5.76495
ANCB01010857.1:89-2012	0.934936	0.00330856	71.9823	37.6273
ANCB01000530.1:2550-4454	0.93485	0.00358588	17.0375	8.73208
ANCB01003093.1:11-526	0.934844	0.00188501	91.5497	47.7444	rab5-like gtpase	nucleotide binding
ANCB01004739.1:73-2910	0.931429	0.000558852	179.62	94.0388	hypothetical protein TRIATDRAFT_317357	Rab GTPase activator activity; positive regulation of Rab GTPase activity
ANCB01008723.1:2713-4232	0.931	0.00461791	9.10235	4.68627	hypothetical protein TRIATDRAFT_50107	protein binding
ANCB01003264.1:6085-7478	0.930706	0.0482522	6.36544	3.33857	hypothetical protein TRIATDRAFT_294009	nucleoside-triphosphatase activity; ATP binding	Purine metabolism; Thiamine metabolism	phosphatase; phosphatase	ec:3.6.1.15; ec:3.6.1.15
ANCB01002042.1:52-1301	0.930169	0.000287628	34.248	17.9899	hypothetical protein TRIATDRAFT_172689, partial	cellular response to pH
ANCB01008572.1:5288-6427	0.929663	0.00628359	83.6836	43.7943
ANCB01006083.1:1159-3263	0.929303	0.0150384	16.9984	8.96403	hypothetical protein TRIATDRAFT_11755, partial	protein binding
ANCB01013172.1:9097-10730	0.929066	0.0116875	19.1691	10.0659	hypothetical protein TRIATDRAFT_162472, partial	transcription, DNA-dependent; zinc ion binding; nucleus
ANCB01011716.1:239-2729	0.928055	0.00457714	65.8936	34.4842	sphingosine kinase	NAD kinase activity; diacylglycerol kinase activity; protein kinase C-activating G-protein coupled receptor signaling pathway; phosphorylation	Nicotinate and nicotinamide metabolism; Glycerophospholipid metabolism; Glycerolipid metabolism; Phosphatidylinositol signaling system	kinase; kinase (ATP); kinase (ATP); kinase (ATP)	ec:2.7.1.23; ec:2.7.1.107; ec:2.7.1.107; ec:2.7.1.107
ANCB01010156.1:4234-5403	0.927239	0.00162343	18.2904	9.47494
ANCB01010236.1:19-1501	0.926708	0.00968227	7.81345	4.13218
ANCB01014423.1:11-1782	0.926674	0.000607046	87.1814	45.7252	two-component response regulator receiver	intracellular signal transduction; sequence-specific DNA binding transcription factor activity; sequence-specific DNA binding; phosphorelay signal transduction system; response to stress; nucleus; "regulation of transcription, DNA-dependent"; phosphorelay response regulator activity
ANCB01009805.1:852-3626	0.925361	0.0225054	182.666	95.8106
ANCB01000114.1:165-1079	0.925314	0.0361764	19.3453	10.0692	cyclin-dependent kinase	kinase activity; phosphorylation
ANCB01005004.1:305-1087	0.925044	3.77421e-05	98.2598	51.6713	hypothetical protein TRIATDRAFT_41181	integral to membrane; calcium ion binding; transmembrane transport
ANCB01009632.1:36-2518	0.924732	0.0134189	97.7653	51.3614	hypothetical protein TRIATDRAFT_130160	integral to membrane
ANCB01012196.1:296-4950	0.923981	0.00585011	554.148	291.148	hypothetical protein TRIATDRAFT_299351	metabolic process; pyridoxal phosphate binding; transaminase activity
ANCB01010157.1:36-910	0.923625	0.013421	8.78883	4.6241
ANCB01007812.1:4492-4972	0.92262	0.0072901	28.7247	15.1135
ANCB01003032.1:4201-5862	0.922556	0.0183197	30.1238	15.784	rna-dependent rna polymerase	RNA-directed RNA polymerase activity; "transcription, RNA-templated"
ANCB01010646.1:5310-6155	0.92167	0.0157959	20.4737	10.7362	hypothetical protein TRIATDRAFT_290555	metal ion binding
ANCB01014657.1:583-1598	0.921513	0.0465568	10.7772	5.61276	hypothetical protein TRIATDRAFT_49782	integral to membrane; amino acid transmembrane transporter activity; amino acid transmembrane transport
ANCB01000902.1:2263-4886	0.920658	0.0176717	244.535	128.686	ca2 transporter	transmembrane transport; integral to membrane
ANCB01013013.1:413-1208	0.919572	0.0214784	7.1598	3.72671
ANCB01003079.1:25-2009	0.917904	0.0138226	31.5339	16.5378
ANCB01000567.1:12-1396	0.917346	0.0114127	18.1734	9.54781	hypothetical protein TRIATDRAFT_247684	transmembrane transport
ANCB01000793.1:4490-5536	0.917287	0.00464604	138.992	73.4095
ANCB01007272.1:4349-8863	0.917142	0.0114157	22.9487	12.0975
ANCB01013809.1:824-1563	0.916003	0.000850864	42.2713	22.2054
ANCB01010498.1:149-1391	0.915894	0.0299242	14.9619	7.87943	meiotically up-regulated protein 80 protein	protein kinase binding; regulation of cyclin-dependent protein serine/threonine kinase activity
ANCB01010649.1:91-1175	0.915669	0.00374926	19.2576	10.2274	ca mn-transporting partial	metal ion binding; ATP binding; cation transport; integral to membrane; cation-transporting ATPase activity
ANCB01003829.1:183-1946	0.915056	0.00608627	1305.17	690.207
ANCB01004610.1:2898-6194	0.914687	0.000661017	99.7592	52.8256	hypothetical protein TRIATDRAFT_36653	asparagine-tRNA ligase activity; asparaginyl-tRNA aminoacylation; nucleic acid binding; ATP binding; cytoplasm	Aminoacyl-tRNA biosynthesis	ligase	ec:6.1.1.22
ANCB01007656.1:1621-2847	0.912219	0.0216597	35.8505	18.9622	hypothetical protein TRIATDRAFT_179154, partial	hydrolase activity
ANCB01012522.1:279-1403	0.909887	0.000545095	21.682	11.4094	malonyl -acyl carrier protein transacylase	clathrin adaptor complex; transferase activity; intracellular protein transport; metabolic process; vesicle-mediated transport
ANCB01010172.1:70-1478	0.909793	0.0336525	11.6766	6.28655	hypothetical protein TRIATDRAFT_53490	ATP binding; helicase activity; DNA binding
ANCB01008082.1:6417-8196	0.909559	0.00779115	311.423	165.251
ANCB01006918.1:2431-4129	0.909498	0.00394723	126.25	67.0158	hypothetical protein TRIATDRAFT_33935	ATP binding; "phosphotransferase activity, alcohol group as acceptor"
ANCB01008786.1:44-2818	0.908765	0.0127914	62.7109	33.2928
ANCB01009633.1:3951-5769	0.908622	0.0150601	18.51	9.88614	hypothetical protein TRIATDRAFT_29516	transport
ANCB01003078.1:639-3616	0.907881	0.00223066	62.9389	33.4546
ANCB01000488.1:1265-4714	0.907503	0.000575307	79.8338	42.5066
ANCB01009840.1:1080-3682	0.906966	0.00106272	57.4647	30.5975
ANCB01014242.1:2250-4115	0.906468	0.00395897	92.2206	49.0358	hypothetical protein TRIATDRAFT_157077	cytoplasm; ATP binding; nicotinamide nucleotide metabolic process; ATP-dependent NAD(P)H-hydrate dehydratase activity
ANCB01007380.1:234-2584	0.905337	0.0200715	123.989	65.9642	mfs multidrug	integral component of membrane; transmembrane transport
ANCB01005133.1:269-3069	0.903011	0.0154837	27.5699	14.7013	glycosyltransferase family 41 protein	transferase activity
ANCB01013839.1:11299-13902	0.902801	0.0459112	96.4458	51.3321
ANCB01010251.1:107-2681	0.902181	0.00461791	19.5142	10.4149	hypothetical protein TRIATDRAFT_36720	zinc ion binding
ANCB01011802.1:2130-4771	0.900913	0.0292707	22.5886	12.0203
ANCB01012790.1:95-1359	0.900798	0.000238463	109.392	58.4741	hypothetical protein TRIATDRAFT_321677	cell communication; phosphatidylinositol binding; protein binding
ANCB01012200.1:3920-5957	0.899779	0.000315705	22.7153	12.0988
ANCB01001251.1:9-2205	0.899668	0.0465478	36.3724	19.4223	hypothetical protein TRIATDRAFT_128384	regulation of protein catabolic process; proteasome complex; regulation of catalytic activity; enzyme regulator activity
ANCB01000410.1:1808-3517	0.8987	0.00779115	11.1747	5.90364
ANCB01003424.1:228-5001	0.898228	0.000575006	96.9494	51.8357
ANCB01014182.1:43-2090	0.897374	0.00644817	152.886	81.8008	hypothetical protein TRIATDRAFT_82663	glutamate biosynthetic process; proline catabolic process; proline dehydrogenase activity; oxidation-reduction process
ANCB01004211.1:6792-9094	0.897172	0.00748866	26.5814	14.1483	hypothetical protein TRIVIDRAFT_192541	integral component of membrane; transmembrane transport
ANCB01013376.1:3820-5680	0.894405	8.29911e-05	61.3005	32.9377	hypothetical protein TRIATDRAFT_48458	integral to membrane
ANCB01008755.1:1847-7863	0.894039	0.0122792	24.8635	13.3058	Conserved hypothetical protein	protein binding
ANCB01006354.1:190-2080	0.893862	0.00819732	176.361	94.6627	hypothetical protein TRIATDRAFT_241262	protein binding
ANCB01002835.1:136-1418	0.89187	0.00491635	41.311	22.1784
ANCB01013294.1:3761-6773	0.891283	0.00183495	286.069	153.916	glycoside hydrolase family 37 protein	cytoplasm; calcium ion binding; trehalose catabolic process; "alpha,alpha-trehalase activity"	Starch and sucrose metabolism	trehalase	ec:3.2.1.28
ANCB01002269.1:237-1619	0.891213	0.00489504	14.054	7.60856	hypothetical protein TRIATDRAFT_314944	zinc ion binding; protein binding
ANCB01005064.1:1457-4590	0.890617	0.0135707	325.866	175.227
ANCB01003542.1:1395-3668	0.889945	0.0373777	110.245	59.2777
ANCB01001300.1:995-2814	0.888462	0.000358683	376.635	203.057	hypothetical protein TRIATDRAFT_150107	membrane; "phosphotransferase activity, for other substituted phosphate groups"; phospholipid biosynthetic process
ANCB01007021.1:58-3237	0.888303	0.00328963	342.352	184.52
ANCB01000693.1:5374-7890	0.888049	0.00629595	92.0529	49.5901	mpr-like gpcr protein	integral to membrane
ANCB01002869.1:50-3416	0.888019	0.00374926	578.719	311.981
ANCB01008045.1:217-3387	0.887345	0.000765776	81.4503	43.8808	serine threonine protein ste pak ste20-related	protein phosphorylation; ATP binding; protein serine/threonine kinase activity
ANCB01006510.1:271-1934	0.886418	0.0302229	24.2392	13.0828	hypothetical protein TRIATDRAFT_156710	peptidase activity; proteolysis
ANCB01010856.1:691-2028	0.886367	6.77018e-05	114.961	62.1264	hypothetical protein TRIATDRAFT_294803	substrate-specific transmembrane transporter activity; integral to membrane; transmembrane transport
ANCB01000177.1:352-3165	0.884561	0.0475953	82.1055	44.2985	gtpase-activator protein for ras-like gtpase containing protein	intracellular; membrane; protein serine/threonine kinase activity; Ras GTPase activator activity; metal ion transmembrane transporter activity; protein phosphorylation; metal ion transport; positive regulation of Ras GTPase activity; transmembrane transport
ANCB01008637.1:52-936	0.883929	0.000286263	50.5916	27.1972	hypothetical protein TRIATDRAFT_316487	N-acetyltransferase activity
ANCB01011480.1:2687-4046	0.883123	0.000928744	32.1607	17.3754	hypothetical protein TRIATDRAFT_315918	integral to membrane
ANCB01008392.1:4874-6352	0.883118	0.000239883	32.7288	17.6621	3-ketoacyl-acyl carrier protein	metabolic process
ANCB01014375.1:4590-5961	0.8824	4.06448e-05	109.187	59.056	secretion-related small gtpase	GTP binding; small GTPase mediated signal transduction; membrane; GTP catabolic process; intracellular protein transport; nucleocytoplasmic transport; GTPase activity; intracellular
ANCB01006569.1:198-3057	0.882195	0.0184381	31.5685	17.0278
ANCB01012361.1:426-1326	0.881365	0.0213818	24.1361	13.0585	predicted protein	organic cyclic compound binding; heterocyclic compound binding
ANCB01010987.1:103-1128	0.88091	0.00250364	26.9526	14.6446	hypothetical protein TRIATDRAFT_241655	catalytic activity; metabolic process
ANCB01009473.1:4464-7944	0.87991	0.000397263	19.1542	10.4627
ANCB01003604.1:5736-8713	0.879862	0.00141479	70.2903	38.1823	hypothetical protein TRIATDRAFT_247137	transmembrane transport; integral to membrane
ANCB01002572.1:102-698	0.879145	0.0302337	18.2519	9.89617	hypothetical protein TRIATDRAFT_290370	inositol-1,4,5-trisphosphate 3-kinase activity	Inositol phosphate metabolism; Phosphatidylinositol signaling system	3-kinase; 3-kinase	ec:2.7.1.127; ec:2.7.1.127
ANCB01011578.1:50-2672	0.879144	0.0460304	36.0703	19.5391	hypothetical protein TRIATDRAFT_171650, partial	histone lysine methylation; histone-lysine N-methyltransferase activity; Set1C/COMPASS complex; nucleotide binding	Lysine degradation	N-methyltransferase	ec:2.1.1.43
ANCB01014435.1:880-2195	0.878713	7.21831e-05	34.4937	18.6626	sedoheptulose- -bisphosphatase	fructose 1,6-bisphosphate 1-phosphatase activity; carbohydrate metabolic process; dephosphorylation	Pentose phosphate pathway; Methane metabolism; Carbon fixation in photosynthetic organisms; Glycolysis / Gluconeogenesis; Fructose and mannose metabolism	hexose diphosphatase; hexose diphosphatase; hexose diphosphatase; hexose diphosphatase; hexose diphosphatase	ec:3.1.3.11; ec:3.1.3.11; ec:3.1.3.11; ec:3.1.3.11; ec:3.1.3.11
ANCB01000693.1:8096-10062	0.878659	9.89899e-05	67.6548	36.5995
ANCB01009150.1:10535-11040	0.878596	0.00107571	15.3848	8.21552
ANCB01005254.1:2252-4048	0.878253	0.00170164	52.443	28.4657
ANCB01013921.1:77-2436	0.878252	0.0194861	8.21581	4.39521
ANCB01011321.1:7200-10619	0.87734	0.00803514	260.373	141.394	glycosyltransferase family 20 protein	transferase activity; trehalose biosynthetic process
ANCB01009286.1:120-3809	0.876328	0.0475766	22.9112	12.4422	kinesin related protein 2	kinesin complex; microtubule; microtubule motor activity; ATP binding; microtubule binding; microtubule-based movement; signal transduction; metabolic process
ANCB01003031.1:5225-7736	0.87631	0.0197521	39.0318	21.1872	arginine permease	integral component of membrane; amino acid transmembrane transporter activity; amino acid transmembrane transport
ANCB01001089.1:2672-5432	0.876101	0.0279312	91.254	49.5943	glycosyl hydrolase	hydrolase activity; carbohydrate binding; carbohydrate metabolic process
ANCB01006594.1:492-2191	0.87504	0.0173814	31.0475	16.8248	hypothetical protein TRIATDRAFT_250689	regulation of mitotic metaphase/anaphase transition; anaphase-promoting complex
ANCB01010540.1:5-2842	0.874648	1.68163e-05	145.001	79.03	histidine biosynthesis trifunctional protein	histidinol dehydrogenase activity; phosphoribosyl-AMP cyclohydrolase activity; phosphoribosyl-ATP diphosphatase activity; zinc ion binding; NAD binding; histidine biosynthetic process; oxidation-reduction process	Histidine metabolism; Histidine metabolism; Histidine metabolism	cyclohydrolase; diphosphatase; dehydrogenase	ec:3.5.4.19; ec:3.6.1.31; ec:1.1.1.23
ANCB01007447.1:3619-7441	0.87438	0.00634512	182.75	99.3713
ANCB01008083.1:590-1046	0.873474	5.00816e-05	45.5863	24.7458
ANCB01007472.1:5273-8751	0.873268	0.000288196	76.8461	41.8332
ANCB01011036.1:19142-21709	0.87309	0.0228838	41.6632	22.6795	c6 zinc finger domain containing protein	intracellular; "regulation of transcription, DNA-templated"
ANCB01001840.1:3309-7028	0.872254	0.00461791	83.9656	45.7668	hypothetical protein TRIATDRAFT_149406	endonuclease activity; nucleic acid phosphodiester bond hydrolysis; DNA binding; DNA repair
ANCB01013093.1:40-3981	0.872111	0.000883533	63.8728	34.8427
ANCB01005933.1:1524-2751	0.87143	0.000135769	67.4927	36.818	hypothetical protein TRIATDRAFT_152857	pyridoxal phosphate binding; isoleucine biosynthetic process; L-threonine ammonia-lyase activity	Valine, leucine and isoleucine biosynthesis; "Glycine, serine and threonine metabolism"	ammonia-lyase; ammonia-lyase	ec:4.3.1.19; ec:4.3.1.19
ANCB01006845.1:185-1863	0.870723	0.00599135	73.7766	40.2463	hypothetical protein TRIATDRAFT_43507	nucleic acid binding; nucleotide binding
ANCB01013132.1:2652-3307	0.870549	0.000279712	44.2121	24.1833	multicopper oxidase	oxidoreductase activity; oxidation-reduction process; copper ion binding
ANCB01009763.1:1888-5246	0.870214	0.000452191	126.123	68.8802
ANCB01003144.1:5344-8075	0.87005	0.000971521	45.8887	24.9548	hypothetical protein TRIATDRAFT_248464	metal ion binding; nucleic acid binding
ANCB01012214.1:1704-4010	0.869607	0.0330757	28.091	15.2813	hypothetical protein TRIATDRAFT_29645	RNA polymerase II transcription cofactor activity; mediator complex; regulation of transcription from RNA polymerase II promoter
ANCB01011166.1:6468-9418	0.869379	0.0104817	37.4022	20.359	gtpase binding protein rid1	actin binding; Rho GTPase binding; actin cytoskeleton organization
ANCB01012299.1:188-1092	0.868649	7.36431e-05	70.8851	38.5987	hypothetical protein TRIATDRAFT_298191	pentose-phosphate shunt; 6-phosphogluconolactonase activity	Pentose phosphate pathway	phosphogluconolactonase	ec:3.1.1.31
ANCB01005853.1:1634-4269	0.867803	0.013873	48.533	26.4765	hypothetical protein TRIATDRAFT_319758	metabolic process; hydrolase activity
ANCB01007458.1:289-1262	0.867047	0.0394538	661.339	361.08
ANCB01004810.1:1780-3605	0.866948	0.000691763	111.306	60.8303
ANCB01009636.1:2202-3261	0.866373	0.0209931	98.5253	53.9165
ANCB01003870.1:2737-5853	0.866343	0.0174385	85.6999	46.8878	hypothetical protein FOXB_04807	metabolic process; hydrolase activity
ANCB01004770.1:15767-17821	0.866188	0.00101644	604.332	330.879
ANCB01012177.1:5494-8186	0.865723	0.036371	15.6163	8.54081
ANCB01004438.1:1086-3009	0.864989	0.0362086	12.9278	6.93991
ANCB01012630.1:1-1583	0.864839	0.00762783	64.8202	35.4165	hypothetical protein TRIATDRAFT_157505	metal ion binding; metabolic process; ATP binding; biotin carboxylase activity
ANCB01002529.1:1726-5605	0.864406	0.00049059	78.9374	43.3124
ANCB01000705.1:29-1263	0.864088	0.0166027	14.2153	7.76573
ANCB01014713.1:21-2796	0.863316	0.00363468	55.848	30.5242	hypothetical protein TRIATDRAFT_175054, partial	lipid catabolic process; 1-alkyl-2-acetylglycerophosphocholine esterase activity	Ether lipid metabolism	esterase	ec:3.1.1.47
ANCB01009566.1:65-1496	0.863196	0.00456866	33.8909	18.612	carbohydrate-binding module family 20 protein	1,4-alpha-glucan branching enzyme activity; alpha-amylase activity; calcium ion binding; carbohydrate binding; starch metabolic process; carbohydrate catabolic process	Starch and sucrose metabolism; Starch and sucrose metabolism	glycogenase; branching enzyme	ec:3.2.1.1; ec:2.4.1.18
ANCB01003307.1:95-1167	0.860653	0.00906169	11.8399	6.36831
ANCB01013179.1:1746-3075	0.860068	0.00480271	24.7993	13.5069	hypothetical protein TRIATDRAFT_92249	regulation of transcription from RNA polymerase II promoter; zinc ion binding; sequence-specific DNA binding RNA polymerase II transcription factor activity; DNA binding; nucleus
ANCB01008359.1:105-2360	0.859838	0.0036686	283.488	155.755	hypothetical protein TRIATDRAFT_297274	integral to membrane
ANCB01011034.1:5-2393	0.859801	0.00809854	12.2401	6.70848	hypothetical protein TRIATDRAFT_223094	transferase activity, transferring acyl groups other than amino-acyl groups; nucleus; zinc ion binding; "regulation of transcription, DNA-dependent"
ANCB01001611.1:188-723	0.859569	0.00347752	22.2773	12.1697
ANCB01001450.1:363-1924	0.859529	0.0205929	38.3204	21.0801	serine threonine protein kinase	kinase activity
ANCB01003285.1:3515-5705	0.859406	0.00743617	7.84261	4.22046
ANCB01003266.1:348-2859	0.859348	0.0234961	61.0345	33.5622
ANCB01002842.1:102-1482	0.859009	4.82247e-05	141.82	78.0212	hypothetical protein TRIATDRAFT_323180, partial	cytoplasm; catalytic activity; autophagy
ANCB01004509.1:21-1646	0.858915	0.000205239	83.5895	45.9202	hypothetical protein TRIATDRAFT_140391	copper ion transport; copper ion binding; ATP binding; integral to membrane; cation-transporting ATPase activity
ANCB01000790.1:5354-7723	0.858448	0.0309121	68.1632	37.4718
ANCB01000705.1:1942-4907	0.85668	0.0175754	11.5547	6.36997	glycosyltransferase family 71 protein	protein glycosylation; transferase activity
ANCB01007287.1:3636-5416	0.856416	0.0392542	30.4608	16.7145	hypothetical protein TRIATDRAFT_28439	integral to nuclear inner membrane
ANCB01001202.1:510-2692	0.855996	0.00938066	26.6131	14.6817
ANCB01002950.1:19-4703	0.855416	0.0230795	51.0288	28.1715	hypothetical protein TRIATDRAFT_161606, partial	membrane
ANCB01014013.1:143-1346	0.85497	0.00389993	15.332	8.39645
ANCB01007761.1:862-1941	0.854725	0.00657099	66.6438	36.6757	quinate permease	integral component of membrane; substrate-specific transmembrane transporter activity; carbohydrate transport; transmembrane transport
ANCB01000771.1:4-846	0.854678	0.000948122	207.918	114.564	hypothetical protein TRIATDRAFT_302058	protein folding; protein peptidyl-prolyl isomerization; peptidyl-prolyl cis-trans isomerase activity
ANCB01014373.1:258-3436	0.854557	0.0142922	43.4267	23.9723	hypothetical protein TRIATDRAFT_282963	protein binding
ANCB01005254.1:10-637	0.853354	0.00618675	23.3368	12.8447
ANCB01007255.1:4064-6452	0.852987	0.0110579	87.1709	48.1079	c6 transcription factor protein	nucleus; sequence-specific DNA binding RNA polymerase II transcription factor activity; DNA binding; zinc ion binding; regulation of transcription from RNA polymerase II promoter
ANCB01008430.1:1564-1952	0.852897	0.0328396	159.998	88.2399
ANCB01005042.1:369-3372	0.852106	0.0344174	58.4771	32.2246	hypothetical protein TRIATDRAFT_40550	zinc ion binding
ANCB01000415.1:1310-1823	0.851167	0.00943446	28.3221	15.6501
ANCB01001403.1:210-1565	0.8508	0.00184589	45.116	24.9925	kinesin light chain 3	nucleoside-triphosphatase activity; ADP binding; defense response; metabolic process; protein binding	Purine metabolism; Thiamine metabolism	phosphatase; phosphatase	ec:3.6.1.15; ec:3.6.1.15
ANCB01007927.1:814-5295	0.850496	0.0122896	175.453	96.9579
ANCB01002518.1:63-829	0.849018	0.0205998	9.11154	5.05823
ANCB01002059.1:1859-2818	0.848666	0.0420284	8.64774	4.79772	metal dependent phosphohydrolase	phosphoric diester hydrolase activity; metal ion binding; metabolic process
ANCB01010355.1:6418-8504	0.848628	0.0145198	61.7354	34.1207
ANCB01004121.1:60-1628	0.848575	0.0420887	30.9704	17.1325	glycosyltransferase family 4 protein	biosynthetic process
ANCB01000892.1:1334-2989	0.848229	0.00036588	158.597	88.0149
ANCB01001255.1:103-1008	0.847984	0.0369753	11.4895	6.39939
ANCB01012720.1:191-4730	0.846594	0.00168918	135.504	75.2541	patched sphingolipid transporter	integral component of membrane; hedgehog receptor activity; signal transduction; cholesterol transport
ANCB01008771.1:254-2543	0.846281	0.039656	9.18258	5.14859	hypothetical protein TRIATDRAFT_79567	plasma membrane fusion involved in cytogamy; mating projection tip
ANCB01007279.1:11616-15067	0.846187	0.0491674	25.133	13.9432	hypothetical protein TRIVIDRAFT_61039	Rab GTPase activator activity; positive regulation of Rab GTPase activity
ANCB01012732.1:1401-3945	0.845451	0.017729	41.1474	22.8073
ANCB01012985.1:62-2467	0.84458	0.0394105	21.5945	11.9584	retinal dehydrogenase 2	oxidoreductase activity, acting on the aldehyde or oxo group of donors, NAD or NADP as acceptor; oxidation-reduction process
ANCB01001463.1:20-829	0.84435	0.000163149	113.283	63.1094	hypothetical protein TRIATDRAFT_127223	microtubule; protein polymerization; GTP catabolic process; microtubule-based process; GTPase activity; structural constituent of cytoskeleton; cytoplasm; GTP binding
ANCB01011938.1:178-3212	0.843923	0.0263375	33.8504	18.7949	hypothetical protein TRIATDRAFT_152276	sequence-specific DNA binding RNA polymerase II transcription factor activity; regulation of transcription from RNA polymerase II promoter; nucleus; zinc ion binding
ANCB01006599.1:532-5317	0.843626	0.0115923	45.9705	25.5626	hypothetical protein TRIATDRAFT_77763	DNA binding; zinc ion binding; "regulation of transcription, DNA-dependent"
ANCB01008598.1:87-1420	0.842451	0.00555841	130.787	72.6867	hypothetical protein TRIATDRAFT_77838	metabolic process; catalytic activity; magnesium ion binding; thiamine pyrophosphate binding
ANCB01008317.1:30-2020	0.841897	0.00812395	152.365	84.7203	hypothetical protein TRIATDRAFT_154274	metallocarboxypeptidase activity; proteolysis
ANCB01008088.1:3392-8023	0.841689	0.0190544	98.8514	55.0006	serine threonine protein kinase	protein kinase activity; protein phosphorylation; ATP binding
ANCB01007456.1:18-1776	0.841064	0.0145825	278.261	154.911	kapr_triat ame: full=camp-dependent protein kinase regulatory subunit short=pka regulatory subunit	kinase activity; regulation of protein phosphorylation; cAMP binding; signal transduction; cAMP-dependent protein kinase regulator activity; cAMP-dependent protein kinase complex
ANCB01000367.1:150-3115	0.84084	0.000833206	120.738	67.2524
ANCB01004024.1:62-901	0.840058	0.0385107	16.3706	9.04867	hypothetical protein TRIATDRAFT_250772	integral to membrane; amino acid transmembrane transporter activity; amino acid transmembrane transport
ANCB01011073.1:108-854	0.840026	0.00572726	59.5942	33.106
ANCB01003286.1:525-2685	0.839936	0.00428879	140.61	78.3474	hypothetical protein TRIATDRAFT_38099	catalytic activity; metabolic process
ANCB01008360.1:171-1098	0.839781	0.0194379	16.7933	9.37054	hypothetical protein TRIATDRAFT_212147	nucleus; DNA binding; "regulation of transcription, DNA-dependent"
ANCB01004205.1:3100-4298	0.839554	0.00506676	140.776	78.4588
ANCB01010440.1:149-553	0.839234	0.0121367	9.66422	5.33083
ANCB01006789.1:12341-13912	0.838932	0.00729586	310.515	173.27	acetyl- carboxylase	mitochondrion; endoplasmic reticulum membrane; acetyl-CoA carboxylase activity; biotin carboxylase activity; ATP binding; metal ion binding; protein import into nucleus; fatty acid biosynthetic process	Carbon fixation pathways in prokaryotes; Pyruvate metabolism; Fatty acid biosynthesis; Aflatoxin biosynthesis; Tetracycline biosynthesis; Propanoate metabolism	carboxylase; carboxylase; carboxylase; carboxylase; carboxylase; carboxylase	ec:6.4.1.2; ec:6.4.1.2; ec:6.4.1.2; ec:6.4.1.2; ec:6.4.1.2; ec:6.4.1.2
ANCB01007684.1:156-892	0.838499	0.00255175	21.3757	11.9338	f-box and wd domain protein	proteasome regulatory particle, base subcomplex; ubiquitin-dependent protein catabolic process; protein binding
ANCB01001959.1:39-1019	0.838126	0.00991744	20.0893	11.1121	hypothetical protein TRIATDRAFT_175017, partial	mitochondrial inner membrane presequence translocase complex; protein transport; protein binding
ANCB01004531.1:85-1712	0.836946	0.0312815	6.73982	3.77947	hypothetical protein TRIATDRAFT_161790, partial	zinc ion binding; DNA binding
ANCB01011131.1:653-1608	0.836904	0.00134786	95.7184	53.3579
ANCB01005009.1:915-2941	0.8361	0.0180083	21.664	12.01	hypothetical protein TRIATDRAFT_317750	RNA binding
ANCB01009702.1:2479-5887	0.835957	0.0321452	61.3075	34.2028	sh3 domain protein	protein binding
ANCB01007306.1:9120-10923	0.835859	0.00529358	274.253	153.338	nuclear transcription factor y subunit a-7	sequence-specific DNA binding transcription factor activity; "regulation of transcription, DNA-templated"; mycelium development
ANCB01003194.1:607-1358	0.834335	0.00116742	60.4333	33.751
ANCB01004975.1:1922-3078	0.833227	0.0218734	12.5191	6.84493	trihydroxytoluene oxygenase	integral component of membrane; oxidoreductase activity; transmembrane transport; oxidation-reduction process
ANCB01000454.1:41-1794	0.832009	0.00394723	19.4441	10.8439
ANCB01013931.1:2903-6058	0.831944	0.0464104	473.878	265.2
ANCB01008732.1:394-916	0.831461	0.00771238	8.7585	4.80355	argininosuccinate lyase	argininosuccinate lyase activity; arginine biosynthetic process via ornithine
ANCB01007953.1:5-1002	0.831175	0.000831151	38.0073	21.3298	hypothetical protein TRIATDRAFT_290973	metal ion binding
ANCB01007645.1:2123-4366	0.831071	0.00909143	63.3945	35.5027
ANCB01006444.1:127-1574	0.831023	0.017477	51.7956	29.0382	hypothetical protein TRIATDRAFT_80848	protein tyrosine phosphatase activity; peptidyl-tyrosine dephosphorylation
ANCB01003387.1:133-1689	0.829798	0.0357029	85.5984	47.9662	cell division control protein 2	protein serine/threonine kinase activity; ATP binding; protein phosphorylation; cell division
ANCB01012884.1:1409-5437	0.829468	0.0156482	185.003	103.834
ANCB01000085.1:225-3276	0.829444	0.039663	4.37553	2.47704	aldehyde dehydrogenase	nucleus; sequence-specific DNA binding RNA polymerase II transcription factor activity; zinc ion binding; "oxidoreductase activity, acting on the aldehyde or oxo group of donors, NAD or NADP as acceptor"; regulation of transcription from RNA polymerase II promoter
ANCB01014382.1:1400-3384	0.828596	0.00122091	143.24	80.5765	succinyl- :3-ketoacid-coenzyme a transferase subunit a	mitochondrion; 3-oxoacid CoA-transferase activity; ketone body catabolic process	Valine, leucine and isoleucine degradation; Synthesis and degradation of ketone bodies; Butanoate metabolism	CoA-transferase; CoA-transferase; CoA-transferase	ec:2.8.3.5; ec:2.8.3.5; ec:2.8.3.5
ANCB01003580.1:2939-4803	0.828161	0.00251864	28.1427	15.7558	hypothetical protein TRIATDRAFT_204500	oxidation-reduction process; oxidoreductase activity
ANCB01000518.1:285-2984	0.82799	0.0492312	70.7255	39.684	hypothetical protein TRIATDRAFT_232454	transcription, DNA-dependent; DNA binding; nucleus; zinc ion binding
ANCB01012036.1:1214-3147	0.827296	0.00329303	82.671	46.5523	hypothetical protein TRIATDRAFT_289152	membrane
ANCB01014684.1:229-2155	0.826851	0.000174606	82.5002	46.4814	hypothetical protein TRIATDRAFT_24897, partial	integral to peroxisomal membrane; zinc ion binding; protein import into peroxisome matrix
ANCB01004467.1:129-2606	0.826416	0.0115881	8.42815	4.68698	ankyrin repeat containing protein	protein binding
ANCB01004409.1:109-1910	0.826373	0.0338713	6.35742	3.54152
ANCB01003193.1:54-1346	0.825672	0.00525336	82.391	46.3957
ANCB01002667.1:13-3264	0.825482	4.32411e-05	175.322	98.8378
ANCB01013528.1:917-5146	0.825139	0.0463696	58.6596	33.0613	calcium permeable channel	integral to membrane; ion channel activity; calcium ion binding; ion transport; transmembrane transport
ANCB01002504.1:74-1696	0.825052	0.00377103	44.8695	25.1692
ANCB01011781.1:617-4113	0.824393	0.0238484	59.8472	33.7749	Hypothetical protein TRIATDRAFT_246325	protein binding
ANCB01001604.1:29-3132	0.823877	0.0202527	58.5429	32.9728	hypothetical protein TRIATDRAFT_268515	microtubule binding
ANCB01005221.1:2047-4873	0.823331	0.0072901	80.7152	45.5214
ANCB01000970.1:2552-3804	0.820415	0.00209192	56.2932	31.7793	hypothetical protein TRIATDRAFT_151130	hydrolase activity; lipid metabolic process
ANCB01009383.1:200-1892	0.819608	0.00431765	94.1655	53.1285	glutaredoxin domain-containing protein	electron carrier activity; protein disulfide oxidoreductase activity; cell redox homeostasis; oxidation-reduction process
ANCB01000837.1:34-1376	0.819541	0.00133123	115.33	65.2637	hypothetical protein TRIATDRAFT_46846	cell communication; phosphatidylinositol binding
ANCB01000351.1:3455-3880	0.81913	0.0345648	5.90789	3.20449
ANCB01006084.1:4490-5764	0.818563	0.00507447	45.4716	25.7311
ANCB01008090.1:3368-7151	0.818358	0.0072901	28.103	15.9514	atp-dependent protease la	mitochondrial matrix; ATP-dependent peptidase activity; serine-type endopeptidase activity; ATP binding; sequence-specific DNA binding; ATP catabolic process; misfolded or incompletely synthesized protein catabolic process; cellular response to oxidative stress; chaperone-mediated protein complex assembly; oxidation-dependent protein catabolic process; regulation of mitochondrial DNA replication
ANCB01001643.1:182-5877	0.818256	0.037171	9.25304	5.30523	denitrification regulatory protein nirq	nucleus; ATP binding; ATPase activity; ATP catabolic process; protein complex assembly	Purine metabolism	adenylpyrophosphatase	ec:3.6.1.3
ANCB01008364.1:429-3548	0.818238	0.00364224	50.1069	28.3639	glycosylphosphatidylinositol-n-acetylglucosaminyltransferase subunit pig-q variant 2	GPI anchor biosynthetic process; phosphatidylinositol N-acetylglucosaminyltransferase activity; integral to membrane	Glycosylphosphatidylinositol(GPI)-anchor biosynthesis	N-acetylglucosaminyltransferase	ec:2.4.1.198
ANCB01003421.1:271-1687	0.8181	0.00938477	29.3138	16.4806	predicted protein	nucleus
ANCB01009394.1:3305-5485	0.818039	0.00120301	82.3151	46.5527	hypothetical protein TRIATDRAFT_128029	sequence-specific DNA binding RNA polymerase II transcription factor activity; regulation of transcription from RNA polymerase II promoter; nucleus; zinc ion binding
ANCB01000642.1:220-3373	0.817977	0.00543525	63.6722	35.9692	hypothetical protein TRIATDRAFT_281960	adenyl nucleotide binding; voltage-gated chloride channel activity; transmembrane transport; integral to membrane; metabolic process; catalytic activity; chloride transport
ANCB01008579.1:209-1553	0.816678	0.0492312	18.9566	10.7202
ANCB01008318.1:17-308	0.815939	0.000268925	28.9316	16.3877	hypothetical protein TRIATDRAFT_154274	metallocarboxypeptidase activity; proteolysis
ANCB01013801.1:2428-4707	0.815783	0.000443108	110.633	62.6612	ubiquitin homeostasis protein lub1	protein binding
ANCB01003853.1:8108-9090	0.814919	0.0291205	51.6384	29.3258	swirm domain-containing protein	DNA binding
ANCB01002110.1:6517-8078	0.814619	0.0117993	90.4209	51.1665
ANCB01000995.1:78-1437	0.814473	0.000308348	39.5084	22.4144	u1 zinc finger domain-containing protein	zinc ion binding
ANCB01010028.1:109-1923	0.814305	0.0437378	28.0949	15.9508
ANCB01014375.1:95-4022	0.81366	0.0142587	322.738	183.179	hypothetical protein TRIATDRAFT_317443	integral to membrane
ANCB01010845.1:572-1569	0.812637	0.00318559	32.8251	18.6171
ANCB01013173.1:65-1270	0.811752	0.00143153	26.8732	15.2104	hypothetical protein TRIATDRAFT_162472, partial	transcription, DNA-dependent; zinc ion binding
ANCB01000353.1:385-1457	0.811419	0.0340376	103.059	58.5541	sec23 protein	COPII vesicle coat; intracellular protein transport; ER to Golgi vesicle-mediated transport; zinc ion binding
ANCB01012410.1:189-4238	0.811381	0.0267103	44.2833	25.2133	hypothetical protein TRIATDRAFT_162110, partial	actin binding
ANCB01010770.1:55-1427	0.810808	7.3067e-05	197.721	112.575	squalene synthase	integral to membrane; lipid biosynthetic process; farnesyl-diphosphate farnesyltransferase activity	Sesquiterpenoid and triterpenoid biosynthesis; Steroid biosynthesis	synthase; synthase	ec:2.5.1.21; ec:2.5.1.21
ANCB01010197.1:215-3515	0.810783	0.0036776	28.6639	16.245
ANCB01004098.1:6451-9906	0.810703	0.0028233	74.6713	42.4815	hypothetical protein TRIATDRAFT_43369	lipid binding
ANCB01010253.1:71-1672	0.810042	0.00223306	144.426	82.1613	hypothetical protein TRIATDRAFT_127885	metabolic process; "transferase activity, transferring acyl groups"
ANCB01007447.1:11009-13940	0.809976	0.00117963	16.6858	9.53735	multidrug transporter of the major facilitator superfamily	integral component of membrane; transmembrane transport
ANCB01006111.1:1896-4139	0.809473	0.0337938	30.5802	17.46	hypothetical protein TRIATDRAFT_214371	nucleotide-excision repair; ATP-dependent DNA helicase activity; DNA binding; ATP binding; nucleus
ANCB01000457.1:2530-3753	0.809352	0.00397973	112.921	64.2436
ANCB01013172.1:1922-3440	0.808228	0.000750275	93.2866	53.1188
ANCB01007652.1:662-4272	0.807914	0.00874939	61.3999	34.9761	hypothetical protein TRIATDRAFT_291466	hydrolase activity
ANCB01003860.1:1525-3810	0.807346	0.00572185	99.8591	56.8471
ANCB01010990.1:520-2188	0.807035	0.0490092	66.3154	37.7412	hypothetical protein TRIATDRAFT_299452	integral to membrane
ANCB01009230.1:2916-5348	0.80632	0.00313284	46.6687	26.4508
ANCB01011036.1:4734-8510	0.8062	0.0258668	130.79	74.5123	hypothetical protein TRIATDRAFT_138092	oxidation-reduction process; oxidoreductase activity
ANCB01004038.1:61-416	0.806101	0.0467654	132.025	75.2953	sugar transporter	integral component of membrane; substrate-specific transmembrane transporter activity; carbohydrate transport; transmembrane transport
ANCB01013602.1:79-1512	0.806054	0.00126723	61.5721	35.1377
ANCB01013080.1:8-483	0.804925	0.000140714	56.9277	32.5295
ANCB01001891.1:52-1590	0.804644	0.00828101	53.2814	30.4163
ANCB01005062.1:1216-4301	0.801693	0.0408197	89.417	51.1447
ANCB01002573.1:5436-8830	0.801537	0.00110113	28.1674	16.2085
ANCB01002610.1:2998-6625	0.801139	0.00942259	446.785	255.831
ANCB01012999.1:509-2367	0.801084	0.0084303	210.015	120.393	aldehyde dehydrogenase aldh	oxidoreductase activity, acting on the aldehyde or oxo group of donors, NAD or NADP as acceptor; oxidation-reduction process
ANCB01013670.1:50-2936	0.800756	0.00181959	46.2135	26.482
ANCB01001710.1:8580-11380	0.800398	0.0395682	38.8197	22.1973	hypothetical protein TRIATDRAFT_321891	ubiquitin-dependent protein catabolic process; ubiquitin thiolesterase activity;
ANCB01003138.1:588-3526	0.800021	0.0194861	60.9032	34.9572
ANCB01013879.1:1834-4711	0.799944	0.0309824	110.829	63.4762	hypothetical protein TRIATDRAFT_287830	integral to membrane; amino acid transmembrane transporter activity; amino acid transmembrane transport
ANCB01006286.1:40-1588	0.799723	0.0107601	84.7567	48.5691	hypothetical protein TRIATDRAFT_130805	transport; integral to membrane
ANCB01013782.1:3994-5103	0.799629	8.98185e-05	130.871	75.0561	hypothetical protein TRIATDRAFT_28836	hydrolase activity; nucleic acid binding; metal ion binding
ANCB01006880.1:4728-6355	0.799217	0.0123998	65.4615	37.5074	osmosensor protein	plasma membrane; integral component of membrane; response to stress; protein binding
ANCB01013574.1:152-5059	0.798508	0.00587382	206.204	118.26	hypothetical protein TRIATDRAFT_320449	nucleus; "regulation of transcription, DNA-dependent"
ANCB01005681.1:253-3086	0.798232	0.0261224	30.4868	17.4826	chromosome segregation protein	DNA binding; "regulation of transcription, DNA-templated"
ANCB01006344.1:1148-3645	0.797372	0.0453326	28.2607	16.2468	hypothetical protein TRIATDRAFT_40314	ubiquitin-dependent protein catabolic process; ubiquitin thiolesterase activity;
ANCB01004022.1:2195-2789	0.797225	0.00295111	18.1517	10.236	hypothetical protein TRIATDRAFT_250772	integral to membrane; amino acid transmembrane transporter activity; amino acid transmembrane transport
ANCB01011048.1:109-2984	0.797004	0.00201038	57.3481	32.9417	c6 finger domain-containing protein	nucleus; sequence-specific DNA binding RNA polymerase II transcription factor activity; DNA binding; zinc ion binding; regulation of transcription from RNA polymerase II promoter
ANCB01009685.1:138-2797	0.796811	0.00262582	249.523	143.341
ANCB01000623.1:1496-3359	0.796536	0.00066087	56.205	32.3532
ANCB01013840.1:3940-5762	0.796468	0.0424932	522.603	299.935	hypothetical protein TRIATDRAFT_301747	oxidation-reduction process; oxidoreductase activity
ANCB01005219.1:1753-5163	0.795846	0.012135	260.147	149.45	hypothetical protein TRIATDRAFT_128844	pyridoxal phosphate binding; carboxylic acid metabolic process; carboxy-lyase activity
ANCB01012206.1:90-3938	0.795785	0.0279312	72.2254	41.4112
ANCB01011084.1:166-2659	0.795653	0.0483592	55.9689	32.1282
ANCB01001704.1:233-2205	0.794873	0.0259153	167.391	96.1728
ANCB01009810.1:2430-3704	0.794819	0.00680659	69.1284	39.6928
ANCB01006513.1:7837-10206	0.793934	0.00349245	153.988	88.686	lysocardiolipin acyltransferase	transferase activity, transferring acyl groups; metabolic process
ANCB01004812.1:298-1666	0.793589	0.0405885	40.7315	23.3947
ANCB01000834.1:410-2327	0.793543	0.0175168	33.2012	19.0467	hypothetical protein TRIATDRAFT_77776	cytoplasm; translational initiation; translation initiation factor activity
ANCB01000553.1:314-2317	0.792859	0.010459	68.3178	39.3305	hypothetical protein TRIATDRAFT_164264, partial	protein phosphorylation; ATP binding; protein serine/threonine kinase activity
ANCB01014466.1:28-3456	0.792067	0.0413805	31.7689	18.3398	hypothetical protein TRIATDRAFT_29109	phosphotransferase activity, alcohol group as acceptor; protein binding
ANCB01013398.1:227-1628	0.791867	0.0142078	41.848	24.173	hypothetical protein TRIATDRAFT_48602	nucleus; "regulation of transcription, DNA-dependent"
ANCB01014376.1:3344-5604	0.791746	0.00991744	64.9069	37.3757	hypothetical protein TRIATDRAFT_291639	zinc ion binding
ANCB01008724.1:2259-3293	0.790581	0.00143153	113.753	65.4468	hypothetical protein TRIATDRAFT_156525	oxidation-reduction process; oxidoreductase activity
ANCB01011472.1:2207-4341	0.789678	0.00637568	113.037	65.2374
ANCB01003576.1:34-564	0.789238	0.00505093	72.3567	41.7485
ANCB01003136.1:9767-11034	0.788952	0.0463827	23.5503	13.6203
ANCB01011263.1:1627-4647	0.787906	0.00372077	79.2612	45.7562	hypothetical protein TRIATDRAFT_49369	exocyst; exocytosis
ANCB01012158.1:13113-15637	0.787546	0.0102001	40.5675	23.4462	hypothetical protein TRIATDRAFT_161151	sodium:hydrogen antiporter activity; transmembrane transport; regulation of pH; integral to membrane; sodium ion transport
ANCB01013093.1:4139-5625	0.787319	0.0468699	165.714	95.6753
ANCB01000599.1:171-4575	0.78713	0.0325305	53.7279	31.0593	hypothetical protein TRIATDRAFT_203473	regulation of transcription from RNA polymerase II promoter; zinc ion binding; sequence-specific DNA binding RNA polymerase II transcription factor activity; DNA binding; nucleus
ANCB01013467.1:143-2628	0.786711	0.0492671	12.1978	6.95219
ANCB01013060.1:146-695	0.786443	0.00958749	21.206	12.2195
ANCB01008519.1:49-4306	0.786019	0.00279804	111.878	64.9034	hypothetical protein TRIATDRAFT_212275	protein transport; integral to membrane
ANCB01004573.1:74-2719	0.783951	0.00205246	69.831	40.4874	hypothetical protein TRIATDRAFT_283087	transcription, DNA-dependent; DNA binding; nucleus; zinc ion binding
ANCB01003860.1:7373-8608	0.783736	0.0483181	12.8062	7.30072
ANCB01000176.1:33-378	0.781862	0.00707225	18.6441	10.7749	hypothetical protein TRIVIDRAFT_195532	zinc ion binding
ANCB01004164.1:1997-4417	0.781849	0.00152857	126.107	73.2965
ANCB01003092.1:1161-2119	0.780395	0.011489	239.931	139.388	hypothetical protein TRIATDRAFT_132347	GTP binding; small GTPase mediated signal transduction; protein transport
ANCB01012293.1:4-1560	0.780164	0.0271164	10.4431	6.05817	hypothetical protein TRIATDRAFT_47283	protein tyrosine phosphatase activity; protein tyrosine/serine/threonine phosphatase activity; peptidyl-tyrosine dephosphorylation
ANCB01008169.1:1778-4478	0.77865	0.0480257	23.1875	13.4644	hypothetical protein TRIATDRAFT_315979	transcription cofactor activity; SAGA complex
ANCB01004097.1:5-804	0.778277	0.0145239	55.6691	32.3881	zinc-containing alcohol	zinc ion binding; oxidoreductase activity; oxidation-reduction process; "transferase activity, transferring acyl groups other than amino-acyl groups"
ANCB01013171.1:8477-10316	0.777318	0.0352604	21.5352	12.534	hypothetical protein TRIATDRAFT_283759	cellular metabolic process; hydrolase activity
ANCB01011441.1:7244-8296	0.777037	0.00141061	94.9035	55.1839
ANCB01007291.1:6878-9836	0.776602	0.0433979	55.4053	32.2279	cell cycle inhibitor	protein binding
ANCB01005940.1:5912-7120	0.775418	0.0180742	56.4365	32.8093
ANCB01011279.1:5552-7032	0.774666	0.00954869	434.517	253.608	exo-beta- -glucanase	extracellular region; phosphoric diester hydrolase activity; lipid metabolic process
ANCB01011971.1:5650-8895	0.77349	0.0321519	67.4264	39.3336	hypothetical protein TRIATDRAFT_38546	chromatin modification; chromatin binding; nucleus; "regulation of transcription, DNA-dependent"; protein binding
ANCB01001083.1:6348-7217	0.773347	0.0422287	7.3144	4.29605	duf1868-domain-containing protein	catalytic activity; metabolic process
ANCB01011977.1:5625-9742	0.772962	0.0117639	43.1637	25.2476
ANCB01014130.1:3495-6259	0.772244	0.00259111	96.8402	56.5225
ANCB01000927.1:891-2876	0.772231	0.0458509	100.495	58.5604	set domain-containing protein 5	protein binding
ANCB01014356.1:175-6225	0.771652	0.0453326	492.7	287.771	plasma membrane atpase	plasma membrane; integral component of membrane; ATP binding; "hydrogen-exporting ATPase activity, phosphorylative mechanism"; metal ion binding; ATP catabolic process; ATP biosynthetic process; hydrogen ion transmembrane transport	Oxidative phosphorylation	ATPase	ec:3.6.3.6
ANCB01009537.1:22-2216	0.769172	0.0212133	48.5693	28.2848	hypothetical protein FG08962.1	DNA binding
ANCB01010082.1:2313-4889	0.769074	0.00420054	163.339	95.5969	hypothetical protein TRIATDRAFT_292226	nucleoside-triphosphatase activity; ATP binding	Purine metabolism; Thiamine metabolism	phosphatase; phosphatase	ec:3.6.1.15; ec:3.6.1.15
ANCB01009460.1:7502-11118	0.767975	0.0195667	39.4328	23.1446	kinesin-related protein 11	kinesin complex; microtubule; microtubule motor activity; ATP binding; microtubule binding; microtubule-based movement; metabolic process
ANCB01010478.1:4575-6789	0.76734	0.0111374	49.1138	28.7522
ANCB01001838.1:2951-5993	0.766639	0.00624924	43.3434	25.3478
ANCB01007180.1:939-3997	0.76648	0.0102678	95.1137	55.8494
ANCB01001326.1:2669-3801	0.766419	0.0161108	15.7506	9.2013	hypothetical protein TRIATDRAFT_39568	transferase activity, transferring phosphorus-containing groups
ANCB01004782.1:5520-8755	0.766312	0.041045	46.8844	27.4299
ANCB01011934.1:1421-3016	0.765872	0.0196465	301.491	176.905	pore membrane protein of 33 kda	integral component of membrane
ANCB01011825.1:1197-1603	0.765773	0.0340969	85.4645	50.1286
ANCB01010871.1:3073-6866	0.76417	0.00443654	80.4242	47.3479
ANCB01014770.1:69-1825	0.763716	0.0169094	164.339	96.5674
ANCB01003305.1:15-928	0.763443	0.0344151	13.7241	8.17572	potassium uptake protein	membrane; potassium ion transmembrane transporter activity; potassium ion transmembrane transport
ANCB01012053.1:2978-5197	0.763247	0.00728435	90.4971	53.1825	hypothetical protein TRIATDRAFT_82249	dephosphorylation; phosphatase activity; protein binding
ANCB01003608.1:43-1316	0.762158	0.00893204	31.4552	18.5024	predicted protein	protein binding
ANCB01003933.1:1647-5179	0.761723	0.0318812	13.8364	8.153	predicted protein	fructose metabolic process; "fructose-2,6-bisphosphate 2-phosphatase activity"; 6-phosphofructo-2-kinase activity; "fructose 2,6-bisphosphate metabolic process"; ATP binding	Fructose and mannose metabolism; Fructose and mannose metabolism	phosphofructokinase 2; 2-phosphatase	ec:2.7.1.105; ec:3.1.3.46
ANCB01012435.1:8365-9533	0.761517	0.000308348	76.2792	45.0298
ANCB01004770.1:8835-12554	0.760569	0.004799	46.8425	27.5918	dna-3-methyladenine glycosylase	catalytic activity; base-excision repair
ANCB01007710.1:86-1468	0.760479	0.0231678	106.908	62.95	glycosyltransferase family 32 protein	transferase activity
ANCB01005604.1:5376-9711	0.760215	0.00184758	25.2878	14.9166
ANCB01010727.1:38-584	0.759543	0.00728	13.1446	7.6556	hypothetical protein TRIATDRAFT_300680	oxidation-reduction process; oxidoreductase activity
ANCB01000384.1:3338-5352	0.759262	0.00514185	128.814	75.9508	hypothetical protein TRIATDRAFT_48984	phosphatidylinositol binding; cell communication; cytoplasm; protein binding
ANCB01005980.1:63-925	0.759195	0.0162216	27.5235	16.1783
ANCB01013838.1:62-3937	0.759122	0.021689	92.2063	54.3818
ANCB01004841.1:8384-11711	0.758572	0.0260163	13.9194	8.13898
ANCB01008174.1:4737-8487	0.758125	0.00199228	59.1687	34.8292
ANCB01010466.1:3889-6439	0.757579	0.0221108	107.154	63.2221	hypothetical protein TRIATDRAFT_39837	sequence-specific DNA binding transcription factor activity; sequence-specific DNA binding; nucleus; "regulation of transcription, DNA-dependent"
ANCB01014789.1:65-1454	0.757178	0.0126583	11.575	6.77126	hypothetical protein TRIVIDRAFT_164135	regulation of transcription from RNA polymerase II promoter; zinc ion binding; sequence-specific DNA binding RNA polymerase II transcription factor activity; DNA binding; nucleus
ANCB01000644.1:6379-8345	0.756752	0.00757467	25.8015	15.2273	hypothetical protein TRIATDRAFT_238031	pyridoxal phosphate binding; carboxy-lyase activity; cellular amino acid metabolic process
ANCB01010239.1:145-1704	0.756706	0.0290372	54.1172	31.9509	hypothetical protein TRIATDRAFT_223683	TOR signaling cascade; TORC1 complex; protein binding
ANCB01001370.1:1033-2647	0.756373	0.0257546	24.5427	14.4526	hypothetical protein TRIATDRAFT_226078	nucleic acid binding; zinc ion binding
ANCB01006076.1:109-1953	0.75517	0.00122821	59.5584	35.1689	hypothetical protein TRIATDRAFT_292992	AMP deaminase activity; IMP salvage	Purine metabolism	deaminase	ec:3.5.4.6
ANCB01014144.1:170-5366	0.755031	0.0172057	25.9209	15.3746	rho guanyl nucleotide exchange	cytoplasm; Rho guanyl-nucleotide exchange factor activity; positive regulation of Rho GTPase activity
ANCB01013852.1:19-1423	0.754791	0.0111314	21.3704	12.7046	tam domain	catalytic activity
ANCB01013660.1:32-1426	0.753889	0.00570007	134.632	79.6473	hypothetical protein TRIATDRAFT_253020	cofactor binding; magnesium-dependent protein serine/threonine phosphatase activity
ANCB01006093.1:2267-3257	0.753272	0.00126723	109.676	64.8943	thiamine biosynthetic bifunctional enzyme	metal ion binding
ANCB01012224.1:74-3934	0.753103	0.0132699	130.794	77.4772	hypothetical protein TRIATDRAFT_172219, partial	integral to membrane
ANCB01005411.1:4967-7497	0.75257	0.00992242	162.598	96.3717	hypothetical protein TRIATDRAFT_147751	protein phosphorylation; ATP binding; protein serine/threonine kinase activity
ANCB01008335.1:179-1534	0.751967	0.0225914	172.871	102.355	imp-specific 5 -nucleotidase 1	magnesium ion binding; phosphatase activity; nucleotide metabolic process; dephosphorylation	Aminobenzoate degradation	nitrophenyl phosphatase	ec:3.1.3.41
ANCB01001759.1:1030-3777	0.751383	0.0109857	50.9259	29.9822	myosin regulatory light chain 1	calcium ion binding
ANCB01010457.1:3628-5380	0.750275	0.000868445	72.0303	42.7349	hypothetical protein TRIATDRAFT_38632	carbohydrate binding; carbohydrate metabolic process
ANCB01009435.1:84-2022	0.750142	0.0114594	82.6623	48.9918	hypothetical protein TRIATDRAFT_52327	Rab GTPase activator activity; positive regulation of Rab GTPase activity; calcium ion binding
ANCB01004812.1:1744-3456	0.749191	0.000775876	55.8774	33.083	hypothetical protein TRIATDRAFT_210964	protein phosphorylation; ATP binding; protein serine/threonine kinase activity
ANCB01003283.1:172-832	0.74912	0.0274884	73.8327	43.8783	hypothetical protein TRIATDRAFT_138940	protein kinase binding; regulation of cyclin-dependent protein serine/threonine kinase activity
ANCB01000279.1:416-4376	0.748995	0.0379031	20.2214	11.9327
ANCB01012721.1:1734-3872	0.748589	0.0294862	17.509	10.272	glycosyltransferase family 76 protein	GPI anchor biosynthetic process; "transferase activity, transferring hexosyl groups"
ANCB01010787.1:5610-7726	0.748278	0.00224804	55.0294	32.6351
ANCB01000576.1:67-1941	0.747592	0.0425241	37.2738	22.0712
ANCB01009354.1:1-2424	0.747447	0.0407024	107.854	64.0779	ca2 transporter	calcium ion transport; transmembrane transport; calcium:hydrogen antiporter activity; integral to membrane
ANCB01014219.1:84-4364	0.745998	0.0395249	34.3048	20.3965
ANCB01009471.1:247-1339	0.745893	0.025248	36.6004	21.7822
ANCB01008026.1:6810-8540	0.745859	0.00290134	144.349	85.8525	hypothetical protein TRIATDRAFT_297228	metabolic process; hydrolase activity
ANCB01003406.1:148-4989	0.74471	0.00478672	178.562	106.347	involucrin repeat protein	iron ion binding; "oxidoreductase activity, acting on paired donors, with incorporation or reduction of molecular oxygen"; heme binding; oxidation-reduction process
ANCB01001534.1:3246-5537	0.744213	0.000497112	99.3274	59.2011	hypothetical protein TRIATDRAFT_47694	Ran GTPase activator activity; positive regulation of Ran GTPase activity
ANCB01005118.1:16-1396	0.743861	0.00688681	21.2009	12.5868
ANCB01010647.1:3670-6774	0.743456	0.00831092	159.059	94.7992	hypothetical protein TRIATDRAFT_215560	nuclear chromosome
ANCB01007943.1:58-3510	0.743409	0.0056285	69.0214	41.1348	hypothetical protein TRIATDRAFT_296747	protein binding
ANCB01011335.1:96-1641	0.74289	0.0451397	100.871	60.1179
ANCB01003381.1:2769-4975	0.741893	0.0101939	51.8398	30.9895
ANCB01006376.1:487-830	0.740288	0.0397394	389.667	232.672	hypothetical protein FOXB_13988	GTP binding; small GTPase mediated signal transduction; protein transport
ANCB01009631.1:249-921	0.739693	0.0117639	65.4386	39.1105	hypothetical protein TRIATDRAFT_130160	integral to membrane
ANCB01009232.1:5717-7913	0.738194	0.0439667	154.832	92.5659	hypothetical protein TRIATDRAFT_78647	GTP binding; small GTPase mediated signal transduction; protein transport
ANCB01013227.1:118-2096	0.737429	0.00565229	61.7866	37.0785	hypothetical protein TRIATDRAFT_285917	nucleus; transport
ANCB01002802.1:682-2585	0.737003	0.00452989	100.815	60.2937
ANCB01012982.1:3185-9824	0.736789	0.0124942	188.444	112.911	hypothetical protein TRIATDRAFT_205770	ubiquitin-protein ligase activity; protein ubiquitination; binding
ANCB01009314.1:113-1879	0.735931	0.018085	39.2692	23.7203	s-adenosylmethionine-dependent methyltransferase superfamily domain-containing protein	Golgi membrane; ribosome; protein methyltransferase activity; protein transporter activity; protein methylation; intracellular protein transport; vesicle fusion with Golgi apparatus
ANCB01004733.1:136-2713	0.735822	0.029369	47.4729	28.5314	hypothetical protein TRIATDRAFT_218255	ubiquitin-protein ligase activity; protein ubiquitination
ANCB01003034.1:1812-3692	0.735689	0.00150875	70.3019	42.0611	hypothetical protein TRIATDRAFT_28738	ATP binding; protein serine/threonine kinase activity; phosphorylation
ANCB01009520.1:359-4287	0.735293	0.0139589	265.563	159.294	hypothetical protein TRIATDRAFT_40094	single-organism transport; ion channel activity
ANCB01001963.1:92-1659	0.734721	0.00367098	92.3876	55.1804
ANCB01012713.1:3372-3739	0.733467	0.0322336	59.6715	35.7318
ANCB01003738.1:4729-6875	0.732749	0.0111618	32.0405	19.1735	hypothetical protein TRIATDRAFT_217864	phospholipid binding
ANCB01013461.1:142-1510	0.73201	0.00943446	37.7946	22.6084
ANCB01000592.1:140-2420	0.731556	0.0248035	48.8839	29.4347
ANCB01013154.1:7245-9060	0.731194	0.00404555	37.8371	22.6725
ANCB01014791.1:49-1894	0.731172	0.0136611	12.9876	7.7902	hypothetical protein TRIATDRAFT_317313	substrate-specific transmembrane transporter activity; integral to membrane; transmembrane transport; substrate-specific transmembrane transporter activity; integral to membrane; transmembrane transport
ANCB01007925.1:3260-5055	0.730886	0.00239277	189.036	113.625	hypothetical protein TRIATDRAFT_302157	metallopeptidase activity; proteolysis; zinc ion binding; aminopeptidase activity
ANCB01012381.1:526-2519	0.730619	0.0042465	34.0324	20.4867	dna repair protein rad57	DNA binding; ATP binding; DNA-dependent ATPase activity; ATP catabolic process; DNA metabolic process
ANCB01003054.1:114-2375	0.729642	0.00286057	81.6816	49.2228	hypothetical protein TRIATDRAFT_137893	GPI anchor biosynthetic process
ANCB01008431.1:84-763	0.729477	0.0434346	678.198	407.938	short-chain dehydrogenase reductase family protein	oxidoreductase activity; oxidation-reduction process
ANCB01013178.1:7978-9298	0.729132	0.0104817	36.6566	21.9296	hypothetical protein TRIVIDRAFT_31206	nucleus
ANCB01012294.1:2988-4992	0.72869	0.00311491	110.919	66.863	kh domain rna-binding protein	RNA binding
ANCB01001661.1:1547-5221	0.728402	0.0357545	188.767	113.651	hypothetical protein TRIATDRAFT_238142	regulation of transcription from RNA polymerase II promoter; zinc ion binding; sequence-specific DNA binding RNA polymerase II transcription factor activity; DNA binding; nucleus
ANCB01005811.1:1359-4237	0.728243	0.0013678	56.2277	33.7346	glycosyltransferase family 57 protein	endoplasmic reticulum membrane; "transferase activity, transferring hexosyl groups"
ANCB01011147.1:2040-3477	0.727826	0.0309824	44.6059	26.7757
ANCB01000147.1:1-2722	0.727569	0.0141252	84.9684	51.2301	vacuolar membrane protein vps41-like protein	vesicle-mediated transport; intracellular protein transport; zinc ion binding
ANCB01000591.1:2354-7871	0.727253	0.00556272	292.538	176.496	phosphatidylserine decarboxylase	phosphatidylserine decarboxylase activity; calcium ion binding; phospholipid biosynthetic process	Glycerophospholipid metabolism	decarboxylase	ec:4.1.1.65
ANCB01000924.1:3319-6493	0.726749	0.0336025	14.5229	8.6681
ANCB01005665.1:82-646	0.72636	0.0298247	14.5175	8.73974
ANCB01010676.1:15027-16935	0.72618	0.00257835	60.9743	36.7119	hypothetical protein TRIATDRAFT_298242	protein phosphorylation; ATP binding; protein serine/threonine kinase activity
ANCB01012491.1:2895-7400	0.725632	0.0206844	11.9907	7.3251
ANCB01008707.1:2658-3887	0.724905	0.00231585	38.2486	22.9117
ANCB01006246.1:3747-7538	0.724794	0.0481659	165.782	100.022
ANCB01012097.1:1950-6350	0.724118	0.0104817	70.4234	42.6699	hypothetical protein TRIATDRAFT_91837	metal ion binding
ANCB01011458.1:46-4387	0.723913	0.0104817	57.3387	34.6376	ulp1 protease family protein	cysteine-type peptidase activity; proteolysis
ANCB01002873.1:213-3104	0.722835	0.0378729	233.124	140.94	glycoside hydrolase family 76 protein	mannan endo-1,6-alpha-mannosidase activity; carbohydrate catabolic process
ANCB01006310.1:53-3072	0.722681	0.0231246	78.4861	47.494	cutinase transcription factor 1 beta	nucleus; sequence-specific DNA binding RNA polymerase II transcription factor activity; DNA binding; zinc ion binding; regulation of transcription from RNA polymerase II promoter
ANCB01008609.1:642-2304	0.722496	0.00532306	31.4262	18.9341
ANCB01007689.1:140-1125	0.722238	0.0141232	200.66	121.364	hypothetical protein TRIATDRAFT_128994	integral to membrane
ANCB01000224.1:223-3793	0.722209	0.042546	7.74378	4.61349	hypothetical protein TRIVIDRAFT_231280	ADP binding; kinesin complex; microtubule motor activity; protein binding
ANCB01005685.1:2765-5129	0.722124	0.0357248	86.4235	52.2695	hypothetical protein TRIATDRAFT_142510	regulation of transcription from RNA polymerase II promoter; zinc ion binding; sequence-specific DNA binding RNA polymerase II transcription factor activity; DNA binding; nucleus
ANCB01000545.1:83-3010	0.722066	0.000835361	61.2122	36.965	hypothetical protein TRIATDRAFT_130652	microtubule; cytoplasmic microtubule organization; protein polymerization; GTP catabolic process; GTPase activity; microtubule nucleation; gamma-tubulin complex; GTP binding
ANCB01004713.1:42-1315	0.721376	0.00768283	54.0693	32.6256
ANCB01006208.1:1028-2290	0.720607	0.0336025	45.1198	27.2961	xanthine dehydrogenase	xanthine dehydrogenase activity; xanthine oxidase activity; iron ion binding; UDP-N-acetylmuramate dehydrogenase activity; electron carrier activity; flavin adenine dinucleotide binding; "2 iron, 2 sulfur cluster binding"; oxidation-reduction process	Drug metabolism - other enzymes; Caffeine metabolism; Purine metabolism; Purine metabolism	oxidase; oxidase; oxidase; dehydrogenase	ec:1.17.3.2; ec:1.17.3.2; ec:1.17.3.2; ec:1.17.1.4
ANCB01007536.1:537-2350	0.720216	0.0320918	130.241	78.8892	hypothetical protein TRIATDRAFT_225247	cell redox homeostasis
ANCB01006285.1:39-2438	0.719414	0.0163124	99.3546	60.2141
ANCB01001116.1:19-1686	0.719349	0.0131289	12.3743	7.45089
ANCB01012158.1:6569-8712	0.719294	0.000357357	39.9718	24.4333	d-xylulose kinase a	integral component of membrane; cation transmembrane transporter activity; kinase activity; "phosphotransferase activity, alcohol group as acceptor"; hydrolase activity; carbohydrate metabolic process; cation transport; phosphorylation; transmembrane transport
ANCB01010243.1:373-4178	0.718808	0.00814054	92.0619	55.8135	hypothetical protein TRIATDRAFT_223673	metal ion binding; intracellular protein transport; late endosome to vacuole transport; ESCRT-0 complex
ANCB01004692.1:5800-8037	0.718776	0.0435683	71.6017	43.3887	blue light regulator 2	sequence-specific DNA binding transcription factor activity; sequence-specific DNA binding; signal transducer activity; signal transduction; zinc ion binding; "regulation of transcription, DNA-dependent"; protein binding
ANCB01002481.1:44-3922	0.718081	0.0391201	71.4898	43.3478	ion transporter	integral component of membrane; ion channel activity; ion transmembrane transport
ANCB01011977.1:3376-5432	0.717885	0.0262501	141.729	86.0202	hypothetical protein TRIVIDRAFT_33697	CDP-diacylglycerol biosynthetic process; integral to membrane; phosphatidate cytidylyltransferase activity	Glycerophospholipid metabolism; Phosphatidylinositol signaling system	cytidylyltransferase; cytidylyltransferase	ec:2.7.7.41; ec:2.7.7.41
ANCB01004974.1:1069-2871	0.7177	0.0264933	43.6003	26.4543	early growth response protein	zinc ion binding; nucleus; DNA binding; "transcription, DNA-dependent"
ANCB01011579.1:19-363	0.717044	0.0337708	6.64726	4.01177	histone-lysine n- h3 lysine-4 specific	histone lysine methylation; histone-lysine N-methyltransferase activity; Set1C/COMPASS complex; protein binding	Lysine degradation	N-methyltransferase	ec:2.1.1.43
ANCB01006163.1:167-1668	0.715405	0.0125241	92.439	56.1903	pre-mrna splicing factor	nucleotide binding; nucleic acid binding
ANCB01000693.1:69-2634	0.715348	0.0094673	91.7085	55.7006	arsenite resistance protein ars2	nucleic acid binding; metal ion binding
ANCB01008555.1:1333-2516	0.714922	0.00439915	122.003	74.1139	hypothetical protein TRIATDRAFT_54568	ER retention sequence binding; protein retention in ER lumen; integral to membrane; endoplasmic reticulum; protein transport
ANCB01005749.1:130-1952	0.714787	0.0067874	73.1675	44.5633
ANCB01003452.1:346-1315	0.714729	0.0396682	89.1583	54.0914
ANCB01008026.1:93-4793	0.714173	0.0217987	77.1074	46.9554
ANCB01006910.1:32-1026	0.713424	0.0406392	59.5301	36.2036	glycosyltransferase family 32 protein	transferase activity
ANCB01004398.1:5700-7347	0.713316	0.0394105	35.389	21.5122	hypothetical protein TRIATDRAFT_86527	oxidation-reduction process; oxidoreductase activity
ANCB01008572.1:2268-3968	0.713295	0.0141635	88.5381	53.8684	hypothetical protein TRIVIDRAFT_223478	hydrolase activity
ANCB01001900.1:90-1705	0.711597	0.0234961	45.1027	27.4586	hypothetical protein TRIATDRAFT_166219, partial	intracellular; intracellular protein transport
ANCB01013989.1:4989-6772	0.711505	0.00319229	137.413	83.5891	small gtpase rho3	GTP binding; intracellular; membrane; small GTPase mediated signal transduction
ANCB01001310.1:182-2419	0.710399	0.0195667	104.874	64.0259	homocitrate synthase	nucleus; mitochondrion; homocitrate synthase activity; lysine biosynthetic process via aminoadipic acid	Pyruvate metabolism; Lysine biosynthesis	synthase; synthase	ec:2.3.3.14; ec:2.3.3.14
ANCB01013655.1:49-1391	0.710375	0.000212903	266.464	162.879	l-arabinitol 4-dehydrogenase	mitochondrial proton-transporting ATP synthase complex, coupling factor F(o); nucleotide binding; zinc ion binding; hydrogen ion transmembrane transporter activity; L-arabinitol 4-dehydrogenase activity; ATP synthesis coupled proton transport; galactose catabolic process; L-arabinose catabolic process to xylulose 5-phosphate; D-xylose catabolic process; oxidation-reduction process	Pentose and glucuronate interconversions	4-dehydrogenase	ec:1.1.1.12
ANCB01009942.1:182-2439	0.710303	0.00700523	179.635	109.548	hypothetical protein TRIVIDRAFT_50142	intracellular transport; ATP-dependent helicase activity; nucleic acid binding; ATP binding
ANCB01002272.1:81-2537	0.710198	0.0387989	45.3065	27.6264
ANCB01011611.1:6-1691	0.710023	0.0471711	97.0413	59.1861	hypothetical protein TRIVIDRAFT_47144	pyridoxal phosphate binding; biosynthetic process; catalytic activity
ANCB01005286.1:738-4852	0.709437	0.00407264	78.3971	48.0108
ANCB01002309.1:195-1472	0.709226	0.0167311	161.339	98.4545	hypothetical protein TRIATDRAFT_300968	protein transport; cytoplasm; autophagy
ANCB01012091.1:945-2479	0.709092	0.0104425	19.5688	11.9102	alpha-acetolactate decarboxylase	acetolactate decarboxylase activity; polyol metabolic process; acetoin biosynthetic process	Butanoate metabolism; C5-Branched dibasic acid metabolism	decarboxylase; decarboxylase	ec:4.1.1.5; ec:4.1.1.5
ANCB01012982.1:133-2684	0.708187	0.0290074	12.6244	7.7619
ANCB01013182.1:261-3599	0.705197	0.0155591	90.2956	55.3773	hypothetical protein TRIATDRAFT_133472	sequence-specific DNA binding transcription factor activity; DNA binding; "regulation of transcription, DNA-dependent"
ANCB01007609.1:7188-10726	0.704706	0.0228476	59.1013	36.2303	hypothetical protein TRIATDRAFT_162118, partial	regulation of Rho protein signal transduction; phospholipid binding; Rho guanyl-nucleotide exchange factor activity; protein binding
ANCB01007099.1:6839-9615	0.703502	0.0272834	1966.97	1205.56	14-3-3 family protein epsilon	protein domain specific binding
ANCB01008725.1:808-2991	0.703253	0.0268352	99.2202	60.7165
ANCB01006291.1:887-2445	0.70292	0.002506	112.466	68.9855
ANCB01008567.1:6623-9720	0.702731	0.0404121	77.3896	47.4375	poly polymerase	nucleus; RNA binding; polynucleotide adenylyltransferase activity; RNA polyadenylation
ANCB01001761.1:17-2231	0.702296	0.0279747	67.9284	41.5781	hypothetical protein TRIATDRAFT_31607	transmembrane transport; integral to membrane
ANCB01003679.1:76-4841	0.70224	0.00529263	184.042	112.976	hypothetical protein TRIATDRAFT_290147	flavin adenine dinucleotide binding; vesicle docking involved in exocytosis; tRNA wobble uridine modification
ANCB01002379.1:1829-3703	0.70197	0.0403614	39.5246	24.2248
ANCB01007293.1:12955-13669	0.701723	0.0350033	69.8848	42.8015
ANCB01010076.1:2462-3710	0.70172	0.0104206	457.26	280.616	hypothetical protein TRIATDRAFT_299522	integral to membrane
ANCB01005226.1:272-3766	0.701681	0.0461319	52.8839	32.4899	hypothetical protein TRIATDRAFT_318748	intracellular signal transduction; adenylate cyclase activity; magnesium ion binding; cAMP biosynthetic process; protein binding	Purine metabolism	cyclase	ec:4.6.1.1
ANCB01005792.1:3455-8086	0.701588	0.0372282	43.9121	26.8485
ANCB01010960.1:4161-7599	0.70041	0.0181185	209.802	128.781	signal recognition particle 68 kda protein	signal recognition particle, endoplasmic reticulum targeting; signal recognition particle binding; 7S RNA binding; endoplasmic reticulum signal peptide binding; SRP-dependent cotranslational protein targeting to membrane
ANCB01007642.1:464-2507	0.700047	0.0169012	98.2526	60.2314	aminotransferase	transaminase activity; pyridoxal phosphate binding; biosynthetic process
ANCB01013057.1:7423-8486	0.700015	0.0261131	335.735	206.246	hypothetical protein TRIATDRAFT_301780	nucleic acid binding; nucleotide binding
ANCB01000391.1:255-1513	0.699941	0.00121696	91.7171	56.3929	serine threonine protein agc family	protein phosphorylation; ATP binding; protein serine/threonine kinase activity
ANCB01009639.1:2005-3253	0.699549	0.0397957	212.548	130.549
ANCB01001610.1:676-1217	0.699529	0.0345454	18.9417	11.6266
ANCB01014143.1:135-1292	0.697565	0.00735918	50.1784	30.9152
ANCB01011812.1:234-2300	0.697205	0.0349156	43.0363	26.4223
ANCB01005439.1:613-6644	0.696678	0.00939685	81.9512	50.4752	na() h() antiporter 2	integral component of membrane; solute:proton antiporter activity; hydrogen ion transmembrane transport
ANCB01000318.1:2887-5757	0.695028	0.0342296	73.2916	45.1548
ANCB01002807.1:4343-5683	0.694921	0.0258668	41.6141	25.5264
ANCB01002219.1:56-971	0.694217	0.0213818	14.4944	8.9433
ANCB01003192.1:5259-9600	0.693887	0.0251797	129.066	79.6608	predicted protein	chorismate metabolic process; binding
ANCB01002698.1:2378-5834	0.69346	0.0205929	57.8076	35.6085	hypothetical protein TRIATDRAFT_293890	protein binding
ANCB01005743.1:35-2198	0.691453	0.00845886	196.988	121.645
ANCB01011703.1:1254-4847	0.690414	0.00417959	71.4289	44.1092	mitochondrial carrier protein leu5	integral component of membrane; nucleic acid binding; methyltransferase activity; nucleobase-containing compound metabolic process; methylation; transmembrane transport
ANCB01002677.1:3-2084	0.689042	0.0273584	87.0435	53.8017
ANCB01000815.1:104-2060	0.688675	0.00169388	45.7423	28.2293	glycosyltransferase family 50 protein	GPI anchor biosynthetic process; integral to membrane; "transferase activity, transferring hexosyl groups"; endoplasmic reticulum membrane
ANCB01008646.1:1502-3093	0.688373	0.0330757	40.0183	24.7049	hypothetical protein TRIATDRAFT_212395	dihydrolipoyllysine-residue (2-methylpropanoyl)transferase activity; fatty-acyl-CoA biosynthetic process; cofactor binding	Valine, leucine and isoleucine degradation	(2-methylpropanoyl)transferase	ec:2.3.1.168
ANCB01005231.1:299-3231	0.6883	0.0282283	29.5477	18.2318	hypothetical protein TRIATDRAFT_176405, partial	DNA binding
ANCB01007317.1:982-2693	0.687721	0.0386238	146.882	90.9852
ANCB01008756.1:3477-5686	0.68733	0.000590738	121.57	75.4524
ANCB01013248.1:55-677	0.687254	0.0300316	10.2617	6.25348	hypothetical protein TRIATDRAFT_282752	carbon-sulfur lyase activity; metabolic process
ANCB01009608.1:304-3229	0.687177	0.0233881	207.246	128.479
ANCB01013074.1:4268-6161	0.684527	0.00956567	56.5868	35.0783	hypothetical protein TRIATDRAFT_130450	protein binding
ANCB01005692.1:2748-3231	0.684367	0.0104866	23.5718	14.6005
ANCB01000857.1:81-3989	0.684306	0.0238279	72.2489	44.8485	hypothetical protein TRIATDRAFT_293543	RNA binding; RNA processing
ANCB01013867.1:30-2275	0.683916	0.000796006	26.5021	16.3869	hypothetical protein TRIATDRAFT_89278	catalytic activity; metabolic process
ANCB01005127.1:411-4814	0.683602	0.0485534	70.0588	43.5826	hypothetical protein TRIATDRAFT_289713	ATP binding; nucleus; chromosome condensation; DNA recombination; DNA repair; chromatin binding; mitotic sister chromatid cohesion; cohesin complex; protein heterodimerization activity
ANCB01013278.1:2813-3713	0.683512	0.00913545	60.3584	37.517
ANCB01005127.1:6222-8867	0.683473	0.00215969	220.176	137.07
ANCB01014135.1:8110-10413	0.680556	0.000214383	78.8249	49.0229
ANCB01004168.1:250-2575	0.679178	0.0472595	24.2034	15.062
ANCB01001958.1:3324-3710	0.679018	0.0475067	11.5938	7.21268	mitochondrial import inner membrane translocase subunit tim-50	mitochondrial inner membrane presequence translocase complex; integral component of membrane; protein transport
ANCB01013391.1:8039-10060	0.679005	0.0277335	147.174	91.7497
ANCB01014271.1:2817-6065	0.677633	0.0354709	35.2992	22.0727	predicted protein	protein binding; calcium ion binding
ANCB01011140.1:2535-8681	0.676994	0.0243177	66.8902	41.8331	hypothetical protein TRIATDRAFT_286128	protein phosphorylation; ATP binding; protein serine/threonine kinase activity
ANCB01012555.1:1008-3815	0.676637	0.00163042	136.32	85.1211	hypothetical protein TRIATDRAFT_321091	metal ion binding
ANCB01007984.1:69-2265	0.675672	0.0309824	74.0085	46.1942	hypothetical protein TRIATDRAFT_163385, partial	zinc ion binding
ANCB01005667.1:3667-6421	0.675232	0.0204896	72.9971	45.6138	hypothetical protein TRIATDRAFT_294885	nucleic acid binding; zinc ion binding
ANCB01002452.1:4847-6062	0.674819	0.0390222	43.3581	26.9899
ANCB01002471.1:244-3192	0.674365	0.0460512	20.0919	12.6292	domain-containing protein	phosphoric ester hydrolase activity; metabolic process
ANCB01013719.1:217-2850	0.673571	0.0167392	90.7791	56.8455	hypothetical protein TRIATDRAFT_83218	vesicle-mediated transport; intracellular protein transport; zinc ion binding
ANCB01002851.1:122-2209	0.672858	0.00355565	152.163	95.292	hypothetical protein TRIATDRAFT_260290	membrane
ANCB01000309.1:2708-4754	0.672835	0.0477034	22.1783	13.723	hypothetical protein TRIATDRAFT_161624, partial	nucleic acid binding
ANCB01002498.1:49-503	0.672349	0.0489627	19.2122	11.9507
ANCB01013798.1:81-901	0.67227	0.0469715	11.6195	7.33989
ANCB01010240.1:25-1434	0.671503	0.0112541	73.8754	46.3525	hypothetical protein TRIATDRAFT_223683	TOR signaling cascade; TORC1 complex; protein binding
ANCB01008540.1:425-1652	0.671448	0.0016583	284.1	177.908	hypothetical protein TRIVIDRAFT_39222	nucleosome; DNA binding; nucleosome assembly; nucleus; protein heterodimerization activity
ANCB01009185.1:51-1256	0.671164	0.0113623	18.5936	11.5587	hypothetical protein TRIATDRAFT_251536	ATP binding
ANCB01009307.1:3114-4647	0.669113	0.0180678	18.0374	11.3503	hypothetical protein TRIATDRAFT_161570, partial	DNA binding
ANCB01012355.1:171-560	0.669097	0.0483181	13.4125	8.33515
ANCB01000272.1:12-779	0.668719	0.00503472	36.7581	23.1297	nadp-dependent alcohol dehydrogenase	zinc ion binding; oxidoreductase activity; oxidation-reduction process
ANCB01011409.1:536-6175	0.667975	0.0381937	86.8836	54.5952	hypothetical protein TRIATDRAFT_130153	regulation of translational initiation; protein phosphorylation; ATP binding; protein serine/threonine kinase activity; protein homodimerization activity
ANCB01013650.1:8458-10762	0.66736	0.033325	60.3104	37.9142
ANCB01012209.1:2773-5628	0.666804	0.0068593	59.5299	37.4359	matrix aaa protease map-1	integral component of membrane; metalloendopeptidase activity; ATP binding; zinc ion binding; nucleoside-triphosphatase activity; proteolysis	Purine metabolism; Thiamine metabolism	phosphatase; phosphatase	ec:3.6.1.15; ec:3.6.1.15
ANCB01011871.1:171-941	0.666487	0.0106104	54.3922	34.1745	hypothetical protein TRIATDRAFT_42731	positive regulation of autophagy
ANCB01010430.1:44-1185	0.666327	0.0235181	28.3282	17.6766
ANCB01004313.1:926-3337	0.66622	0.032507	41.7129	26.2337	phospho-2-dehydro-3-deoxyheptonate aldolase	3-deoxy-7-phosphoheptulonate synthase activity; aromatic amino acid family biosynthetic process	Phenylalanine, tyrosine and tryptophan biosynthesis	synthase	ec:2.5.1.54
ANCB01007443.1:2778-4327	0.666198	0.0115353	56.3381	35.4235
ANCB01009454.1:3567-5152	0.665968	0.0427018	38.9764	24.4473	hypothetical protein TRIATDRAFT_297340	nucleic acid binding; nucleotide binding
ANCB01014126.1:8133-8891	0.665699	0.0276861	35.8246	22.5134	hypothetical protein TRIATDRAFT_280924	metal ion binding; catalytic activity; metabolic process
ANCB01003739.1:132-1458	0.664653	0.0451791	106.047	66.7774	serine threonine protein cmgc group	protein phosphorylation; ATP binding; protein serine/threonine kinase activity
ANCB01012255.1:42-1308	0.664271	0.0475953	9.1773	5.90346	transposase	nucleic acid binding; protein dimerization activity
ANCB01000003.1:55-852	0.664202	0.0427018	49.4736	31.1244	hypothetical protein TRIATDRAFT_145197	regulation of transcription from RNA polymerase II promoter; zinc ion binding; sequence-specific DNA binding RNA polymerase II transcription factor activity; DNA binding; nucleus
ANCB01008594.1:4490-6547	0.66363	0.0443351	80.151	50.6691	berberine bridge enzyme	UDP-N-acetylmuramate dehydrogenase activity; flavin adenine dinucleotide binding; oxidation-reduction process
ANCB01002897.1:146-3033	0.663242	0.0330619	47.5345	29.9874	hypothetical protein TRIATDRAFT_40362	oxidation-reduction process; oxidoreductase activity
ANCB01009218.1:54-2260	0.662769	0.0295235	287.582	181.394	mitogen-activated protein kinase hog1	MAP kinase activity; MAPK cascade; protein phosphorylation; ATP binding	mTOR signaling pathway	protein kinase	ec:2.7.11.24
ANCB01001462.1:5813-6303	0.662449	0.00194927	54.3581	34.3972	hypothetical protein TRIATDRAFT_127223	microtubule; protein polymerization; GTP catabolic process; microtubule-based process; GTPase activity; structural constituent of cytoskeleton; cytoplasm; GTP binding
ANCB01004817.1:1261-2155	0.662354	0.00404555	30.7219	19.2051	hypothetical protein TRIATDRAFT_254302	hydrolase activity
ANCB01000715.1:71-3117	0.66166	0.00439915	101.008	63.7803	hypothetical protein TRIATDRAFT_215383	ATP binding; phospholipid-translocating ATPase activity; magnesium ion binding; cation transport; integral to membrane; phospholipid transport; cation-transporting ATPase activity
ANCB01010798.1:4035-6548	0.660922	0.0309824	353.079	222.896	peptidase family m48	membrane; metalloendopeptidase activity; syntaxin binding; proteolysis; CAAX-box protein processing
ANCB01010699.1:440-1287	0.660671	0.031342	150.129	94.7428
ANCB01003192.1:9761-12707	0.660623	0.0248052	47.3298	29.8976	hypothetical protein TRIATDRAFT_217288	nucleus; DNA binding; "regulation of transcription, DNA-dependent"
ANCB01005109.1:5303-7368	0.659679	0.0394538	77.4024	48.7853	hypothetical protein TRIATDRAFT_295417	autophagy
ANCB01004933.1:3603-5797	0.659483	0.020184	31.3483	19.8378	c6 transcription factor	nucleus; sequence-specific DNA binding RNA polymerase II transcription factor activity; zinc ion binding; regulation of transcription from RNA polymerase II promoter
ANCB01000281.1:140-2285	0.65941	0.0269985	244.429	154.556
ANCB01006289.1:885-4575	0.659217	0.028058	973.517	615.558	2-oxoglutarate dehydrogenase e1 component	mitochondrial oxoglutarate dehydrogenase complex; mitochondrial nucleoid; oxoglutarate dehydrogenase (succinyl-transferring) activity; thiamine pyrophosphate binding; tricarboxylic acid cycle	Tryptophan metabolism; Citrate cycle (TCA cycle); Lysine degradation	dehydrogenase (succinyl-transferring); dehydrogenase (succinyl-transferring); dehydrogenase (succinyl-transferring)	ec:1.2.4.2; ec:1.2.4.2; ec:1.2.4.2
ANCB01003992.1:18-849	0.659023	0.0440806	186.635	117.925	hypothetical protein TRIATDRAFT_299724	thiamine diphosphate biosynthetic process; thiamine metabolic process; thiamine diphosphokinase activity; ATP binding	Thiamine metabolism	diphosphokinase	ec:2.7.6.2
ANCB01003738.1:1648-3069	0.658442	0.0242982	17.2661	11.0382	cytoplasmic trna 2-thiolation protein 2	cytoplasm; tRNA binding; nucleotidyltransferase activity; tRNA wobble uridine modification; protein urmylation; tRNA thio-modification
ANCB01001083.1:3878-5879	0.657466	0.0379031	46.3913	29.2039	zinc transporter	metal ion transport; membrane; metal ion transmembrane transporter activity; transmembrane transport
ANCB01008511.1:1531-3903	0.657247	0.0184851	37.2703	23.5038	frequency clock protein	nucleus; cytoplasm; "regulation of transcription, DNA-templated"; circadian rhythm
ANCB01011878.1:6-2290	0.657233	0.0050909	70.1958	44.3875
ANCB01001311.1:43-747	0.65675	0.0136337	51.9709	32.8877
ANCB01000031.1:127-1353	0.656646	0.00506491	60.6165	38.1239	glycosyltransferase family 69 protein	transferase activity
ANCB01005605.1:815-3660	0.654761	0.0133015	109.391	69.4073
ANCB01000921.1:3216-8882	0.654101	0.00817517	47.885	30.4088
ANCB01007326.1:796-4360	0.654033	0.0177201	263.001	166.831
ANCB01000845.1:78-938	0.653646	0.0459112	109.304	69.2063
ANCB01010988.1:45-2169	0.652873	0.00556272	89.6571	56.9916	hypothetical protein TRIATDRAFT_292111	microtubule-based movement; cytoplasmic dynein complex; microtubule motor activity
ANCB01008636.1:87-1834	0.652178	0.0302652	52.8062	33.4649
ANCB01008362.1:1450-2676	0.65168	0.0465397	128.207	81.4546	hypothetical protein TRIATDRAFT_131335	carbohydrate binding; hexose metabolic process; isomerase activity
ANCB01002635.1:175-3151	0.651509	0.0102362	39.2097	24.8657	hypothetical protein TRIATDRAFT_216578	adenyl nucleotide binding; voltage-gated chloride channel activity; transmembrane transport; integral to membrane; chloride transport
ANCB01010301.1:1660-2579	0.648378	0.00722567	41.5944	26.46	hypothetical protein TRIATDRAFT_286047	holo-[acyl-carrier-protein] synthase activity; magnesium ion binding; macromolecule biosynthetic process	Pantothenate and CoA biosynthesis	synthase	ec:2.7.8.7
ANCB01001458.1:1566-4447	0.647131	0.0319371	58.8383	37.5303	hypothetical protein TRIATDRAFT_295038	transmembrane transport; integral to membrane
ANCB01012102.1:248-2394	0.64651	0.00795424	205.782	131.317	isocitrate dehydrogenase	magnesium ion binding; isocitrate dehydrogenase (NADP) activity; NAD binding; tricarboxylic acid cycle; isocitrate metabolic process	Carbon fixation pathways in prokaryotes; Glutathione metabolism; Citrate cycle (TCA cycle)	dehydrogenase (NADP); dehydrogenase (NADP); dehydrogenase (NADP)	ec:1.1.1.42; ec:1.1.1.42; ec:1.1.1.42
ANCB01008569.1:563-2924	0.646416	0.0365045	131.247	83.7165	hypothetical protein TRIVIDRAFT_51177	cell cycle; GTP binding
ANCB01011522.1:39-1396	0.645905	0.0303844	37.3752	23.866
ANCB01005930.1:946-3163	0.644737	0.0396484	22.155	14.1378	hypothetical protein TRIATDRAFT_230096	protein binding
ANCB01005018.1:175-3441	0.644475	0.0147234	58.5585	37.3879
ANCB01008394.1:298-2858	0.644406	0.0421565	22.6959	14.3296	c6 transcription factor	nucleus; DNA binding; zinc ion binding; oxidoreductase activity; "regulation of transcription, DNA-templated"; oxidation-reduction process
ANCB01002581.1:1481-2592	0.643611	0.0292661	20.0746	12.8212	glycosyltransferase family 1 protein	transferase activity
ANCB01007107.1:7133-8530	0.642983	0.0122792	31.2749	19.9504
ANCB01009773.1:5519-10884	0.642727	0.0398078	64.7507	41.493	hypothetical protein TRIATDRAFT_161359, partial	actin filament; actin binding; actin nucleation; Rho GTPase binding
ANCB01003404.1:84-1347	0.642665	0.037343	21.8105	14.0135
ANCB01014135.1:420-3594	0.642499	0.0324446	44.0722	28.1673	hypothetical protein TRIATDRAFT_83024	nucleoside-triphosphatase activity; ATP binding	Purine metabolism; Thiamine metabolism	phosphatase; phosphatase	ec:3.6.1.15; ec:3.6.1.15
ANCB01010773.1:8588-10301	0.642109	0.0107997	70.8792	45.1177	hypothetical protein TRIATDRAFT_209185	heme binding
ANCB01005020.1:757-5213	0.64142	0.035461	105.343	67.4598	hypothetical protein TRIATDRAFT_161191	regulation of ARF protein signal transduction; ARF guanyl-nucleotide exchange factor activity
ANCB01002765.1:6186-7806	0.641397	0.02272	95.3924	61.1019
ANCB01013025.1:275-3971	0.641151	0.0181243	62.5645	40.0568	hypothetical protein TRIATDRAFT_240814	phosphatidylinositol binding; structural constituent of ribosome; calcium ion binding; large ribosomal subunit; translation; cell communication
ANCB01011108.1:559-2173	0.640552	0.0103063	122.066	77.962
ANCB01000216.1:10099-11438	0.640284	0.038955	41.2548	26.3336
ANCB01008762.1:9-953	0.640153	0.0465802	15.1866	9.72422	hypothetical protein TRIATDRAFT_145571	signal transduction
ANCB01001089.1:5665-8499	0.639851	0.04334	124.953	80.0346
ANCB01001171.1:22-3059	0.639425	0.00662955	182.343	116.83
ANCB01009719.1:4158-7709	0.639303	0.02214	80.4688	51.5361	homoserine o-acetyltransferase	cytoplasm; homoserine O-acetyltransferase activity; methionine biosynthetic process	Cysteine and methionine metabolism	O-acetyltransferase	ec:2.3.1.31
ANCB01007861.1:330-1940	0.637681	0.0222619	145.278	93.2376	aldo keto reductase	cell; alcohol dehydrogenase (NADP) activity; glycerol dehydrogenase [NADP] activity; carbohydrate metabolic process; oxidation-reduction process	Glycolysis / Gluconeogenesis; Glycerolipid metabolism; Glycerolipid metabolism; Caprolactam degradation; Pentose and glucuronate interconversions	dehydrogenase (NADP); dehydrogenase (NADP); dehydrogenase (NADP); dehydrogenase (NADP); dehydrogenase (NADP)	ec:1.1.1.2; ec:1.1.1.2; ec:1.1.1.72; ec:1.1.1.2; ec:1.1.1.2
ANCB01014133.1:75-2341	0.637596	0.0303498	62.249	39.9165
ANCB01011327.1:2031-3421	0.635274	0.0316738	12.4491	8.01937	hypothetical protein TRIATDRAFT_167244, partial	protein binding
ANCB01012294.1:349-2123	0.632609	0.0207739	35.0839	22.5212	hypothetical protein TRIATDRAFT_47762	transmembrane transport; integral to membrane
ANCB01002666.1:299-2334	0.63246	0.00147314	303.947	195.833	dihydrolipoamide succinyltransferase	mitochondrial oxoglutarate dehydrogenase complex; mitochondrial nucleoid; dihydrolipoyllysine-residue succinyltransferase activity; mitochondrial genome maintenance; tricarboxylic acid cycle; 2-oxoglutarate metabolic process	Citrate cycle (TCA cycle); Lysine degradation	succinyltransferase; succinyltransferase	ec:2.3.1.61; ec:2.3.1.61
ANCB01010452.1:566-1656	0.630652	0.00268095	58.0782	37.3999	vacuolar transporter chaperone 1	endoplasmic reticulum; intrinsic component of vacuolar membrane; vacuolar transporter chaperone complex; mRNA binding; polyphosphate metabolic process; vacuolar transport; microautophagy; "vacuole fusion, non-autophagic"
ANCB01008053.1:2238-5562	0.629905	0.0231359	236.798	152.765	rna-binding protein	nucleotide binding; nucleic acid binding
ANCB01009105.1:2477-4012	0.629863	0.0201853	54.6828	35.4087	half-sized abc transporter	ATP catabolic process; ATP binding; ATPase activity; membrane	Purine metabolism	adenylpyrophosphatase	ec:3.6.1.3
ANCB01005113.1:5995-7874	0.628853	0.0326042	43.4496	28.0624	cation diffusion facilitator 1	integral component of membrane; cation transmembrane transporter activity; cation transport; transmembrane transport
ANCB01004511.1:129-2568	0.628786	0.0395019	40.1516	25.8359
ANCB01002074.1:885-2496	0.628508	0.0109054	50.7679	32.6994	hypothetical protein TRIATDRAFT_152740	transcription, DNA-dependent; core TFIIH complex; nucleotide-excision repair
ANCB01004497.1:153-2614	0.628421	0.0386808	110.656	71.4313	hypothetical protein TRIVIDRAFT_13321, partial	cation transmembrane transporter activity; transmembrane transport; cation transport; integral to membrane
ANCB01012614.1:75-1496	0.628371	0.0395682	17.3154	11.235	hypothetical protein TRIATDRAFT_35002	sequence-specific DNA binding RNA polymerase II transcription factor activity; regulation of transcription from RNA polymerase II promoter; nucleus; zinc ion binding
ANCB01003343.1:2393-3339	0.628365	0.0190544	42.036	27.0955	hypothetical protein PTT_13412	membrane
ANCB01006373.1:2502-2852	0.62812	0.038332	28.5116	18.2841	dna-directed rna polymerase iii 130 kda polypeptide	DNA binding; DNA-directed RNA polymerase activity; ribonucleoside binding; "transcription, DNA-templated"	Purine metabolism; Pyrimidine metabolism	RNA polymerase; RNA polymerase	ec:2.7.7.6; ec:2.7.7.6
ANCB01007158.1:272-2420	0.626735	0.040861	94.7561	61.2248	hypothetical protein TRIATDRAFT_201347	DNA binding
ANCB01002769.1:1703-4484	0.62666	0.0201392	153.148	99.0384	hypothetical protein TRIATDRAFT_319131	integral to membrane
ANCB01003626.1:5286-6657	0.626396	0.0166651	51.3535	33.1649
ANCB01004898.1:40-2259	0.624131	0.0104206	49.2573	31.8638	hypothetical protein TRIVIDRAFT_62948	metal ion binding; ATP binding
ANCB01011868.1:3522-8948	0.622527	0.00506491	123.146	79.8124	hypothetical protein TRIATDRAFT_296429	protein binding
ANCB01004310.1:177-2579	0.621364	0.00117868	61.7193	39.7746	glycosyltransferase family 90 protein	transferase activity
ANCB01005064.1:4-1139	0.619441	0.0285206	33.2834	21.6616
ANCB01002468.1:1405-3205	0.619137	0.0445875	160.6	104.389	hypothetical protein TRIATDRAFT_130298	1-acylglycerol-3-phosphate O-acyltransferase activity; membrane; phospholipid biosynthetic process	Glycerophospholipid metabolism; Glycerolipid metabolism	O-acyltransferase; O-acyltransferase	ec:2.3.1.51; ec:2.3.1.51
ANCB01011046.1:9-1299	0.618502	0.0222848	22.5064	14.5607	hypothetical protein TRIATDRAFT_223055	nucleic acid binding; ubiquitin-dependent protein catabolic process; ubiquitin thiolesterase activity; exonuclease activity
ANCB01000203.1:4381-6558	0.618468	0.0320352	20.9048	13.56	hypothetical protein TRIATDRAFT_83067	metal ion binding
ANCB01002277.1:1051-2090	0.618442	0.0030842	106.542	69.2782
ANCB01003089.1:4617-6109	0.618439	0.0277763	21.826	14.2184	hypothetical protein TRIATDRAFT_167387, partial	tetrahydrofolylpolyglutamate synthase activity; ATP binding; tetrahydrofolylpolyglutamate biosynthetic process	Folate biosynthesis	synthase	ec:6.3.2.17
ANCB01003113.1:2187-3821	0.618279	0.0385859	17.7653	11.5147	hypothetical protein TRIATDRAFT_152848	substrate-specific transmembrane transporter activity; integral to membrane; transmembrane transport
ANCB01012099.1:635-4443	0.616449	0.0396682	97.1254	63.2015	hypothetical protein TRIATDRAFT_143328	vesicle docking involved in exocytosis
ANCB01012188.1:15495-16767	0.615737	0.00173116	53.2348	34.6037
ANCB01013765.1:255-1913	0.615045	0.0397133	63.8493	41.5119	u1 small nuclear ribonucleoprotein	organic cyclic compound binding; heterocyclic compound binding
ANCB01004507.1:5919-7399	0.614927	0.0151269	89.0457	57.9694	hypothetical protein TRIATDRAFT_152907	termination of G-protein coupled receptor signaling pathway
ANCB01007140.1:19-1750	0.614322	0.000105048	50.763	33.1685	hypothetical protein TRIATDRAFT_279777	alanine-tRNA ligase activity; alanyl-tRNA aminoacylation; nucleic acid binding; ATP binding	Aminoacyl-tRNA biosynthesis	ligase	ec:6.1.1.7
ANCB01001574.1:34-653	0.613639	0.0189389	20.584	13.5648
ANCB01009922.1:2281-4676	0.613556	0.0279892	84.4414	55.0402	hypothetical protein TRIATDRAFT_43100	exocyst; exocytosis
ANCB01006374.1:324-1134	0.612054	0.0365738	38.5517	25.0539
ANCB01006065.1:74-2384	0.611426	0.0452991	83.666	54.6528	cystathionine gamma-synthase	transferase activity; lyase activity; pyridoxal phosphate binding; metabolic process
ANCB01002110.1:8430-9844	0.611395	0.00452989	47.306	30.8393
ANCB01003518.1:1813-3519	0.611265	0.0361298	50.9298	33.2717	nuclear protein es2	transferase activity, transferring phosphorus-containing groups; metabolic process
ANCB01007293.1:9884-12480	0.61126	0.0219782	136.456	89.1873	serine threonine protein ste pak ste20-related	protein phosphorylation; ATP binding; protein serine/threonine kinase activity
ANCB01004037.1:276-2386	0.61068	0.0386201	40.8366	26.7577	glycoside hydrolase family 1	hydrolase activity, hydrolyzing O-glycosyl compounds; oxidoreductase activity; carbohydrate metabolic process; oxidation-reduction process
ANCB01007447.1:1490-3573	0.610456	0.00571791	58.4751	38.1664	cytochrome p450	heme binding; "oxidoreductase activity, acting on paired donors, with incorporation or reduction of molecular oxygen"; monooxygenase activity; iron ion binding; electron carrier activity; oxidation-reduction process
ANCB01006359.1:79-2325	0.610382	0.00928461	117.579	76.9256	hypothetical protein TRIATDRAFT_164600, partial	nucleus; nucleic acid binding
ANCB01004277.1:11128-14572	0.610285	0.00253681	65.466	42.5615	hypothetical protein TRIATDRAFT_297073	tRNA thio-modification; cytoplasm
ANCB01012562.1:5279-6245	0.610185	0.00748826	80.176	52.4903	hypothetical protein TRIVIDRAFT_74612	acid-amino acid ligase activity
ANCB01001566.1:126-891	0.610049	0.0482783	50.2415	32.7077
ANCB01013577.1:549-1451	0.609683	0.0492312	9.33426	6.06619	ankyrin repeat protein	protein binding
ANCB01002528.1:8263-9423	0.608995	0.0248888	69.5672	45.5983	mitochondrial rho gtpase 1	integral component of membrane; ERMES complex; GTPase activity; calcium ion binding; GTP binding; mitochondrion inheritance; GTP catabolic process; small GTPase mediated signal transduction; cellular homeostasis
ANCB01007984.1:4707-6510	0.608773	0.0099783	151.771	99.1913	hypothetical protein TRIATDRAFT_219497	dephosphorylation; phosphoserine phosphatase activity; L-serine biosynthetic process	Methane metabolism; "Glycine, serine and threonine metabolism"	phosphatase; phosphatase	ec:3.1.3.3; ec:3.1.3.3
ANCB01001376.1:819-2752	0.607912	0.00388381	69.1224	45.043	ca2 transporter	transmembrane transport; integral to membrane
ANCB01001643.1:8535-11128	0.606643	0.0352835	42.0722	27.5568
ANCB01010230.1:78-1251	0.606627	0.0485163	50.0168	32.8373	hypothetical protein TRIATDRAFT_254023	nucleus; "regulation of transcription, DNA-dependent"
ANCB01009751.1:3512-6080	0.605902	0.0243843	23.4883	15.4313
ANCB01005509.1:4748-7333	0.605321	0.0345933	96.6255	63.4113
ANCB01014193.1:33-943	0.605273	0.0208427	441.097	289.63	hypothetical protein TRIATDRAFT_259849	oxidation-reduction process; oxidoreductase activity
ANCB01004549.1:42-3154	0.605173	0.0179326	25.7076	16.8104	hypothetical protein TRIATDRAFT_31997	transmembrane transport
ANCB01011610.1:40-1264	0.604394	0.00232385	49.1266	32.2145	hypothetical protein TRIATDRAFT_299162, partial	pyridoxal phosphate binding; biosynthetic process; catalytic activity
ANCB01009482.1:2281-5222	0.604183	0.0233069	138.73	90.9854	hypothetical protein TRIATDRAFT_297671	GTP binding
ANCB01007955.1:104-2803	0.603626	0.00942379	67.5883	44.2761	glycosyltransferase family 57 protein	endoplasmic reticulum membrane; "transferase activity, transferring hexosyl groups"
ANCB01003370.1:2914-6393	0.603343	0.040375	22.2483	14.5911
ANCB01004784.1:4435-5740	0.602551	0.0216669	332.436	218.51	hypothetical protein TRIATDRAFT_298602	GTP binding; small GTPase mediated signal transduction; protein transport
ANCB01010259.1:167-1937	0.602517	0.0416046	122.606	80.5515
ANCB01005483.1:181-1609	0.602389	0.00799493	40.7822	26.9166	glycosyltransferase family 8 protein	transferase activity, transferring glycosyl groups
ANCB01001963.1:1810-3157	0.602346	0.0360271	100.485	66.0661	hypothetical protein TRIATDRAFT_156464	cell redox homeostasis; electron carrier activity; protein disulfide oxidoreductase activity; glycerol ether metabolic process
ANCB01006348.1:1409-5996	0.60229	0.00975275	77.2305	50.657	stress activated mitogen activated protein kinase interacting protein sin1	kinase activity; phosphorylation
ANCB01003681.1:515-1365	0.602261	0.0361091	70.4772	46.2917
ANCB01004591.1:71-1640	0.601042	0.0435982	134.855	88.6694	nicotinamide-nucleotide adenylyltransferase 2	nucleotidyltransferase activity; NAD biosynthetic process
ANCB01003546.1:271-2750	0.598734	0.0130954	126.94	83.8717	glycosyltransferase family 20 protein	alpha,alpha-trehalose-phosphate synthase (UDP-forming) activity; trehalose biosynthetic process	Starch and sucrose metabolism	synthase (UDP-forming)	ec:2.4.1.15
ANCB01013690.1:129-1849	0.598659	0.0420284	30.3972	19.8225
ANCB01006676.1:156-1773	0.598146	0.0328598	51.558	33.9195	hypothetical protein TRIATDRAFT_215617	acid phosphatase activity	Aminobenzoate degradation; Riboflavin metabolism	phosphatase; phosphatase	ec:3.1.3.2; ec:3.1.3.2
ANCB01000499.1:32-938	0.597841	0.0440806	24.779	16.3001
ANCB01005128.1:4551-6794	0.596649	0.0126141	45.6466	30.149
ANCB01008046.1:102-447	0.59581	0.0443351	12.1365	8.06132
ANCB01001752.1:2881-5653	0.595729	0.0082195	47.2768	31.241
ANCB01003387.1:2929-4889	0.595133	0.012253	26.3381	17.2992
ANCB01013271.1:962-2625	0.594862	0.0235695	294.545	194.608
ANCB01002462.1:68-1430	0.593762	0.0338365	21.9673	14.4372
ANCB01013554.1:8944-10848	0.593624	0.0403743	72.1364	47.6045	hypothetical protein TRIATDRAFT_34690	ATP binding
ANCB01001131.1:1832-3350	0.593175	0.0424521	21.8503	14.3838	hypothetical protein TRIATDRAFT_78499	RNA polymerase II transcription cofactor activity; mediator complex; regulation of transcription from RNA polymerase II promoter
ANCB01005110.1:1439-3120	0.592979	0.0410004	12.7127	8.431	high affinity nickel transport protein nic1	integral component of membrane; cobalt ion transmembrane transporter activity; nickel cation transmembrane transporter activity; metal ion binding; cobalt ion transport; nickel cation transmembrane transport
ANCB01003603.1:25-868	0.590854	0.0180678	25.7964	17.1379
ANCB01008022.1:34-3027	0.590811	0.028717	66.6483	44.0478	phospholipase c	signal transducer activity; phosphatidylinositol phospholipase C activity; intracellular signal transduction; lipid metabolic process	Inositol phosphate metabolism; Phosphatidylinositol signaling system	phospholipase C; phospholipase C	ec:3.1.4.11; ec:3.1.4.11
ANCB01004198.1:7705-11351	0.590591	0.0167148	41.2744	27.3376	hypothetical protein TRIATDRAFT_17234, partial	nitrogen compound metabolic process; "hydrolase activity, acting on carbon-nitrogen (but not peptide) bonds"
ANCB01004676.1:1599-5533	0.589939	0.0459874	42.1932	27.9117	hypothetical protein TRIATDRAFT_79096	mRNA polyadenylation; mRNA cleavage and polyadenylation specificity factor complex; hydrolase activity; mRNA cleavage
ANCB01011090.1:1258-2584	0.589087	0.0200047	59.4832	39.4489	hypothetical protein TRIATDRAFT_156864	phosphatidylserine decarboxylase activity; phospholipid biosynthetic process	Glycerophospholipid metabolism	decarboxylase	ec:4.1.1.65
ANCB01008232.1:4879-6637	0.58853	0.0234961	23.2679	15.3738
ANCB01001617.1:50-4217	0.587522	0.0383201	153.864	102.209	hypothetical protein TRIREDRAFT_121206	integral to membrane; acetyl-CoA transporter activity; acetyl-CoA transport
ANCB01000856.1:2051-4656	0.586798	0.0434235	29.4977	19.5361	hypothetical protein TRIATDRAFT_223478	sequence-specific DNA binding transcription factor activity; copper ion binding; DNA binding; nucleus; "regulation of transcription, DNA-dependent"
ANCB01013781.1:4-2688	0.585945	0.0354843	56.165	37.316
ANCB01002568.1:54-1762	0.583058	0.0336477	31.5524	20.8578	glycosyltransferase family 4 protein	GDP-Man:Man1GlcNAc2-PP-Dol alpha-1,3-mannosyltransferase activity; glycolipid 6-alpha-mannosyltransferase activity; biosynthetic process	Various types of N-glycan biosynthesis; Various types of N-glycan biosynthesis; N-Glycan biosynthesis	alpha-1,3-mannosyltransferase; "alpha-1,6-mannosyltransferase"; "alpha-1,3-mannosyltransferase"	ec:2.4.1.132; ec:2.4.1.232; ec:2.4.1.132
ANCB01008355.1:537-1563	0.580478	0.0312543	35.8468	23.8273
ANCB01005305.1:3423-6255	0.580428	0.0309824	71.7753	47.9925
ANCB01002265.1:1871-2813	0.579181	0.012178	99.8528	66.6035
ANCB01005823.1:3457-6156	0.578847	0.0412081	22.4714	15.0329	hypothetical protein TRIATDRAFT_191487, partial	protein binding
ANCB01012925.1:5280-7632	0.578782	0.0173772	19.6419	13.0357	glycosyltransferase family 59 protein	transferase activity, transferring hexosyl groups; integral to membrane
ANCB01002428.1:9768-15462	0.578275	0.0452991	217.311	145.393	hypothetical protein TRIATDRAFT_290384	protein binding
ANCB01010802.1:45-1522	0.577491	0.0296983	28.0104	18.8148	hypothetical protein TRIATDRAFT_147075	chromosome, centromeric region; mitosis; nucleus
ANCB01012956.1:73-2546	0.577258	0.0475585	24.5606	16.4719	nacht and wd domain protein	nucleic acid binding; "hydrolase activity, acting on ester bonds"; pyridoxal phosphate binding; protein dimerization activity; GPI anchor metabolic process; intracellular protein transport; biosynthetic process
ANCB01012564.1:21-2581	0.574653	0.0282283	107.016	71.6733	hypothetical protein TRIATDRAFT_85337	vesicle docking involved in exocytosis
ANCB01012813.1:1611-3503	0.574356	0.00845886	86.2947	57.8302
ANCB01006048.1:25-3032	0.573897	0.0381937	51.5999	34.5195	hypothetical protein TRIVIDRAFT_61593	protein kinase activity; ATP binding; protein phosphorylation
ANCB01003107.1:19-2960	0.571726	0.0426395	103.847	69.7311	hypothetical protein TRIATDRAFT_249572	DNA binding; ATP-dependent DNA helicase activity; ATP binding; nucleotide-excision repair
ANCB01004604.1:35-669	0.571159	0.00352579	31.4912	20.8411	cytochrome c subunit vib	mitochondrion; cytochrome-c oxidase activity; hydrogen ion transmembrane transport	Oxidative phosphorylation	oxidase	ec:1.9.3.1
ANCB01004099.1:15154-15788	0.570062	0.0488113	36.5143	24.4159	hypothetical protein TRIATDRAFT_43458	nuclear-transcribed mRNA catabolic process, non-stop decay; "nuclear-transcribed mRNA catabolic process, no-go decay"; RNA surveillance
ANCB01010263.1:2362-3827	0.569757	0.0352835	33.8248	22.6313
ANCB01014181.1:157-2319	0.56951	0.00334849	65.7516	43.8744
ANCB01009798.1:163-1354	0.56898	0.0315894	23.147	15.6279
ANCB01004381.1:714-1943	0.568612	0.00162453	60.8678	40.997	hypothetical protein TRIATDRAFT_50132	oxidation-reduction process; oxidoreductase activity
ANCB01010915.1:147-2106	0.568248	0.0122326	129.71	87.1713	allantoicase	allantoicase activity; allantoin catabolic process; purine nucleobase metabolic process	Purine metabolism	ec:3.5.3.4 allantoicase	ec:3.5.3.4
ANCB01000642.1:3390-4420	0.566184	0.0280568	25.4199	16.9378
ANCB01011327.1:3487-4467	0.566159	0.0418091	73.7231	49.5612
ANCB01007955.1:2908-4950	0.565058	0.0141635	27.9454	18.5527	5-azacytidine resistance protein azr1	catalytic activity; metabolic process
ANCB01006144.1:303-3809	0.56504	0.0109148	78.255	52.852
ANCB01004080.1:452-2027	0.564947	0.0150384	71.9207	48.3234
ANCB01014196.1:474-2965	0.563868	0.0136144	118.874	80.2909	lipid transporter	transport; ATP catabolic process; ATP binding; ATPase activity; membrane	Purine metabolism	adenylpyrophosphatase	ec:3.6.1.3
ANCB01003137.1:93-1130	0.56355	0.00532906	31.9945	21.6076
ANCB01010347.1:1-2081	0.5621	0.0490092	161.599	109.357	hypothetical protein TRIATDRAFT_42549	protein phosphorylation; ATP binding; protein serine/threonine kinase activity
ANCB01004286.1:5998-8256	0.561864	0.0440806	35.3156	23.6359
ANCB01009315.1:126-772	0.561226	0.0336734	41.6734	28.2072	hypothetical protein TRIATDRAFT_164996, partial	protein methylation; methyltransferase activity
ANCB01006990.1:32-1805	0.561094	0.0374683	62.4759	42.14	hypothetical protein TRIATDRAFT_297400	phosphatase activator activity
ANCB01005906.1:274-3086	0.560281	0.018161	19.4096	13.0111	hypothetical protein TRIATDRAFT_175965, partial	hydrolase activity; zinc ion binding; metabolic process
ANCB01005118.1:1641-3012	0.560267	0.0187331	89.7788	60.6405
ANCB01010964.1:8-3523	0.558575	0.0487731	50.2354	34.0651	hypothetical protein TRIATDRAFT_247278	microtubule organizing center; microtubule cytoskeleton organization; spindle pole
ANCB01013879.1:313-1762	0.555963	0.0180678	58.9331	39.8402
ANCB01011141.1:8655-10950	0.554782	0.0281758	79.724	54.0853	hypothetical protein TRIATDRAFT_167360, partial	transcription initiation from RNA polymerase II promoter; ATP binding; transcription factor TFIIF complex; catalytic activity
ANCB01000487.1:128-985	0.553239	0.0291205	31.2694	21.309
ANCB01010026.1:4577-5569	0.552947	0.0396484	23.5834	16.0256
ANCB01011403.1:1376-4164	0.552131	0.0175729	86.4977	58.879	hypothetical protein TRIATDRAFT_139042	cytoplasm; vesicle docking; exocytosis
ANCB01004385.1:2116-4884	0.549449	0.00817017	180.453	123.104	hypothetical protein TRIATDRAFT_50094	catalytic activity; metabolic process
ANCB01011141.1:1858-3494	0.548637	0.0234422	44.4135	30.1901
ANCB01013196.1:4990-7998	0.548133	0.037384	140.986	96.337	hypothetical protein TRIATDRAFT_235980	retromer complex; "retrograde transport, endosome to Golgi"; protein transport
ANCB01000099.1:365-2438	0.547899	0.0224488	33.5345	22.8495	hypothetical protein TRIATDRAFT_42504	sequence-specific DNA binding RNA polymerase II transcription factor activity; regulation of transcription from RNA polymerase II promoter; nucleus; zinc ion binding
ANCB01007665.1:105-2505	0.54785	0.0277763	48.212	32.9781	hypothetical protein TRIATDRAFT_141581	protein binding
ANCB01005683.1:1419-2438	0.546795	0.0421989	325.701	222.498	myosin regulatory light chain cdc4	calcium ion binding
ANCB01010150.1:2032-2942	0.546531	0.0310351	71.663	48.8671
ANCB01012792.1:673-2315	0.54348	0.0319168	46.6824	32.0283	hypothetical protein TRIATDRAFT_295352	catalytic activity; metabolic process
ANCB01005484.1:31-703	0.543041	0.049413	25.0533	17.1307	autophagy-related protein 2	autophagy
ANCB01005484.1:31-703	0.543041	0.049413	25.0533	17.1307	hypothetical protein TRIATDRAFT_143259	peroxisome degradation; CVT pathway
ANCB01013091.1:256-1805	0.541871	0.0468443	120.411	82.5978	hypothetical protein TRIATDRAFT_128623	protein dephosphorylation; metal ion binding; protein serine/threonine phosphatase activity
ANCB01014795.1:1592-4669	0.541438	0.0227623	62.0921	42.7138
ANCB01010592.1:388-1974	0.541256	0.0167836	81.6892	56.0386	hemolysin-iii channel protein	integral component of membrane
ANCB01001666.1:814-3024	0.540966	0.0310632	112.612	77.265	calcium binding protein	actin filament organization; endocytosis; calcium ion binding; protein binding
ANCB01014644.1:6-905	0.540331	0.0405118	37.5169	25.5689
ANCB01012566.1:284-2962	0.539397	0.0381937	23.3763	16.1543	lysine-specific histone demethylase 1	DNA binding; methyltransferase activity; oxidoreductase activity; vesicle docking involved in exocytosis; methylation; oxidation-reduction process
ANCB01005003.1:1608-3963	0.538716	0.049314	38.8815	26.7799
ANCB01014406.1:273-2318	0.538064	0.0485301	21.298	14.7008
ANCB01003968.1:2073-3114	0.537574	0.0311567	27.5994	19.05	nacht and wd domain-containing protein	transferase activity, transferring phosphorus-containing groups; metabolic process
ANCB01011336.1:1993-7704	0.537286	0.00691272	66.0054	45.2444
ANCB01002853.1:2709-4336	0.536797	0.0289164	221.419	152.322	regulatory protein cys-3	sequence-specific DNA binding transcription factor activity; sequence-specific DNA binding; "regulation of transcription, DNA-templated"
ANCB01004192.1:13-1081	0.535189	0.00970146	35.2867	23.8768	c-8 sterol isomerase	isomerase activity; metabolic process
ANCB01004192.1:13-1081	0.535189	0.00970146	35.2867	23.8768	hypothetical protein TRIATDRAFT_53017	C-8 sterol isomerase activity; ergosterol biosynthetic process; endoplasmic reticulum
ANCB01000595.1:75-919	0.534678	0.0440806	45.4207	31.1871	calcium p-type atpase	calcium-transporting ATPase activity; calcium ion transmembrane transport; integral to membrane; metal ion binding; ATP binding
ANCB01000479.1:573-2342	0.533333	0.0347688	30.1428	20.6548
ANCB01005914.1:11-974	0.53305	0.0294506	31.881	22.018	hypothetical protein TRIATDRAFT_301054	D-ribose metabolic process; ribokinase activity	Pentose phosphate pathway	deoxyribokinase	ec:2.7.1.15
ANCB01000480.1:250-1811	0.531051	0.00736049	69.0722	47.6788
ANCB01006513.1:53-1647	0.530114	0.00777158	84.8737	58.4603	nadh kinase pos5	NAD kinase activity; NADP biosynthetic process; phosphorylation; NAD metabolic process	Nicotinate and nicotinamide metabolism	kinase	ec:2.7.1.23
ANCB01002849.1:44-4156	0.529595	0.049622	32.5943	22.5222	hypothetical protein TRIATDRAFT_231716	ATP binding; helicase activity; DNA binding
ANCB01007596.1:6754-8563	0.529557	0.00424863	67.6514	46.7988	proline iminopeptidase	peptidase activity; proteolysis
ANCB01001523.1:1699-3141	0.527583	0.0145624	29.2768	20.4498	dna-binding protein	DNA binding
ANCB01011159.1:86-4235	0.527421	0.0321552	81.9435	56.6858	hypothetical protein TRIATDRAFT_85620	nucleic acid binding; intracellular; RNA processing; nucleotide binding
ANCB01005907.1:2804-5756	0.527016	0.00704833	123.207	85.4617	hypothetical protein TRIATDRAFT_33139	oxidoreductase activity; oxidation-reduction process
ANCB01007596.1:3702-5791	0.526625	0.0486184	128.675	89.1727
ANCB01012927.1:4865-8806	0.525837	0.0386201	141.932	98.3252	ca2 transporter	transmembrane transport; integral to membrane
ANCB01011147.1:3769-4781	0.523053	0.0379473	170.448	118.412	hypothetical protein TRIATDRAFT_7480, partial	ubiquitin-dependent protein catabolic process; "proteasome regulatory particle, base subcomplex"
ANCB01000407.1:478-2000	0.519702	0.0361091	367.185	255.81	succinyl- ligase	ATP binding; ligase activity; metal ion binding; metabolic process
ANCB01007228.1:586-2813	0.517854	0.0460081	44.9516	31.2385
ANCB01009639.1:21-1549	0.516489	0.010362	26.5309	18.3003
ANCB01009910.1:380-1164	0.515776	0.039656	16.0676	11.2326
ANCB01002214.1:70-3523	0.515247	0.0490767	42.3392	29.512
ANCB01012678.1:156-1373	0.512723	0.0389078	38.6688	27.0965	hypothetical protein TRIATDRAFT_301852	cell redox homeostasis; selenium binding
ANCB01010320.1:52-1921	0.507472	0.0302067	46.166	32.3635
ANCB01003565.1:5956-7356	0.506483	0.010975	50.4106	35.2167
ANCB01001654.1:4665-6944	0.505515	0.0406037	271.565	191.064	hypothetical protein TRIATDRAFT_47282	membrane
ANCB01008359.1:11546-12153	0.504808	0.037581	46.6693	32.7193
ANCB01002931.1:164-1443	0.503339	0.0333489	213.539	150.489	adenylate kinase cytosolic	mitochondrial inner membrane; mitochondrial intermembrane space; adenylate kinase activity; ATP binding; ADP biosynthetic process; DNA replication initiation; AMP metabolic process; ATP metabolic process; nucleotide phosphorylation	Purine metabolism	kinase	ec:2.7.4.3
ANCB01012230.1:191-1625	0.499388	0.0392908	40.8211	28.7233	dna lyase	DNA repair; DNA binding; intracellular; endonuclease activity
ANCB01009677.1:68-2887	0.498761	0.0256857	46.4689	33.0203	glutamine-dependent nad() synthetase	hydrolase activity; ligase activity; nitrogen compound metabolic process
ANCB01002476.1:240-1148	0.497368	0.0425241	21.3485	15.127
ANCB01005872.1:923-2539	0.496624	0.0266905	159.973	113.459	hypothetical protein TRIATDRAFT_40058	zinc ion binding; UDP-glucose:hexose-1-phosphate uridylyltransferase activity; galactose metabolic process	Amino sugar and nucleotide sugar metabolism; Galactose metabolism	uridylyltransferase; uridylyltransferase	ec:2.7.7.12; ec:2.7.7.12
ANCB01007375.1:122-1832	0.496227	0.0205261	41.5824	29.4705	hypothetical protein TRIATDRAFT_144250	acid phosphatase activity	Aminobenzoate degradation; Riboflavin metabolism	phosphatase; phosphatase	ec:3.1.3.2; ec:3.1.3.2
ANCB01000352.1:181-372	0.495244	0.0195761	66.5827	47.1467	sec23 protein	COPII vesicle coat; intracellular protein transport; ER to Golgi vesicle-mediated transport; zinc ion binding
ANCB01001207.1:1555-5507	0.493897	0.0398078	193.997	137.706
ANCB01006249.1:88-2209	0.492415	0.0142078	90.5742	64.3651	npl4 family protein	Doa10p ubiquitin ligase complex; cytosol; nuclear membrane; Cdc48p-Npl4p-Ufd1p AAA ATPase complex; perinuclear region of cytoplasm; polyubiquitin binding; protein transport; ER-associated ubiquitin-dependent protein catabolic process; mRNA transport; cytoplasm-associated proteasomal ubiquitin-dependent protein catabolic process; mitochondria-associated ubiquitin-dependent protein catabolic process
ANCB01012910.1:3869-5220	0.491803	0.0362543	70.3601	49.9291
ANCB01011196.1:2708-5007	0.486529	0.0345648	98.2739	70.0089	hypothetical protein TRIATDRAFT_288887	protein binding
ANCB01007365.1:19-1093	0.486273	0.0186099	49.9129	35.5585
ANCB01004945.1:2727-4566	0.485773	0.0234974	89.8368	63.9366	hypothetical protein TRIATDRAFT_128434	zinc ion binding
ANCB01003619.1:2544-4006	0.485467	0.027101	34.7864	24.8564
ANCB01013878.1:412-2320	0.48444	0.0434235	46.9171	33.377	hypothetical protein TRIATDRAFT_41949	GPI-anchor transamidase complex; attachment of GPI anchor to protein
ANCB01010177.1:26-2137	0.484186	0.041502	37.1067	26.5087
ANCB01012800.1:185-1386	0.483638	0.0199375	72.4403	51.4254	nicotinate-nucleotide pyrophosphorylase	nucleus; nicotinate-nucleotide diphosphorylase (carboxylating) activity; 'de novo' NAD biosynthetic process from tryptophan	Nicotinate and nicotinamide metabolism	diphosphorylase (carboxylating)	ec:2.4.2.19
ANCB01010912.1:98-3078	0.483166	0.0473972	82.6639	59.1878	hypothetical protein TRIATDRAFT_148414	allantoicase activity; allantoin catabolic process; protein binding	Purine metabolism	ec:3.5.3.4 allantoicase	ec:3.5.3.4
ANCB01003109.1:2642-4986	0.481848	0.00607992	145.367	104.113	hypothetical protein TRIATDRAFT_249561	oxidation-reduction process; regulation of transcription from RNA polymerase II promoter; zinc ion binding; sequence-specific DNA binding RNA polymerase II transcription factor activity; flavin adenine dinucleotide binding; UDP-N-acetylmuramate dehydrogenase activity; nucleus
ANCB01005215.1:1956-4613	0.480575	0.0476791	16.9947	12.2287	hypothetical protein TRIATDRAFT_291296	ATP-dependent helicase activity; RNA binding; ATP binding; ribonuclease III activity; RNA processing
ANCB01004971.1:3826-5780	0.478171	0.0319068	63.7927	45.6995	enolase-phosphatase e1	nucleus; cytoplasm; magnesium ion binding; "2,3-diketo-5-methylthiopentyl-1-phosphate enolase activity"; 2-hydroxy-3-keto-5-methylthiopentenyl-1-phosphate phosphatase activity; acireductone synthase activity; dephosphorylation; L-methionine biosynthetic process from S-adenosylmethionine; L-methionine biosynthetic process from methylthioadenosine	Cysteine and methionine metabolism	synthase	ec:3.1.3.77
ANCB01011572.1:280-1051	0.476385	0.0197953	85.518	61.3412	hypothetical protein TRIATDRAFT_157930	intracellular; intracellular signal transduction
ANCB01005194.1:404-3101	0.473635	0.0425069	97.1672	69.7728	hypothetical protein TRIVIDRAFT_75785	GTP binding; intracellular; small GTPase mediated signal transduction
ANCB01003329.1:634-1135	0.469134	0.043158	30.7207	22.0045
ANCB01001720.1:2447-3954	0.46601	0.0447655	140.968	101.724	hypothetical protein TRIATDRAFT_319290	mitochondrial matrix
ANCB01005839.1:1876-4107	0.460734	0.0328769	62.4375	45.1081
ANCB01007011.1:573-2939	0.455454	0.0117993	2129.68	1552.33	ketol-acid reductoisomerase	ketol-acid reductoisomerase activity; isomerase activity; coenzyme binding; branched-chain amino acid biosynthetic process; mycelium development; oxidation-reduction process	Valine, leucine and isoleucine biosynthesis; Pantothenate and CoA biosynthesis	reductoisomerase; reductoisomerase	ec:1.1.1.86; ec:1.1.1.86
ANCB01005369.1:213-2756	0.454792	0.0374166	206.096	150.285	hypothetical protein TRIVIDRAFT_73611	zinc ion binding; metallopeptidase activity; proteolysis
ANCB01014530.1:4597-5756	0.449777	0.0414289	125.368	91.7007	phosphatidate cytidylyltransferase family protein	membrane; kinase activity; nucleotidyltransferase activity; phosphorylation
ANCB01001177.1:53-3087	0.446703	0.0438953	137.696	101.102
ANCB01008648.1:87-1307	0.442795	0.0443351	22.5115	16.153	mitochondrial atpase complex subunit atp10	mitochondrial inner membrane; mitochondrial proton-transporting ATP synthase complex assembly
ANCB01008171.1:2060-4647	0.437326	0.0393639	73.031	53.9167
ANCB01012754.1:5-4768	0.433868	0.0205929	151.275	111.891
ANCB01011766.1:701-3455	0.430238	0.0115377	54.8855	40.7803	phosphoribosylaminoimidazole carboxylase	cytoplasm; phosphoribosylaminoimidazole carboxylase activity; ATP binding; metal ion binding; purine nucleobase metabolic process; 'de novo' IMP biosynthetic process	Purine metabolism; Purine metabolism	ribonucleotide mutase; carboxylase	ec:5.4.99.18; ec:4.1.1.21
ANCB01013200.1:11544-14422	0.428668	0.044686	25.9373	19.4302
ANCB01007951.1:2250-2826	0.424758	0.0498762	30.0119	22.3067	dna-directed rna polymerase iii subunit rpc8	DNA-directed RNA polymerase activity; RNA biosynthetic process	Purine metabolism; Pyrimidine metabolism	RNA polymerase; RNA polymerase	ec:2.7.7.6; ec:2.7.7.6
ANCB01012447.1:642-2353	0.421606	0.0195667	56.3925	41.8959
ANCB01008648.1:1408-2417	0.419859	0.0221108	64.438	47.8126	hypothetical protein TRIATDRAFT_157152	Golgi membrane; integral to membrane; cis-Golgi network; ER to Golgi vesicle-mediated transport; protein transport
ANCB01006309.1:3346-6365	0.419412	0.0219782	99.3784	74.3023	hypothetical protein TRIATDRAFT_140018	fructose 6-phosphate metabolic process; phosphorylation; 6-phosphofructokinase activity; 6-phosphofructokinase complex; ATP binding; glycolysis	Pentose phosphate pathway; Methane metabolism; Glycolysis / Gluconeogenesis; Galactose metabolism; Fructose and mannose metabolism	phosphohexokinase; phosphohexokinase; phosphohexokinase; phosphohexokinase; phosphohexokinase	ec:2.7.1.11; ec:2.7.1.11; ec:2.7.1.11; ec:2.7.1.11; ec:2.7.1.11
ANCB01000522.1:210-3448	0.412917	0.047029	238.309	178.572	lim domain-containing protein	zinc ion binding
ANCB01002265.1:258-1813	0.400308	0.0160087	171.8	130.019	hypothetical protein TRIATDRAFT_133686	uroporphyrinogen decarboxylase activity; protoporphyrinogen IX biosynthetic process	Porphyrin and chlorophyll metabolism	decarboxylase	ec:4.1.1.37
ANCB01013630.1:327-3872	0.39951	0.0460311	89.5518	67.8467
ANCB01006535.1:1036-3380	0.388627	0.0309824	88.8457	67.8076
ANCB01012654.1:3964-4861	0.365399	0.0359206	78.6979	60.9565	hypothetical protein TRIATDRAFT_255901	oxidoreductase activity; mitochondrion; oxidation-reduction process
ANCB01000251.1:2658-4854	0.313683	0.0135309	543.877	437.368	outer mitochondrial membrane protein porin	mitochondrial outer membrane; pore complex; voltage-gated anion channel activity; porin activity; regulation of anion transport; transmembrane transport

## Sheet: Day 2 & 4
seqname	log2foldchange	padj	Day2GD12	Day2Mix	Day4GD12	Day4Mix	hitdesc	term	pathway	enzyme	enzymeID
ANCB01000814.1:2395-4839	5.29994686736372; 4.01011357684243	0.00101909026938367; 0.000307493883603581	1.23136	0	2.27568	0.109154
ANCB01003522.1:721-1649	4.01684195614816; 2.28166729428257	1.06655857278506e-05; 0.0171866196481855	15.4648	0.834881	262.378	51.3058
ANCB01006976.1:533-2557	4.01306721793473; 1.41441074713513	0.00196381490629805; 0.0324506692607029	1.0247	0.0473637	3.40733	1.27293
ANCB01000369.1:32-3857	3.96956206691579; 1.82011602172829	7.08232133994185e-07; 0.0396014671001988	24.6018	1.44252	251.925	69.0139	tetratricopeptide repeat domain protein	transferase activity, transferring phosphorus-containing groups
ANCB01006475.1:142-1395	3.75932528411736; 3.01158510504467	3.25124078879904e-17; 4.28316995111933e-12	43.1203	3.11194	113.165	13.8066	methyltransferase-like protein	intracellular; integral component of membrane; methyltransferase activity; amino acid transmembrane transporter activity; amino acid transmembrane transport; methylation
ANCB01011675.1:3763-4959	3.37852101176188; 1.47390398983221	2.32231929202822e-08; 0.0265342183571926	26.3624	2.47164	131.857	46.7694	lysophospholipase	phospholipase activity; phospholipid catabolic process
ANCB01011887.1:2676-3997	3.26403280912936; 1.87141631637103	9.51204736336367e-09; 0.014335868778604	11.46	1.17575	2.67697	0.717789
ANCB01009589.1:68-1248	3.16822202215891; 0.759814724682857	7.53861316536655e-23; 0.0461461784153851	80.5502	8.91987	190.958	112.51	alcohol dehydrogenase	zinc ion binding; oxidoreductase activity; oxidation-reduction process; "transferase activity, transferring acyl groups other than amino-acyl groups"
ANCB01011966.1:751-2070	3.08297231495961; 1.24677033109767	5.14298090780793e-11; 0.0209901594948099	63.0565	7.29016	103.695	43.3152
ANCB01007075.1:39-252	3.05925490024319; 1.62410743879955	2.25846623660918e-05; 7.66659467991096e-05	2.57702	0.28262	37.2166	12.0216
ANCB01006842.1:599-2594	3.01150901117886; 4.50448594068977	7.68942396788016e-08; 2.845985935809e-15	23.4889	2.83342	40.7462	1.72096	nad dependent epimerase dehydratase	catalytic activity; coenzyme binding; cellular metabolic process
ANCB01010412.1:656-4486	2.89035190182665; 1.59071605495623	1.98926475108469e-05; 0.0319087433508212	21.7847	2.8395	112.066	36.4581
ANCB01013009.1:126-2253	2.88333196312308; 1.37624616996039	0.000314927372899479; 0.000992224494361246	1.82004	0.197379	9.72115	3.74499
ANCB01002254.1:150-2104	2.81422263672235; 1.25282262318638	1.15600132423048e-13; 5.49559165307138e-05	10.9016	1.53995	43.6953	18.323
ANCB01006287.1:7337-8164	2.69609734538085; 0.887913376684536	2.04310347695604e-21; 0.00638463166345535	126.43	19.3709	648.195	349.48	hypothetical protein TRIATDRAFT_33514	pyridoxamine-phosphate oxidase activity; FMN binding; pyridoxal phosphate biosynthetic process; oxidation-reduction process	Vitamin B6 metabolism	5'-phosphate synthase	ec:1.4.3.5
ANCB01002344.1:7484-8547	2.68797282330642; 2.39082901388721	5.59706173064769e-06; 4.6396986328041e-06	7.26587	1.07902	45.8052	8.6045	ubie coq5 methyltransferase	cytosol; arsenite methyltransferase activity; methylation
ANCB01005556.1:1550-2304	2.62925585065317; 1.41209520590558	6.33515287290751e-05; 0.0121701188146457	4.35576	0.661965	47.845	17.7903	lysophospholipase plb1	metabolic process
ANCB01013933.1:2337-3038	2.62445961185623; 1.32055090258773	0.0109053993269901; 0.00680993971472132	0.877534	0.11014	7.45004	3.01689	hypothetical protein TRIATDRAFT_229209	metal ion binding
ANCB01013309.1:5960-6542	2.60351795505621; 1.24894635304344	2.36226320089802e-10; 0.00809065530892207	149.179	24.2189	126.812	52.9659
ANCB01008594.1:8317-9832	2.60172167538166; 1.08486065672267	1.45819210764327e-11; 0.00282651368966256	11.9346	1.96422	27.1778	12.7506
ANCB01000148.1:30-1646	2.47451113502263; 1.14083735733639	2.69837380833926e-15; 0.00116246418596793	182.76	32.6193	488.835	220.879	hypothetical protein TRIATDRAFT_300292	membrane
ANCB01007976.1:14-1155	2.45987508078482; 1.47233820412313	8.83568572924859e-06; 0.0162998048407707	43.1308	7.68224	76.9232	27.3564	glycoside hydrolase family 76 partial	mannan endo-1,6-alpha-mannosidase activity; carbohydrate catabolic process
ANCB01012930.1:504-2151	2.44711022666605; 1.24604675610974	2.89664305618025e-12; 0.000281332666094464	21.5563	3.90389	143.694	60.3726	Hypothetical protein TRIATDRAFT_90447	zinc ion binding; oxidoreductase activity; oxidation-reduction process; "transferase activity, transferring acyl groups other than amino-acyl groups"
ANCB01009042.1:18-2742	2.38742551912; 1.22137708904815	5.91574019101443e-06; 0.0433629452932406	12.7829	2.41932	9.77092	4.12109	hypothetical protein TRIATDRAFT_43499	catalytic activity; metabolic process
ANCB01009685.1:2916-5615	2.38489427621365; 0.899477138047042	3.34759432293271e-14; 0.00422878538741596	15.5705	2.94572	24.6512	13.273
ANCB01009947.1:1638-2238	2.31685453188439; 0.992213844116706	6.74371708447209e-10; 0.00382027862779575	10.2725	2.0256	32.91	16.5367	hypothetical protein TRIVIDRAFT_128602, partial	zinc ion binding; oxidoreductase activity; oxidation-reduction process
ANCB01002113.1:5269-7979	2.31012592392006; 1.13842543705739	3.87315582312992e-07; 0.0292331835877205	141.131	28.0317	813.842	366.953
ANCB01006659.1:3423-3954	2.28577229623917; 1.018578134151	0.0164106813024332; 0.0329116670491315	0.881642	0.163162	6.51631	3.24698	hypothetical protein TRIVIDRAFT_146040	oxidation-reduction process; oxidoreductase activity
ANCB01007259.1:4204-4953	2.26540143177367; 0.948594653119147	3.33374860005286e-12; 0.016632835012433	93.5392	19.3594	30.1086	15.6714	hypothetical protein TRIVIDRAFT_193209	heme binding; "oxidoreductase activity, acting on paired donors, with incorporation or reduction of molecular oxygen"; monooxygenase activity; iron ion binding; electron carrier activity; oxidation-reduction process
ANCB01009187.1:265-1950	2.20509501009997; 1.06360843745435	1.14403199301278e-07; 0.01556048990571	19.5676	4.21054	71.834	34.1996	l-ascorbic acid binding protein	catalytic activity; metabolic process
ANCB01004727.1:259-964	2.18686435037093; 0.776785302594279	1.83410029632829e-10; 0.0299208704133543	17.4501	3.74439	54.8876	32.0172	hypothetical protein TRIVIDRAFT_41812	nutrient reservoir activity
ANCB01006785.1:3916-5195	2.17786626457375; 0.84791559794013	1.06637145269353e-08; 0.0243080360231044	12.0019	2.67128	46.4764	25.7479
ANCB01010747.1:1504-3868	2.17163585064739; 1.15097561555474	2.95848617281956e-07; 0.00281583170171759	8.21385	1.85591	29.2349	13.204
ANCB01012901.1:4178-5090	2.11185355004144; 1.43299991932915	0.000609837639494233; 0.00527331977533146	2.93495	0.703235	9.58479	3.51485
ANCB01006173.1:5658-8243	2.01512899575502; 0.949386012243014	2.26740626365269e-11; 0.00455664257167219	47.3742	11.6272	72.7631	37.6497
ANCB01002901.1:347-1775	2.01019161050258; 1.09831173681398	6.66140598083725e-06; 0.000550533310813376	4.4636	1.07536	27.3074	12.7415	aspartic proteinase yapsin-6	aspartic-type endopeptidase activity; proteolysis
ANCB01008902.1:62-1749	2.00452674543495; 1.44857132222382	2.8228867179136e-06; 0.00207310054876959	10.747	2.5945	8.89981	3.31165	hypothetical protein TRIATDRAFT_210609	transmembrane transport; integral to membrane
ANCB01003253.1:308-3113	1.98563446758729; 1.02305737139527	4.3339811509429e-06; 0.0196949278949202	10.3676	2.55157	25.574	12.594	mfs maltose permease	integral component of membrane; substrate-specific transmembrane transporter activity; transmembrane transport
ANCB01003295.1:2175-4780	1.97162993766731; 1.16701027822331	1.47206108839531e-07; 0.00377334260766009	12.8117	3.22452	13.8814	6.13749
ANCB01007868.1:6785-8805	1.88401344592792; 0.957601426494281	2.08562183632059e-07; 0.0129917358234567	13.5207	3.6184	18.8576	9.7147
ANCB01012805.1:3246-5188	1.83266516233463; 1.32213579180373	1.78120751522877e-05; 0.00304183046374078	29.5535	8.22649	124.062	49.3029	mfs sugar	integral component of membrane; substrate-specific transmembrane transporter activity; transmembrane transport
ANCB01001971.1:6884-9196	1.81400026206422; 0.725906599605704	3.89994944323506e-11; 0.028507410205311	134.276	37.9559	66.8725	40.5117
ANCB01001371.1:314-2173	1.80077249814582; 1.09093884307795	4.77169473310348e-10; 0.000139298576732813	17.8473	5.09357	34.9597	16.3597
ANCB01007692.1:312-1847	1.78110932642076; 1.91914203264051	0.000160293078921201; 4.9640406472788e-05	36.6565	10.5401	189.094	49.4502
ANCB01007949.1:1567-2577	1.76301159804038; 1.03692469485431	3.44597060268206e-07; 0.00720192294921286	130.86	38.2426	155.814	75.6524
ANCB01010058.1:104-850	1.75044321923081; 2.09032050775219	0.00216910964958829; 4.73206823652615e-08	2.86255	0.828787	52.2587	12.1326
ANCB01013172.1:3541-4858	1.72464677726; 0.860937805202997	9.78694974298357e-08; 0.0163299590127431	47.1721	14.1635	117.716	64.6676	hypothetical protein TRIATDRAFT_88401	catalytic activity; metabolic process
ANCB01001649.1:58-1392	1.72222043349635; 1.38957912199125	0.0082581074642591; 0.0164068701542182	2.20088	0.633238	4.53875	1.77657
ANCB01012131.1:85-879	1.71207502303292; 2.16283737475276	0.000142776904321353; 1.79923265787057e-05	16.2089	4.98656	10.3072	2.32053	sugar transporter	integral component of membrane; substrate-specific transmembrane transporter activity; carbohydrate transport; transmembrane transport
ANCB01002675.1:85-1867	1.71167882386844; 1.07912596834332	2.51089059389135e-06; 0.00603681339914161	12.8824	3.97651	14.5965	6.86905
ANCB01000704.1:225-3145	1.68344613951647; 0.980513732418038	1.98760222500454e-06; 0.0120018830655401	60.2201	18.6827	148.357	74.9039	hypothetical protein TRIATDRAFT_41385	protein binding
ANCB01001545.1:1479-3400	1.68094223269706; 1.80742259180828	0.00317287379862124; 0.00187850583606544	38.8764	11.9417	95.4639	26.8506	hypothetical protein TRIATDRAFT_80644	catalytic activity; metabolic process
ANCB01003985.1:771-3990	1.67958443128994; 2.35920572645899	1.80876761931166e-05; 6.92920575950617e-11	6.41769	1.99565	14.1465	2.78981	malic acid transport protein	integral component of membrane; transmembrane transport
ANCB01001302.1:347-3759	1.6676223110523; 0.931660175945481	5.14185578320421e-07; 0.0131444394475383	105.907	33.1635	109.188	57.0189
ANCB01011332.1:83-1382	1.65753553446121; 0.87649754380915	1.03741749686656e-09; 0.00578009472804743	44.1585	13.9019	27.9956	15.2937
ANCB01012318.1:455-1546	1.64788928464705; 0.789292151091479	2.29223639397143e-07; 0.0292761426552299	19.0494	5.97024	19.2923	11.2119
ANCB01011366.1:34-498	1.63482552923417; 1.08894196183138	0.000204044503200895; 0.0257541975159696	119.081	37.9701	472.774	220.871
ANCB01008594.1:6618-7834	1.62940463199322; 1.16308740544606	0.000197714334953865; 0.00477975773390939	6.85606	2.2545	20.5839	9.18852	---NA---	ATP binding; protein kinase activity; protein phosphorylation
ANCB01010929.1:6166-7553	1.59102204880259; 0.984938218332112	2.67667880623679e-05; 0.0105320550282972	8.58491	2.74695	13.6794	6.86979	hypothetical protein TRIATDRAFT_290700	transmembrane transport; integral to membrane
ANCB01004850.1:44-2226	1.58601785716054; 1.3027357714515	4.2460705087063e-07; 2.12440680328452e-05	23.9695	7.94944	89.6447	36.3181	c6 transcription	nucleus; sequence-specific DNA binding RNA polymerase II transcription factor activity; DNA binding; zinc ion binding; regulation of transcription from RNA polymerase II promoter
ANCB01000512.1:1267-2420	1.57987165409338; 1.13401902496202	1.3326637963591e-05; 0.000176837100297863	6.92476	2.31162	27.2891	12.3899	alpha beta hydrolase fold protein	hydrolase activity; metabolic process
ANCB01010009.1:17-1442	1.55356300181591; 0.984833431754369	2.26636062197596e-05; 0.0210473422432938	68.1144	23.1015	28.3093	14.2242	hypothetical protein TRIATDRAFT_284275	vacuolar membrane; integral to membrane; endopolyphosphatase activity
ANCB01003618.1:5612-7010	1.5358134168515; 0.550165301501538	1.02430896303634e-17; 0.0128584031829463	40.8276	13.9272	27.6401	19.0763
ANCB01012642.1:113-650	1.53556250726475; 1.10827746753046	2.5243250914306e-08; 8.57718433226941e-05	46.7374	16.0897	176.773	81.7539
ANCB01006882.1:26-5167	1.53220300399138; 0.743824609640313	5.93097473517271e-08; 0.0226943184962073	373.994	128.77	454.492	270.85	glycine dehydrogenase	glycine dehydrogenase (decarboxylating) activity; pyridoxal phosphate binding; glycine catabolic process; oxidation-reduction process	Glycine, serine and threonine metabolism; "Glycine, serine and threonine metabolism"	dehydrogenase (aminomethyl-transferring); dehydrogenase (aminomethyl-transferring)	ec:1.4.4.2; ec:1.4.4.2
ANCB01012249.1:1020-2820	1.50725539322066; 1.07330415536187	0.019486093899427; 0.0337929796918248	1.92102	0.680601	7.88575	3.76337	transcription factor atf21	sequence-specific DNA binding transcription factor activity; sequence-specific DNA binding; "regulation of transcription, DNA-templated"
ANCB01008678.1:2698-4990	1.48540956605418; 0.844822782219397	4.58042314822979e-06; 0.0209356768344848	48.121	17.1111	52.9533	29.4109	hypothetical protein TRIATDRAFT_165504, partial	oxidoreductase activity, acting on the CH-OH group of donors, quinone or similar compound as acceptor; carbohydrate metabolic process; quinone binding
ANCB01012239.1:5829-8241	1.473324388546; 0.922555137488927	0.000226490988809831; 0.00578009472804743	3.90702	1.33734	8.51702	4.37931	hypothetical protein TRIVIDRAFT_227371	hydrolase activity
ANCB01001208.1:1897-2720	1.45941576560052; 1.08663716904383	0.00181184425898941; 0.0303225832953352	30.5821	11.029	113.123	52.8836
ANCB01004103.1:1353-2060	1.44350317280605; 1.04218289526867	0.00748477658432099; 0.0338091954085522	4.49784	1.61996	25.9797	12.5463
ANCB01010684.1:415-1117	1.43131439796772; 1.10852285448602	0.00449790874806632; 0.0342697405575721	14.7341	5.39708	61.8779	28.5185
ANCB01004728.1:318-1789	1.43062494543548; 1.00475220064418	0.00263848610853933; 0.0129257257561111	3.50309	1.24645	10.1152	4.99579
ANCB01008041.1:267-2074	1.42696767467737; 1.09217506409803	0.000347303080293206; 0.00439375461814091	11.2476	4.17955	66.8576	31.2634	dynamin family protein	GTPase activity; GTP binding; GTP catabolic process
ANCB01010612.1:821-3525	1.42491283716283; 1.29877459182339	0.000246507690690681; 0.00264232278292333	292.876	108.434	35.495	14.408	glycosyltransferase family 4	transferase activity, transferring glycosyl groups; biosynthetic process
ANCB01010008.1:177-1798	1.42121917862588; 1.10158912824907	1.52149768765934e-05; 0.00236291921656997	203.173	75.5204	71.1989	33.1233	calcineurin-like phosphoesterase	vacuolar membrane; integral component of membrane; endopolyphosphatase activity; metabolic process
ANCB01010824.1:460-1942	1.41318882383275; 1.65428811295382	4.14968498051706e-05; 8.20688142946894e-07	36.9152	13.8043	169.367	53.4631
ANCB01012326.1:3920-5042	1.41128613213135; 1.1193221947735	0.000320884317441157; 0.00572989348355291	9.67927	3.55085	14.9469	6.89907	phytanoyl- dioxygenase	nucleus; sequence-specific DNA binding RNA polymerase II transcription factor activity; zinc ion binding; dioxygenase activity; regulation of transcription from RNA polymerase II promoter; oxidation-reduction process
ANCB01008247.1:6200-8171	1.3980509524019; 1.06676938611566	0.00228359583838594; 0.0301541816582627	36.5875	13.7448	127.82	60.649	hypothetical protein TRIATDRAFT_225495	sequence-specific DNA binding transcription factor activity; DNA binding; "regulation of transcription, DNA-dependent"
ANCB01005894.1:138-3323	1.39598498317279; 1.36262116317304	0.0303844139601245; 0.0495284869025185	2.29931	0.868662	2.7087	0.979058	non-ribosomal peptide synthetase	metabolic process; catalytic activity
ANCB01000288.1:3327-3684	1.39380076103937; 0.853179990203805	0.000159563379865662; 0.0460529648062675	26.4753	10.0308	21.2359	11.7058	hypothetical protein TRIVIDRAFT_59599	integral to membrane
ANCB01000910.1:614-1330	1.39273115990586; 1.06969779245605	0.000558657142515357; 0.0120018830655401	9.17105	3.41936	12.2522	5.89077	hypothetical protein TRIATDRAFT_280171	transmembrane transport; integral to membrane
ANCB01003472.1:2318-5642	1.37444308194285; 1.81932453052959	0.019697004196392; 0.000960642276383922	10.1243	3.84145	72.56	20.269
ANCB01006417.1:1145-2607	1.36114509866236; 1.06401010584318	0.000874962346881874; 0.0154154610510652	49.7698	19.2279	135.851	64.6562	hypothetical protein TRIATDRAFT_158531	oxidation-reduction process; oxidoreductase activity
ANCB01013380.1:1578-2566	1.34206319656262; 0.751435905636125	3.41337979109869e-05; 0.0428606092625445	46.0591	18.0995	48.6946	28.8672
ANCB01007850.1:4397-6742	1.33979735446454; 0.862145327012513	1.16830165778959e-05; 0.0104473114006093	86.5096	34.0465	155.207	85.2446
ANCB01011476.1:117-3208	1.33691718694648; 0.705047613789763	3.49746935927393e-07; 0.0290198845886588	71.8465	28.3404	26.924	16.4859	hypothetical protein TRIATDRAFT_53554	dephosphorylation; alkaline phosphatase activity	Aminobenzoate degradation; Folate biosynthesis	phosphatase; phosphatase	ec:3.1.3.1; ec:3.1.3.1
ANCB01001486.1:2485-4615	1.32701630178158; 0.786243133316166	9.3508793960836e-05; 0.0357732072974812	14.3235	5.66455	18.8153	10.9237	calcium proton exchanger	integral component of membrane; cation transport; transmembrane transport
ANCB01010055.1:499-1260	1.32627606078779; 1.5254190639179	0.00143481128788207; 7.74547228822852e-05	11.9455	4.71091	63.9655	22.1
ANCB01009524.1:426-2019	1.32226181493954; 1.5673524246867	0.0085987839824184; 7.18854028300409e-05	3.86376	1.50034	27.1631	9.07591	hypothetical protein TRIATDRAFT_23913, partial	protein phosphorylation; ATP binding; protein serine/threonine kinase activity
ANCB01004031.1:3420-5017	1.31488568060502; 1.47602313513907	0.0244338758515634; 0.0143026551647833	448.236	177.995	707.696	251.02	hypothetical protein TRIATDRAFT_131274	heme binding; "oxidoreductase activity, acting on paired donors, with incorporation or reduction of molecular oxygen"; monooxygenase activity; iron ion binding; electron carrier activity; oxidation-reduction process
ANCB01008864.1:1436-3577	1.30500029279717; 0.838347446027298	1.54645020554371e-05; 0.0139078330240004	45.6119	18.403	39.9028	22.2819
ANCB01010457.1:69-2189	1.2838506569403; 0.836714076593701	0.000313114247593485; 0.0421731730745798	104.928	42.9498	47.1392	26.2869
ANCB01014295.1:3580-5391	1.2604982642248; 1.88294401671769	0.0361960724239589; 0.00163082618883458	149.497	61.6794	58.8969	15.6934	beta-lactamase domain protein	aspartic-type endopeptidase activity; proteolysis
ANCB01003720.1:3719-5657	1.24043935610539; 0.781692399321128	0.000232232656442835; 0.0415684095238209	874.694	368.606	372.416	216.011	glycoside hydrolase family 64 protein	hydrolase activity
ANCB01004239.1:552-2044	1.23908071102024; 1.41294099227992	0.00149524778811982; 0.00044023158732994	288.509	121.575	195.509	73.0051
ANCB01005529.1:187-838	1.22422241315861; 0.938007648006823	0.000957762011623233; 0.00576415917867988	6.89892	2.90785	19.6372	10.3022	hypothetical protein TRIATDRAFT_82825	transferase activity, transferring acyl groups other than amino-acyl groups
ANCB01002225.1:1802-2938	1.22334951030067; 0.675137890231203	4.82081507723575e-05; 0.049870403133838	49.3769	21.07	62.6178	39.2456	gnat family protein	N-acetyltransferase activity
ANCB01000201.1:2458-5119	1.21981444712647; 1.59748589516395	0.00375283218263093; 0.000160647987521848	13.7556	5.88344	19.6059	6.42143
ANCB01001309.1:5665-6820	1.21615279129822; 1.08744087499852	0.019697004196392; 0.0346761276400324	3.92992	1.61813	6.73629	3.11603	hypothetical protein TRIATDRAFT_285200	sequence-specific DNA binding RNA polymerase II transcription factor activity; regulation of transcription from RNA polymerase II promoter; nucleus; zinc ion binding
ANCB01007112.1:153-2925	1.20882548195662; 1.08037745370939	0.0068096588244951; 0.0201469068251942	8.96887	3.8911	13.5652	6.37594	hypothetical protein TRIATDRAFT_85896	intracellular signal transduction
ANCB01003137.1:1198-3651	1.2070602652345; 0.659523443258432	1.52934482370153e-06; 0.0237957048239615	321.838	139.159	127.07	80.3589	hypothetical protein TRIATDRAFT_148632	protein dimerization activity
ANCB01008346.1:287-2542	1.20062336122862; 1.81142958441324	0.00755315642469299; 5.89815353684989e-06	8.65105	3.7503	38.7212	10.9323	zinc-binding dehydrogenase family superfamily	nucleotide binding; zinc ion binding; oxidoreductase activity; ATPase activity; transport; single-organism cellular process; oxidation-reduction process; "transferase activity, transferring acyl groups other than amino-acyl groups"	Purine metabolism	adenylpyrophosphatase	ec:3.6.1.3
ANCB01011802.1:127-2046	1.18662685863258; 0.847551017030708	0.000143595838661226; 0.0124090984018476	82.5939	36.1993	213.945	118.573	hypothetical protein TRIATDRAFT_319971	transmembrane transport; integral to membrane
ANCB01007759.1:98-1913	1.18380735709088; 1.27935198537505	8.19150925877838e-05; 6.0821925601442e-05	85.7065	37.5882	53.2808	21.9615	hypothetical protein TRIATDRAFT_287570	transmembrane transport; integral to membrane
ANCB01004466.1:1825-3297	1.17645440658438; 1.0625029703267	0.00630144295929298; 0.00609015167370958	4.48727	2.04014	11.2963	5.46659	ankyrin repeat protein	catalytic activity; nucleoside metabolic process
ANCB01010336.1:2979-4854	1.17591374424719; 1.20703407064669	0.00406373101714792; 0.00122938196237032	7.68311	3.40282	27.1532	11.7449
ANCB01008784.1:216-1354	1.17009409668665; 1.18636868962107	1.72728289729659e-05; 6.24477936510942e-05	94.8936	42.1328	45.0142	19.8504
ANCB01013968.1:288-5654	1.1588860230233; 1.43979649242073	0.000239502232899294; 2.32748019926369e-06	30.7203	13.7433	95.8796	35.133	rho guanine nucleotide exchange factor gef2	Rho guanyl-nucleotide exchange factor activity; positive regulation of Rho GTPase activity
ANCB01011476.1:3443-4238	1.15807695994081; 0.82943144317269	1.74082962167634e-05; 0.00773688732936819	97.1281	43.3857	38.8688	21.9343
ANCB01013309.1:132-5344	1.15306138472404; 0.600051041047957	1.1842627309257e-06; 0.0263644958923903	39.4117	17.7129	45.7316	30.319	hypothetical protein TRIATDRAFT_281251	regulation of transcription from RNA polymerase II promoter; zinc ion binding; sequence-specific DNA binding RNA polymerase II transcription factor activity; sequence-specific DNA binding; nucleus
ANCB01003615.1:4850-8293	1.15084781634592; 1.00933107395339	0.0103619684595754; 0.0265387921627904	7.34062	3.32829	13.7043	6.76123	nadph-p450 reductase	heme binding; iron ion binding; NADPH-hemoprotein reductase activity; electron carrier activity; aromatase activity; oxidation-reduction process; FMN binding	Linoleic acid metabolism; Arachidonic acid metabolism; Drug metabolism - cytochrome P450; Metabolism of xenobiotics by cytochrome P450; Caffeine metabolism; Aminobenzoate degradation; Tryptophan metabolism; Fatty acid degradation; Retinol metabolism; Steroid hormone biosynthesis	monooxygenase; monooxygenase; monooxygenase; monooxygenase; monooxygenase; monooxygenase; monooxygenase; monooxygenase; monooxygenase; monooxygenase	ec:1.14.14.1; ec:1.14.14.1; ec:1.14.14.1; ec:1.14.14.1; ec:1.14.14.1; ec:1.14.14.1; ec:1.14.14.1; ec:1.14.14.1; ec:1.14.14.1; ec:1.14.14.1
ANCB01014347.1:656-2472	1.13411386160608; 1.37494575036296	0.000722967259375013; 7.5423085624769e-07	9.32173	4.2849	72.1237	27.803
ANCB01008905.1:3595-5714	1.12402785637861; 1.02425290685765	0.00323089764965476; 0.0103792721329378	58.989	27.0024	204.693	100.255	aquaporin	integral component of membrane; transporter activity; transport
ANCB01011141.1:5391-8090	1.1228922806477; 1.40690187520371	6.40749939966912e-05; 2.68638748171014e-08	18.7785	8.59373	83.582	31.507	glycosyl hydrolase	hydrolase activity, hydrolyzing O-glycosyl compounds; polysaccharide metabolic process
ANCB01010704.1:5-1903	1.11652107938967; 1.4378723124767	0.0180677835021643; 0.00274336854959665	32.7006	15.0374	34.9286	12.8214	glycoside hydrolase family 3 protein	beta-glucosidase activity; carbohydrate metabolic process	Starch and sucrose metabolism; Cyanoamino acid metabolism; Phenylpropanoid biosynthesis	gentiobiase; gentiobiase; gentiobiase	ec:3.2.1.21; ec:3.2.1.21; ec:3.2.1.21
ANCB01011453.1:989-3726	1.11393678905009; 0.920538353308895	0.000309128167514977; 0.00395466202521804	24.1439	11.1183	50.2378	26.3685
ANCB01008432.1:45-746	1.10644338619279; 0.996514506566848	0.019841109284024; 0.00446800707723654	3.02303	1.35841	16.1562	8.15509
ANCB01005032.1:1575-2384	1.10324462834844; 1.15244781766841	0.0185627363767432; 0.0104393880283016	6.34313	2.87685	14.1943	6.3249
ANCB01001026.1:54-2022	1.09715541968594; 0.909215867624925	2.02134467155876e-06; 0.00015957707049741	72.6544	33.852	135.77	72.214	hypothetical protein TRIATDRAFT_42174	membrane; nucleobase transport; nucleobase transmembrane transporter activity
ANCB01007758.1:25-1350	1.09104986445075; 1.23261559052492	0.000201671974698319; 0.000574326578379651	17.332	8.25565	9.43107	4.07304	hypothetical protein TRIATDRAFT_77454	carbohydrate binding; carbohydrate metabolic process; "hydrolase activity, hydrolyzing O-glycosyl compounds"
ANCB01009432.1:45-962	1.08894685961277; 0.696131561672106	4.32411204253537e-05; 0.0247642884079146	224.823	105.403	65.1418	40.1929	hypothetical protein TRIATDRAFT_129729	phosphatidylinositol dephosphorylation
ANCB01001047.1:82-1264	1.08511569088363; 1.03674754911855	0.0156119137336673; 0.017096850003014	9.40373	4.40043	32.9561	16.0078
ANCB01005338.1:2109-4133	1.07996589085794; 0.98293202535204	0.000214500882530093; 0.00117438930806758	49.8154	23.5222	90.3985	45.6724	serine threonine protein kinase	protein phosphorylation; ATP binding; protein serine/threonine kinase activity
ANCB01005908.1:399-1510	1.07689355502557; 1.04036549052439	3.39576033378525e-07; 2.53414926371217e-06	33.4104	15.7516	37.4294	18.1885	2-deoxy-d-gluconate 3-dehydrogenase	oxidation-reduction process; oxidoreductase activity
ANCB01010038.1:5128-7783	1.07303098612146; 0.746482990289115	0.000304540930927521; 0.0252844642065574	82.0031	38.8804	71.7923	42.6211	glycosyltransferase family 90 protein	transferase activity; metabolic process
ANCB01010456.1:146-637	1.06659611973908; 0.920216347595148	4.14968498051706e-05; 0.00284055544561756	57.9829	27.6423	21.6026	11.3107
ANCB01000694.1:1382-4274	1.06268076091178; 0.667553811571098	0.00028211114364038; 0.0473053769617959	185.829	88.7698	106.498	67.0148	hypothetical protein TRIATDRAFT_148686	integral to membrane; secondary active sulfate transmembrane transporter activity; sulfate transport; transmembrane transport
ANCB01002159.1:1729-3193	1.05674635155601; 1.11334310964243	0.0172503365568499; 0.00407080907486678	5.36422	2.61461	24.42	11.3537	sterigmatocystin biosynthesis peroxidase stcc	peroxidase activity
ANCB01006046.1:9055-12172	1.05209952834953; 0.641133000341216	2.12147347535567e-07; 0.00472131828285759	70.3748	33.9507	72.3598	46.4094	phosphorus acquisition-controlling protein	protein dimerization activity
ANCB01009358.1:198-1664	1.04510210718199; 1.16842212508606	0.0231138558459333; 0.0181439057663733	45.7591	22.1276	22.1134	9.84593
ANCB01011980.1:3617-5109	1.04450605552352; 0.848870520484533	2.67667880623679e-05; 0.00159746023590959	67.044	32.4037	64.356	35.8568	hypothetical protein TRIATDRAFT_297793	oxidation-reduction process; oxidoreductase activity
ANCB01010532.1:262-2634	1.04374079897856; 0.635453794325586	1.84297299391578e-05; 0.0229410739571008	31.8047	15.4219	30.1616	19.4909	hypothetical protein TRIATDRAFT_252945	protein kinase activity; protein phosphorylation; ATP binding
ANCB01000700.1:624-2927	1.04300021474394; 1.64460302296036	0.0395018742420122; 0.000820127450609611	203.88	98.3072	412.347	130.517	glycoside hydrolase family 62 protein	extracellular region; cellulose binding; alpha-L-arabinofuranosidase activity; arabinan metabolic process; L-arabinose metabolic process	Amino sugar and nucleotide sugar metabolism	end alpha-L-arabinofuranosidase	ec:3.2.1.55
ANCB01011187.1:10538-12262	1.04092977968127; 1.59550165987139	0.00372076940284608; 4.29932108686615e-07	11.9338	5.85766	59.1113	19.4664
ANCB01006102.1:69-2728	1.03190907399488; 0.831550414618226	2.98743290552689e-05; 0.00107256637879003	26.4021	12.9464	44.7008	25.1253	rna polymerase iii transcription factor tfiiic subunit	translation initiation factor activity; translational initiation
ANCB01003992.1:2869-4316	1.02768699291342; 0.743557405833092	0.000175311754181937; 0.0136611468507982	46.8024	22.8223	54.5514	32.566	hypothetical protein TRIATDRAFT_257052	N-acetyltransferase activity
ANCB01003114.1:86-1408	1.02547655372252; 1.02212850068004	0.0145625448807944; 0.0062520276162553	4.9734	2.36108	13.0092	6.37336
ANCB01014548.1:3081-4146	1.02547374048548; 0.892349371578982	0.00136067274713663; 0.0101526497420987	166.021	81.3484	112.647	60.5309
ANCB01014232.1:79-2043	1.01158691229107; 0.842404755433116	0.00211851044875954; 0.0190809816823908	86.0849	42.5837	75.5291	41.9463
ANCB01005729.1:3370-5890	0.994230031895564; 1.43351624089845	0.00613786963444856; 3.54505242954899e-07	6.13862	3.08372	34.4014	12.7047	fungal specific transcription factor domain protein	carbonate dehydratase activity; zinc ion binding; "transcription, DNA-templated"	Nitrogen metabolism	dehydratase	ec:4.2.1.1
ANCB01001763.1:724-4836	0.992539494505288; 0.6183119423372	4.11293345719174e-05; 0.024700098599172	104.194	52.2209	91.4549	59.5135
ANCB01009650.1:1012-2161	0.990634127765432; 1.17789259363072	0.00125060092762634; 0.00011549821902165	19.3631	9.73074	32.4652	14.3841
ANCB01009413.1:52-2519	0.989175961617195; 0.70988221078727	9.49468285217643e-05; 0.0111094812275373	115.024	57.8361	122.267	74.5427	c6 zinc finger protein	nucleus; sequence-specific DNA binding RNA polymerase II transcription factor activity; DNA binding; zinc ion binding; regulation of transcription from RNA polymerase II promoter
ANCB01012452.1:2390-3193	0.988943069299956; 1.14519920816853	0.012779266205175; 0.00494297220257672	417.708	209.532	639.422	287.702
ANCB01001298.1:70-1324	0.988089727015819; 0.854753030514324	0.000657043914834662; 0.00701394548286194	28.6319	14.3736	28.3426	15.5102
ANCB01000046.1:91-3517	0.983090762291042; 1.27167000478867	0.00323492937849; 6.92955753508277e-05	8.31366	4.1072	14.793	6.08423	c6 finger domain	nucleus; sequence-specific DNA binding RNA polymerase II transcription factor activity; zinc ion binding; regulation of transcription from RNA polymerase II promoter
ANCB01007710.1:1577-3288	0.980675348929244; 0.784200706341422	0.00622387354682556; 0.0440883526151091	6.69853	3.33961	8.20826	4.67558
ANCB01008493.1:696-2446	0.976847381276819; 1.22606832542894	6.20501536123276e-05; 4.29932108686615e-07	65.5954	33.1524	114.613	48.9332	nucleoside	membrane; nucleobase transmembrane transporter activity; nucleobase transport
ANCB01005005.1:268-2491	0.971379259688328; 0.830805146416386	0.000217609411862066; 0.00414354844865812	81.0819	41.2352	55.5398	31.2698	calcium dependent mitochondrial carrier protein	integral component of membrane; calcium ion binding; transmembrane transport
ANCB01009813.1:1996-3721	0.967811132134967; 0.904797838541324	0.000184282652926695; 0.00091708896863962	109.879	56.0393	121.192	64.6407	hypothetical protein TRIVIDRAFT_65700	negative regulation of transcription from RNA polymerase III promoter; nucleus
ANCB01012896.1:3418-6341	0.966094977091146; 0.78176168079528	0.000306414093646821; 0.00646655959841227	32.8717	16.7998	42.9446	24.9069	histidine kinase	membrane; phosphorelay sensor kinase activity; phosphorelay response regulator activity; ATP binding; phosphorelay signal transduction system; signal transduction by phosphorylation
ANCB01009359.1:49-561	0.965811187746579; 1.28124888353724	0.0175728923795491; 0.00562301057662475	27.5836	14.162	10.1557	4.24862
ANCB01009724.1:2066-3673	0.958190071737363; 0.876183608880105	0.00132536918725727; 0.00603758421003977	146.018	74.8636	132.45	71.8986
ANCB01007128.1:13-934	0.955860262107711; 0.688499130543075	0.00147010860124716; 0.0401897720717411	121.703	62.5149	119.652	74.1225	hypothetical protein TRIATDRAFT_139720	integral to membrane; vesicle-mediated transport
ANCB01005487.1:1643-4221	0.953702458850664; 0.687028932618202	3.22093060531271e-07; 0.000830964674286766	45.8497	23.4661	45.4058	28.215	amine oxidase	oxidoreductase activity; oxidation-reduction process
ANCB01007225.1:7241-7692	0.952654833279658; 0.852610239915208	0.0110495787969947; 0.0324103450682687	11.6222	5.97904	15.2957	8.54644	hypothetical protein TRIATDRAFT_237331	oxidation-reduction process; oxidoreductase activity
ANCB01005254.1:784-2028	0.938045937207461; 0.94506310125806	0.000850863793829902; 0.0038951336623186	22.5648	11.9003	14.4978	7.56923	hypothetical protein TRIATDRAFT_286704	protein binding
ANCB01008951.1:2772-5098	0.936196105748027; 0.933317777706683	0.00825867043627713; 0.0134984683298285	27.4599	14.3089	29.348	15.2981
ANCB01002042.1:52-1301	0.930168827319784; 0.768716069493262	0.000287627648926255; 0.00739868365950909	34.248	17.9899	29.0336	16.914	hypothetical protein TRIATDRAFT_172689, partial	cellular response to pH
ANCB01010236.1:19-1501	0.926708424393879; 1.11325573205933	0.00968226864264177; 0.00290528731436873	7.81345	4.13218	9.54259	4.4461
ANCB01005004.1:305-1087	0.925043805992135; 0.864577101295689	3.77421354218799e-05; 0.000501913571531722	98.2598	51.6713	51.7191	28.411	hypothetical protein TRIATDRAFT_41181	integral to membrane; calcium ion binding; transmembrane transport
ANCB01007812.1:4492-4972	0.922619898067499; 1.3038069766003	0.00729009626846639; 0.000613747401442904	28.7247	15.1135	14.4662	5.91165
ANCB01010646.1:5310-6155	0.92167046040573; 1.37055588072909	0.0157958968505098; 0.000235230625513827	20.4737	10.7362	34.0623	13.0998	hypothetical protein TRIATDRAFT_290555	metal ion binding
ANCB01010649.1:91-1175	0.915668621511452; 0.805323055260588	0.00374925543529232; 0.0194273847313958	19.2576	10.2274	20.6061	11.7362	ca mn-transporting partial	metal ion binding; ATP binding; cation transport; integral to membrane; cation-transporting ATPase activity
ANCB01012522.1:279-1403	0.909887246445168; 0.641714824460814	0.000545095156231065; 0.0174867249479964	21.682	11.4094	53.1287	34.1681	malonyl -acyl carrier protein transacylase	clathrin adaptor complex; transferase activity; intracellular protein transport; metabolic process; vesicle-mediated transport
ANCB01000488.1:1265-4714	0.90750295156459; 0.629832990457667	0.000575306884710968; 0.0374163030054994	79.8338	42.5066	53.9545	34.7629
ANCB01005133.1:269-3069	0.903011126576389; 1.03804025664115	0.015483724746274; 0.00764840106746845	27.5699	14.7013	28.8802	13.9345	glycosyltransferase family 41 protein	transferase activity
ANCB01012200.1:3920-5957	0.899778832814182; 0.765258254006767	0.000315705250223867; 0.00494297220257672	22.7153	12.0988	25.1237	14.7666
ANCB01011480.1:2687-4046	0.88312293266279; 0.682096521534905	0.000928743686156906; 0.0204373967743099	32.1607	17.3754	35.4895	22.1657	hypothetical protein TRIATDRAFT_315918	integral to membrane
ANCB01008392.1:4874-6352	0.883118341444325; 0.896124855216963	0.000239883206158006; 0.000766738454539207	32.7288	17.6621	25.6105	13.9658	3-ketoacyl-acyl carrier protein	metabolic process
ANCB01010987.1:103-1128	0.880910108269985; 0.753120241869605	0.00250363989451444; 0.0215103993250759	26.9526	14.6446	22.2878	13.1304	hypothetical protein TRIATDRAFT_241655	catalytic activity; metabolic process
ANCB01009473.1:4464-7944	0.879909586915604; 0.756561715675747	0.000397263328370764; 0.00529392806334167	19.1542	10.4627	21.1321	12.6707
ANCB01003604.1:5736-8713	0.87986248447034; 0.640019215571282	0.00141478779838492; 0.0491671195212566	70.2903	38.1823	31.5801	20.3192	hypothetical protein TRIATDRAFT_247137	transmembrane transport; integral to membrane
ANCB01014435.1:880-2195	0.878713021854191; 0.791797335239045	7.2183129057456e-05; 0.000283182875331007	34.4937	18.6626	100.729	58.1575	sedoheptulose- -bisphosphatase	fructose 1,6-bisphosphate 1-phosphatase activity; carbohydrate metabolic process; dephosphorylation	Pentose phosphate pathway; Methane metabolism; Carbon fixation in photosynthetic organisms; Glycolysis / Gluconeogenesis; Fructose and mannose metabolism	hexose diphosphatase; hexose diphosphatase; hexose diphosphatase; hexose diphosphatase; hexose diphosphatase	ec:3.1.3.11; ec:3.1.3.11; ec:3.1.3.11; ec:3.1.3.11; ec:3.1.3.11
ANCB01005254.1:2252-4048	0.878253493159804; 0.622287702052701	0.0017016410889721; 0.0441444522934997	52.443	28.4657	78.4649	50.8964
ANCB01008083.1:590-1046	0.873474239276467; 0.500357048320679	5.00815935112203e-05; 0.0364593103468663	45.5863	24.7458	77.2715	54.6305
ANCB01011036.1:19142-21709	0.873090333314332; 0.803990441810916	0.0228838013730903; 0.0466159340815418	41.6632	22.6795	94.2977	53.9549	c6 zinc finger domain containing protein	intracellular; "regulation of transcription, DNA-templated"
ANCB01003144.1:5344-8075	0.870050165006809; 0.662707724856713	0.000971521056230939; 0.0255845740272735	45.8887	24.9548	39.8316	25.2089	hypothetical protein TRIATDRAFT_248464	metal ion binding; nucleic acid binding
ANCB01009636.1:2202-3261	0.866373363823486; 0.946379452904751	0.0209930540087835; 0.0151323689529978	98.5253	53.9165	121.444	62.7785
ANCB01000705.1:29-1263	0.864087981606791; 1.04723861752293	0.0166027091589858; 0.00242396924533564	14.2153	7.76573	36.0383	17.4504
ANCB01003285.1:3515-5705	0.859406482917277; 0.873985076366264	0.00743616946027075; 0.0126246842786523	7.84261	4.22046	8.52396	4.61997
ANCB01002842.1:102-1482	0.859008861537956; 0.649101016897094	4.8224655664106e-05; 0.00645771277821562	141.82	78.0212	77.293	49.4109	hypothetical protein TRIATDRAFT_323180, partial	cytoplasm; catalytic activity; autophagy
ANCB01000705.1:1942-4907	0.856679840841712; 1.16384268242687	0.0175754212512326; 0.000300905426434946	11.5547	6.36997	52.5651	23.4698	glycosyltransferase family 71 protein	protein glycosylation; transferase activity
ANCB01005254.1:10-637	0.853354379736355; 1.11651341296761	0.00618675430506138; 0.00163082618883458	23.3368	12.8447	12.8584	6.02205
ANCB01002518.1:63-829	0.849018240688207; 1.04047154371198	0.0205998294978458; 0.00201633093164044	9.11154	5.05823	25.0802	12.2261
ANCB01004205.1:3100-4298	0.839554096747129; 0.703170737093359	0.0050667616380769; 0.0318411104361889	140.776	78.4588	115.51	70.8759
ANCB01010440.1:149-553	0.839233571710442; 1.05205982961391	0.0121366957477752; 0.000354511358731889	9.66422	5.33083	34.6108	16.6118
ANCB01006789.1:12341-13912	0.838932355021182; 0.737876693767039	0.00729586175377826; 0.028799895505991	310.515	173.27	269.536	161.248	acetyl- carboxylase	mitochondrion; endoplasmic reticulum membrane; acetyl-CoA carboxylase activity; biotin carboxylase activity; ATP binding; metal ion binding; protein import into nucleus; fatty acid biosynthetic process	Carbon fixation pathways in prokaryotes; Pyruvate metabolism; Fatty acid biosynthesis; Aflatoxin biosynthesis; Tetracycline biosynthesis; Propanoate metabolism	carboxylase; carboxylase; carboxylase; carboxylase; carboxylase; carboxylase	ec:6.4.1.2; ec:6.4.1.2; ec:6.4.1.2; ec:6.4.1.2; ec:6.4.1.2; ec:6.4.1.2
ANCB01004531.1:85-1712	0.836946438758176; 0.959652416707703	0.0312814849706051; 0.038249165197476	6.73982	3.77947	5.12536	2.57728	hypothetical protein TRIATDRAFT_161790, partial	zinc ion binding; DNA binding
ANCB01004975.1:1922-3078	0.83322660512612; 1.57255475933907	0.0218733650291769; 5.65210392538396e-07	12.5191	6.84493	57.5639	19.3244	trihydroxytoluene oxygenase	integral component of membrane; oxidoreductase activity; transmembrane transport; oxidation-reduction process
ANCB01007953.1:5-1002	0.831175486309382; 0.80778387823011	0.000831151388464069; 0.00288181278184858	38.0073	21.3298	33.692	19.2186	hypothetical protein TRIATDRAFT_290973	metal ion binding
ANCB01012884.1:1409-5437	0.829467840268733; 0.815289440104454	0.0156481907901544; 0.0247826073767272	185.003	103.834	195.329	110.724
ANCB01000085.1:225-3276	0.829443929527299; 1.12545104938472	0.0396629657878705; 0.00117964415979959	4.37553	2.47704	10.8897	5.09524	aldehyde dehydrogenase	nucleus; sequence-specific DNA binding RNA polymerase II transcription factor activity; zinc ion binding; "oxidoreductase activity, acting on the aldehyde or oxo group of donors, NAD or NADP as acceptor"; regulation of transcription from RNA polymerase II promoter
ANCB01000518.1:285-2984	0.827989636561973; 0.941261001158203	0.0492311907647653; 0.0332216078067151	70.7255	39.684	53.8293	27.82	hypothetical protein TRIATDRAFT_232454	transcription, DNA-dependent; DNA binding; nucleus; zinc ion binding
ANCB01004467.1:129-2606	0.826415646052515; 1.38595051978853	0.0115880994583062; 2.67613055425293e-06	8.42815	4.68698	18.3041	7.09169	ankyrin repeat containing protein	protein binding
ANCB01004409.1:109-1910	0.826372734554404; 1.27457213664048	0.0338713466101332; 0.00014785246588676	6.35742	3.54152	18.9321	7.81221
ANCB01002504.1:74-1696	0.825051637691804; 0.632893614040249	0.00377103464183163; 0.0464797631734123	44.8695	25.1692	44.6636	28.8465
ANCB01011781.1:617-4113	0.824392669820832; 0.81465522011692	0.0238483530970685; 0.0345685787037711	59.8472	33.7749	75.7372	43.1094	Hypothetical protein TRIATDRAFT_246325	protein binding
ANCB01000351.1:3455-3880	0.819130087905465; 0.914107077324543	0.0345648473268539; 0.00776646903150567	5.90789	3.20449	16.2392	8.52627
ANCB01008318.1:17-308	0.815939198405729; 0.656102292267804	0.000268924775998184; 0.00959236374116889	28.9316	16.3877	26.728	16.7914	hypothetical protein TRIATDRAFT_154274	metallocarboxypeptidase activity; proteolysis
ANCB01004098.1:6451-9906	0.81070315287993; 0.863023206419959	0.00282330235149343; 0.00207638221318684	74.6713	42.4815	101.009	55.4275	hypothetical protein TRIATDRAFT_43369	lipid binding
ANCB01007447.1:11009-13940	0.809976199833276; 0.732486574343843	0.00117962779273252; 0.00543170056774275	16.6858	9.53735	22.3754	13.3654	multidrug transporter of the major facilitator superfamily	integral component of membrane; transmembrane transport
ANCB01013172.1:1922-3440	0.808228375018177; 0.58592538706336	0.000750274583171133; 0.0267842573045356	93.2866	53.1188	124.032	82.5985
[truncated: 90 more rows]

## Sheet: Day 2, 4 & 7
seqname	log2foldchange	padj	Day2GD12	Day2Mix	Day4GD12	Day4Mix	Day7GD12	Day7Mix	hitdesc	term	pathway	enzyme	enzymeID
[truncated: 47 more rows]

[truncated: 12 more sheets: Day 2, 4, 7 & 10, Day 2, 4, 7, 10 & 15, Day 4, Day 4 & 7, Day 4, 7 & 10, Day 4, 7, 10 & 15, Day 7, Day 7 & 10, Day 7, 10 & 15, Day 10, Day 10 & 15, Day 15]
