# Supplementary material for: Transcriptional reprogramming underpins enhanced plant growth promotion by the biocontrol fungus Trichoderma hamatum GD12 during antagonistic interactions with Sclerotinia sclerotiorum in soil
Source: Mol Plant Pathol. 2016 Jul 24;17(9):1425–41. doi: 10.1111/mpp.12429 (PMC6638342; doi:10.1111/mpp.12429)
Supplement: Supplementary file 4 — Supporting Material S2 Summary of significantly up‐regulated genes in mixed‐species microcosms at each time point. [file MPP-17-1425-s004.xlsx]

## Sheet: Day 1
seqname	log2foldchange	padj	Day1GD12	Day1Mix	hitdesc	term	pathway	enzyme	enzymeID
ANCB01002135.1:4185-5616	-9.92487	1.91587e-29	0.200556	250.449
ANCB01005944.1:2672-3858	-8.68773	8.78408e-27	0.471807	236.103	fad dependent oxidoreductase	monooxygenase activity; oxidation-reduction process
ANCB01003584.1:68-924	-8.24545	3.89046e-10	0.0218473	15.7194
ANCB01010213.1:216-1021	-8.21083	5.14265e-13	0.12277	47.1978
ANCB01010212.1:3331-4022	-7.82201	1.70484e-08	0.0899653	37.1439
ANCB01008477.1:115-466	-7.25989	1.73725e-07	0.0559396	7.52097
ANCB01001346.1:4903-6291	-7.18555	4.43295e-21	0.339302	67.9681	zinc binding	zinc ion binding; oxidoreductase activity; oxidation-reduction process; "transferase activity, transferring acyl groups other than amino-acyl groups"
ANCB01009777.1:2530-3653	-6.19154	1.01581e-10	18.5357	1660.24	dienelactone hydrolase family protein	hydrolase activity; metabolic process
ANCB01009188.1:2203-3942	-6.18041	1.63018e-23	2.49462	195.007	hypothetical protein TRIVIDRAFT_193040	oxidoreductase activity; oxidation-reduction process; FMN binding
ANCB01004667.1:16-788	-6.11143	1.90797e-19	4.87932	372.267
ANCB01001293.1:1720-4333	-5.90211	2.424e-45	1.75027	105.094	hypothetical protein TRIATDRAFT_93333	oxidoreductase activity, acting on the aldehyde or oxo group of donors, NAD or NADP as acceptor; oxidation-reduction process
ANCB01013944.1:532-2266	-5.73254	3.21218e-31	3.34278	188.249	hypothetical protein TRIATDRAFT_31414	oxidoreductase activity, acting on the aldehyde or oxo group of donors, NAD or NADP as acceptor; oxidation-reduction process
ANCB01007678.1:2106-3719	-5.54392	3.44679e-06	0.257718	17.0084	hypothetical protein TRIATDRAFT_81057	catalytic activity; metabolic process
ANCB01000272.1:12-779	-5.4812	3.47113e-173	12.5424	561.934	nadp-dependent alcohol dehydrogenase	zinc ion binding; oxidoreductase activity; oxidation-reduction process
ANCB01000041.1:739-1491	-5.37203	9.64943e-16	3.24263	146.295	fad binding domain protein	oxidoreductase activity
ANCB01000041.1:739-1491	-5.37203	9.64943e-16	3.24263	146.295	fad linked oxidase	catalytic activity
ANCB01006863.1:1666-2575	-5.29788	1.16567e-06	0.136236	8.09209	hypothetical protein TRIVIDRAFT_154173	zinc ion binding; S-(hydroxymethyl)glutathione synthase activity; formaldehyde catabolic process	Methane metabolism	synthase	ec:4.4.1.22
ANCB01005405.1:1016-2287	-5.2266	2.26521e-12	0.491012	21.3628
ANCB01007703.1:154-904	-4.97635	2.25783e-47	3.14489	101.237
ANCB01014581.1:713-1237	-4.88058	0.0194251	0.0218473	1.78023
ANCB01007678.1:4497-5733	-4.53198	2.50065e-05	0.068118	2.3236	hypothetical protein TRIATDRAFT_44417	3-isopropylmalate dehydratase activity; 3-isopropylmalate dehydratase complex; leucine biosynthetic process	Valine, leucine and isoleucine biosynthesis	dehydratase	ec:4.2.1.33
ANCB01001312.1:64-1072	-4.33281	2.21755e-09	0.268674	5.65063	hypothetical protein TRIATDRAFT_131190	cellular metabolic process; coenzyme binding; catalytic activity
ANCB01011004.1:48-2151	-4.33215	5.15535e-56	6.28943	125.91	hypothetical protein TRIATDRAFT_321425	penicillin biosynthetic process
ANCB01012138.1:87-947	-3.907	4.58856e-10	1.28994	20.658
ANCB01000511.1:1931-3289	-3.87248	3.43834e-11	0.706389	10.4444	hypothetical protein TRIATDRAFT_82756	cellular metabolic process; coenzyme binding; catalytic activity
ANCB01003617.1:3435-4574	-3.84859	5.2072e-07	27.1995	419.131
ANCB01013906.1:262-1396	-3.78313	2.39075e-19	10.8869	153.812
ANCB01002206.1:60-596	-3.78254	1.59088e-05	0.323259	5.22353	hypothetical protein TRIVIDRAFT_178499	oxidoreductase activity; oxidation-reduction process; FMN binding
ANCB01000465.1:142-554	-3.77591	4.59369e-07	10.0529	146.593	hypothetical protein TRIVIDRAFT_178499	oxidoreductase activity; oxidation-reduction process; FMN binding
ANCB01002910.1:1097-4106	-3.63524	2.70347e-12	1.08114	13.3636
ANCB01005686.1:2689-3602	-3.57341	5.80527e-11	53.0116	653.448	hypothetical protein TRIATDRAFT_262763	oxidoreductase activity; oxidation-reduction process; FMN binding
ANCB01003583.1:1455-2068	-3.54762	9.735e-08	0.847142	10.0906
ANCB01001663.1:617-2038	-3.25727	1.12105e-05	3.40034	33.7148
ANCB01004004.1:9-1034	-3.23276	5.59288e-09	2.15891	21.2799	hypothetical protein TRIVIDRAFT_59188	S-(hydroxymethyl)glutathione dehydrogenase activity; zinc ion binding; ethanol oxidation	Methane metabolism	dehydrogenase	ec:1.1.1.284
ANCB01007321.1:1476-2522	-3.13542	0.00189998	7.95876	75.9342	hypothetical protein TRIATDRAFT_89322	oxidation-reduction process; oxidoreductase activity
ANCB01010336.1:110-1296	-3.13198	2.2385e-06	1.52459	13.8343
ANCB01011560.1:115-668	-3.08576	0.00116125	0.301479	2.45516	hypothetical protein DOTSEDRAFT_78414	integral to membrane; transmembrane transport; transmembrane transporter activity
ANCB01010939.1:1661-5108	-3.0431	0.00568064	1.09404	9.48944	hypothetical protein TRIATDRAFT_88424	oxidation-reduction process; oxidoreductase activity
ANCB01010336.1:1471-2752	-2.97657	6.91999e-05	7.7474	63.5768	hypothetical protein TRIATDRAFT_291077	oxidation-reduction process; oxidoreductase activity
ANCB01013212.1:2793-4772	-2.94818	0.0308043	0.2893	2.10023	hypothetical protein TRIATDRAFT_133483	transmembrane transport; integral to membrane
ANCB01009227.1:295-2134	-2.88939	1.77538e-05	105.032	808.22	dienelactone hydrolase family protein	hydrolase activity; metabolic process
ANCB01007328.1:379-2358	-2.86685	3.04268e-10	18.0003	133.591	hypothetical protein TRIATDRAFT_290740	transmembrane transport; integral to membrane
ANCB01005617.1:422-1951	-2.84856	9.44966e-05	0.966749	6.97807	hypothetical protein TRIATDRAFT_182617, partial	transmembrane transport; integral to membrane
ANCB01004979.1:1936-3331	-2.8264	1.13054e-05	0.801507	5.90259	hypothetical protein TRIATDRAFT_292305	catalytic activity; metabolic process
ANCB01003706.1:115-858	-2.77314	4.63276e-09	4.84954	33.4851
ANCB01000738.1:3288-5582	-2.74945	0.000976252	0.908234	6.29305	hypothetical protein TRIATDRAFT_81501	integral to membrane
ANCB01007463.1:2399-5014	-2.72993	9.51294e-07	21.3562	145.145	hypothetical protein TRIATDRAFT_321537	catechol O-methyltransferase activity	Steroid hormone biosynthesis; Betalain biosynthesis; Tyrosine metabolism	O-methyltransferase; O-methyltransferase; O-methyltransferase	ec:2.1.1.6; ec:2.1.1.6; ec:2.1.1.6
ANCB01000616.1:297-2472	-2.70547	1.91477e-10	5.35266	35.4454	hypothetical protein TRIATDRAFT_221344	metabolic process; hydrolase activity
ANCB01003529.1:43-1064	-2.65001	6.55085e-06	1.37552	8.58552	hypothetical protein TRIATDRAFT_46525	heme binding; peroxidase activity; oxidation-reduction process; response to oxidative stress	Phenylpropanoid biosynthesis; Phenylalanine metabolism; Phenylalanine metabolism; Phenylpropanoid biosynthesis	lactoperoxidase; lactoperoxidase; lactoperoxidase; lactoperoxidase	ec:1.11.1.7; ec:1.11.1.7; ec:1.11.1.7; ec:1.11.1.7
ANCB01000872.1:389-2587	-2.64767	1.47037e-06	54.2216	347.951	fad binding domain containing protein	oxidoreductase activity; oxidation-reduction process
ANCB01003527.1:1793-2795	-2.64381	4.31216e-06	1.26823	7.63835	hypothetical protein TRIATDRAFT_46525	heme binding; peroxidase activity; oxidation-reduction process; response to oxidative stress	Phenylpropanoid biosynthesis; Phenylalanine metabolism	lactoperoxidase; lactoperoxidase	ec:1.11.1.7; ec:1.11.1.7
ANCB01010039.1:196-2752	-2.63474	0.000107395	6.30443	40.6292	wsc domain-containing protein	peroxidase activity; heme binding; response to oxidative stress; oxidation-reduction process	Phenylpropanoid biosynthesis; Phenylalanine metabolism	lactoperoxidase; lactoperoxidase	ec:1.11.1.7; ec:1.11.1.7
ANCB01010015.1:968-2443	-2.63006	2.01248e-07	45.8457	289.129	pyoverdine dityrosine biosynthesis	oxidoreductase activity; oxidation-reduction process
ANCB01011051.1:150-1622	-2.61786	0.000138852	7.5088	47.3811	6-hydroxynicotinate 3-monooxygenase	oxidoreductase activity; oxidation-reduction process
ANCB01005674.1:540-2166	-2.61227	8.14663e-06	1.21737	7.57798
ANCB01000958.1:6854-8504	-2.58329	1.46188e-14	16.0909	97.2809
ANCB01010016.1:125-2333	-2.57814	7.59706e-08	35.3508	214.452	mfs transporter	integral component of membrane; oxidoreductase activity; transmembrane transport; oxidation-reduction process
ANCB01003990.1:109-1714	-2.53301	2.81984e-06	34.5539	204.238	major facilitator superfamily transporter	integral component of membrane; transmembrane transport
ANCB01001608.1:249-1661	-2.53109	8.33533e-08	32.5238	191.269	mitochondrial phosphate carrier protein	integral component of mitochondrial inner membrane; inorganic phosphate transmembrane transporter activity; phosphate ion transmembrane transport
ANCB01009188.1:5833-6212	-2.5116	1.89021e-06	3.49078	20.088	hypothetical protein TRIATDRAFT_146895	substrate-specific transmembrane transporter activity; integral to membrane; transmembrane transport
ANCB01001729.1:113-764	-2.50242	0.00802596	0.485207	3.08838	hypothetical protein ASPNIDRAFT_47213	coenzyme binding; 2-dehydropantoate 2-reductase activity; oxidation-reduction process	Pantothenate and CoA biosynthesis	2-reductase	ec:1.1.1.169
ANCB01007163.1:58-1333	-2.45691	0.000129364	0.811176	4.45875	hypothetical protein TRIATDRAFT_36504	integral to membrane; amino acid transmembrane transporter activity; amino acid transmembrane transport
ANCB01007747.1:9115-11443	-2.45387	1.43178e-07	14.0257	77.9045	hypothetical protein TRIATDRAFT_302405	integral to membrane
ANCB01002733.1:53-571	-2.44694	0.000318361	8.55051	47.9304	hypothetical protein TRIATDRAFT_313289	oxidation-reduction process; oxidoreductase activity
ANCB01001493.1:59-3793	-2.42926	0.00104682	1.27532	6.74441	5-oxoprolinase	hydrolase activity; metabolic process
ANCB01014447.1:42-1270	-2.3994	0.000172501	2.81047	15.5292
ANCB01000173.1:494-2305	-2.36379	7.81132e-05	14.9681	78.5934	alpha methylacyl-	nucleus; membrane; hydrolase activity; organic cyclic compound binding; heterocyclic compound binding; transport; metabolic process
ANCB01000173.1:494-2305	-2.36379	7.81132e-05	14.9681	78.5934	l-carnitine dehydratase	catalytic activity; metabolic process
ANCB01004005.1:19-459	-2.35405	0.00127578	0.23587	1.39087
ANCB01011561.1:4961-5837	-2.34834	7.87187e-11	1.77915	8.92709
ANCB01010717.1:32-2980	-2.3389	0.0113214	9.20961	48.3548	hypothetical protein TRIATDRAFT_34174	oxidation-reduction process; oxidoreductase activity
ANCB01011665.1:29-942	-2.32234	0.000816483	24.9083	128.101
ANCB01011666.1:16-764	-2.31476	0.00741127	10.1951	52.6141
ANCB01014508.1:600-2990	-2.2832	4.91959e-05	86.3653	428.864	short chain dehydrogenase reductase	oxidoreductase activity; metal ion binding; intracellular signal transduction; oxidation-reduction process
ANCB01004928.1:1725-3390	-2.28186	0.00357035	4.16873	20.9166	hypothetical protein TRIATDRAFT_319887	heme binding; "oxidoreductase activity, acting on paired donors, with incorporation or reduction of molecular oxygen"; monooxygenase activity; iron ion binding; electron carrier activity; oxidation-reduction process
ANCB01008969.1:2814-4092	-2.27022	4.2821e-05	116.479	572.542	oxalate decarboxylase	nutrient reservoir activity
ANCB01014324.1:77-1845	-2.26353	3.08036e-05	43.5861	213.239	hypothetical protein TRIATDRAFT_44428	oxidation-reduction process; oxidoreductase activity
ANCB01009877.1:936-3483	-2.23778	0.000776763	6.28166	30.5889
ANCB01005427.1:37-1869	-2.22085	9.735e-08	21.6466	101.918	hypothetical protein TRIATDRAFT_29283	succinate-semialdehyde dehydrogenase [NAD(P)+] activity; oxidation-reduction process; gamma-aminobutyric acid catabolic process	Butanoate metabolism; Tyrosine metabolism; "Alanine, aspartate and glutamate metabolism"	dehydrogenase [NAD(P)+]; dehydrogenase [NAD(P)+]; dehydrogenase [NAD(P)+]	ec:1.2.1.16; ec:1.2.1.16; ec:1.2.1.16
ANCB01001261.1:1214-1687	-2.21278	0.000417909	8.78573	41.4809
ANCB01013503.1:6109-8054	-2.20784	0.00625191	4.08263	19.4776	hypothetical protein TRIATDRAFT_234843	gamma-glutamyltransferase activity; glutathione metabolic process	Cyanoamino acid metabolism; Glutathione metabolism; Taurine and hypotaurine metabolism	glutamyl transpeptidase; glutamyl transpeptidase; glutamyl transpeptidase	ec:2.3.2.2; ec:2.3.2.2; ec:2.3.2.2
ANCB01004429.1:2054-4210	-2.2054	0.0156455	0.520587	2.61003
ANCB01011348.1:100-691	-2.19679	0.00689796	2.79081	13.1133	hypothetical protein TRIATDRAFT_46148	catalytic activity; metabolic process
ANCB01011011.1:735-2318	-2.13602	5.80527e-11	4.2422	18.393	hypothetical protein TRIATDRAFT_46267	transmembrane transport; integral to membrane
ANCB01009138.1:1063-2340	-2.10618	8.12765e-08	16.1136	69.9468	nadp-dependent leukotriene b4 12-hydroxydehydrogenase	zinc ion binding; oxidoreductase activity; oxidation-reduction process
ANCB01000722.1:316-1194	-2.07859	0.0329374	0.499393	2.1936
ANCB01014748.1:80-1794	-2.0743	0.00179081	0.525104	2.33669	external nadh-ubiquinone oxidoreductase mitochondrial precursor	oxidoreductase activity; flavin adenine dinucleotide binding; oxidation-reduction process
ANCB01012695.1:1060-2730	-2.07055	9.95206e-06	95.4312	406.14
ANCB01011349.1:131-679	-2.05896	0.0283555	2.26874	9.84809	hypothetical protein TRIVIDRAFT_156047, partial	catalytic activity; metabolic process
ANCB01000512.1:1267-2420	-2.03979	1.87254e-05	0.747508	3.0952	alpha beta hydrolase fold protein	hydrolase activity; metabolic process
ANCB01014344.1:2101-4227	-2.02438	1.40914e-07	107.422	440.832	hypothetical protein TRIATDRAFT_299717	zinc ion binding; oxidoreductase activity; oxidation-reduction process
ANCB01001309.1:25-1631	-2.01323	3.44792e-09	14.2647	58.0314
ANCB01004332.1:134-1480	-2.00808	2.20285e-14	84.801	342.261	hypothetical protein TRIATDRAFT_30477	zinc ion binding; oxidoreductase activity; oxidation-reduction process
ANCB01007969.1:3570-5546	-1.98101	8.69651e-06	3.04731	11.9862	c6 transcription factor	regulation of transcription, DNA-templated
ANCB01013143.1:5756-7036	-1.94911	0.00568064	20.186	79.6117	methyltransferase domain-containing protein	methyltransferase activity; methylation
ANCB01010179.1:73-469	-1.94713	5.20876e-06	2.21435	8.29909
ANCB01013334.1:1066-2992	-1.93829	0.000927853	1.94297	7.6124
ANCB01007407.1:5051-6230	-1.92052	0.000889553	46.5869	179.11	conidiation-specific protein (con-13) protein	metallopeptidase activity; proteolysis
ANCB01009946.1:717-1539	-1.91877	0.0449764	105.15	411.334
ANCB01011561.1:609-2320	-1.91482	8.52581e-06	5.00274	18.605	aminotransferase class-3	pyridoxal phosphate binding; transaminase activity
ANCB01009574.1:63-1431	-1.87531	0.000579408	2.50153	9.25803	oxophytodienoate reductase	oxidoreductase activity; oxidation-reduction process; FMN binding
ANCB01010580.1:43-868	-1.84222	0.0159539	1.30741	4.63326	hypothetical protein TRIATDRAFT_84436	transmembrane transport; integral to membrane
ANCB01006407.1:475-1639	-1.82159	2.96577e-08	11.3087	40.4197
ANCB01013605.1:327-2034	-1.75006	9.23487e-05	7.04785	23.7222	hypothetical protein TRIATDRAFT_299540	oxidoreductase activity; plasma membrane; carboxy-lyase activity; FMN binding; ubiquinone biosynthetic process; oxidation-reduction process
ANCB01010459.1:6877-8070	-1.73338	2.32293e-06	6.45583	21.3928	hypothetical protein TRIATDRAFT_299764	N-acetyltransferase activity
ANCB01005794.1:2226-3132	-1.70241	0.0221918	72.4562	240.238	aryl-alcohol dehydrogenase	oxidoreductase activity; oxidation-reduction process
ANCB01007557.1:3442-5242	-1.69228	0.00568064	47.5881	155.877
ANCB01007961.1:24-3164	-1.64402	0.0450788	0.813116	2.4377	hypothetical aerothricin synthetase 1	catalytic activity; metabolic process
ANCB01011646.1:501-1594	-1.63084	0.0172106	0.72566	2.21738
ANCB01000460.1:1201-2531	-1.59198	0.0433263	0.694078	2.28565	hypothetical protein NECHADRAFT_75545	oxidation-reduction process; oxidoreductase activity
ANCB01009878.1:815-3132	-1.57837	0.00449597	15.6034	47.1555	family regulatory protein	transferase activity, transferring acyl groups other than amino-acyl groups; metabolic process
ANCB01008703.1:34-1526	-1.56538	0.0044164	17.4627	52.3173
ANCB01000678.1:199-1604	-1.54429	0.00263993	17.5596	51.6617	euchromatic histone-lysine n-methyltransferase 1	methyltransferase activity; methylation; protein binding
ANCB01013267.1:36-1331	-1.54216	2.90839e-09	99.4497	290.134
ANCB01000580.1:1421-2358	-1.5368	0.0109426	2.08076	5.74533
ANCB01014115.1:82-811	-1.5101	1.80283e-06	3.81897	11.2029
ANCB01011355.1:8-544	-1.4931	1.70386e-05	10.8389	30.8053
ANCB01006899.1:119-1587	-1.4852	0.000880525	45.7946	128.841	glycoside hydrolase family 43 protein	carbohydrate metabolic process; "hydrolase activity, hydrolyzing O-glycosyl compounds"
ANCB01004600.1:1760-5332	-1.48275	0.00170243	37.9273	106.876	glycoside hydrolase family 92 protein	hydrolase activity; carbohydrate binding; carbohydrate metabolic process
ANCB01013338.1:2160-2918	-1.47903	6.01846e-08	8.3845	23.4277
ANCB01000331.1:2088-3583	-1.47837	4.89145e-10	57.4724	160.331	zinc-type alcohol dehydrogenase-like protein	zinc ion binding; oxidoreductase activity; oxidation-reduction process; "transferase activity, transferring acyl groups other than amino-acyl groups"
ANCB01005640.1:1774-3694	-1.45628	0.0225761	49.2034	136.539	beta- -mannanase	hydrolase activity, hydrolyzing O-glycosyl compounds; carbohydrate metabolic process
ANCB01013266.1:3380-4470	-1.44914	5.59288e-09	41.955	114.554	hypothetical protein TRIATDRAFT_149595	transmembrane transport; integral to membrane
ANCB01011552.1:4001-4491	-1.44744	0.0254877	1.69413	4.86014
ANCB01000403.1:1473-2269	-1.44515	0.00331525	34.0065	93.2605	carbonic anhydrase	carbonate dehydratase activity; zinc ion binding; metabolic process	Nitrogen metabolism	dehydratase	ec:4.2.1.1
ANCB01012961.1:70-1315	-1.43648	0.0264768	107.507	294.512	hypothetical protein TRIATDRAFT_228302	transmembrane transport; integral to membrane
ANCB01001200.1:53-2246	-1.42722	0.000378996	124.846	337.828	glutamate synthase	glutamate biosynthetic process; flavin adenine dinucleotide binding; glutamate synthase (NADH) activity; iron-sulfur cluster binding; iron ion binding; FMN binding; oxidation-reduction process	Nitrogen metabolism; "Alanine, aspartate and glutamate metabolism"	synthase (NADH); synthase (NADH)	ec:1.4.1.14; ec:1.4.1.14
ANCB01004152.1:107-2094	-1.42343	0.0434912	1.71175	4.45984	hypothetical protein TRIATDRAFT_36309	protein phosphorylation; ATP binding; protein serine/threonine kinase activity
ANCB01005198.1:1808-2544	-1.416	0.00227345	7.92325	21.1822	l-aminoadipate-semialdehyde dehydrogenase	catalytic activity
ANCB01012699.1:2838-5375	-1.4136	0.0003685	37.7609	100.785	hypothetical protein TRIATDRAFT_189769	thiamine pyrophosphate binding; magnesium ion binding; carboxy-lyase activity
ANCB01001793.1:320-1743	-1.41289	8.14663e-06	8.43122	22.6733
ANCB01013718.1:18-1113	-1.40668	0.00110205	23.2636	62.1154
ANCB01008216.1:1134-3557	-1.37812	0.0499646	1.1711	3.03348
ANCB01005823.1:3457-6156	-1.36246	2.38148e-08	20.9711	54.4305	hypothetical protein TRIATDRAFT_191487, partial	protein binding
ANCB01007656.1:1621-2847	-1.35813	0.000887971	17.0172	44.0185	hypothetical protein TRIATDRAFT_179154, partial	hydrolase activity
ANCB01012818.1:1888-4376	-1.34357	0.00117304	115.795	295.489	hypothetical protein TRIATDRAFT_301285	3-isopropylmalate dehydratase activity; 3-isopropylmalate dehydratase complex; "4 iron, 4 sulfur cluster binding"; leucine biosynthetic process	Valine, leucine and isoleucine biosynthesis	dehydratase	ec:4.2.1.33
ANCB01003093.1:1045-2797	-1.33505	0.000193252	22.7053	57.5357	initiation-specific alpha- -mannosyltransferase	transferase activity, transferring glycosyl groups; carbohydrate metabolic process
ANCB01012478.1:1078-2447	-1.33017	0.0479323	1.21028	3.07663
ANCB01011733.1:2387-3516	-1.30822	2.11647e-06	17.0984	42.5522	gcn5-related n-acetyltransferase	N-acetyltransferase activity; metabolic process
ANCB01011357.1:2205-4361	-1.30266	1.87254e-05	128.842	318.698	chitinase-like protein	iron ion binding; "oxidoreductase activity, acting on paired donors, with incorporation or reduction of molecular oxygen, 2-oxoglutarate as one donor, and incorporation of one atom each of oxygen into both donors"; L-ascorbic acid binding; oxidation-reduction process
ANCB01001994.1:80-1228	-1.2944	0.0211762	5.02116	12.3417	predicted protein	transmembrane transport; integral to membrane
ANCB01013344.1:14-2590	-1.28615	0.000555769	184.312	451.609	acid protease	aspartic-type endopeptidase activity; proteolysis
ANCB01001756.1:831-1494	-1.28293	0.000471516	6.90716	16.5777
ANCB01013343.1:4644-5688	-1.27281	0.00157392	7.71113	18.5207
ANCB01002143.1:78-664	-1.25644	0.00568064	7.66018	18.4133	hypothetical protein TRIATDRAFT_138765	methylation; methyltransferase activity
ANCB01005609.1:7729-8258	-1.25513	0.0212744	7.40448	17.723	fad dependent oxidoreductase superfamily	oxidoreductase activity; oxidation-reduction process
ANCB01009820.1:8186-9988	-1.25314	0.0338041	80.0337	192.184	gaba permease	integral component of membrane; amino acid transmembrane transporter activity; amino acid transmembrane transport
ANCB01008141.1:214-1396	-1.24774	0.033455	3.52551	8.33398	hypothetical protein TRIATDRAFT_83867	catalytic activity; metabolic process
ANCB01005427.1:2222-4192	-1.21001	0.0378092	211.932	493.992	4-aminobutyrate aminotransferase	4-aminobutyrate transaminase activity; pyridoxal phosphate binding; gamma-aminobutyric acid catabolic process	Butanoate metabolism; Propanoate metabolism; "Alanine, aspartate and glutamate metabolism"; beta-Alanine metabolism	transaminase; transaminase; transaminase; transaminase	ec:2.6.1.19; ec:2.6.1.19; ec:2.6.1.19; ec:2.6.1.19
ANCB01012892.1:9-1536	-1.20885	3.00597e-05	20.51	47.6576
ANCB01005610.1:50-532	-1.20283	0.0247654	7.0171	16.0734	hypothetical protein TRIATDRAFT_132021	oxidation-reduction process; oxidoreductase activity
ANCB01003094.1:56-1412	-1.20105	3.6611e-07	13.8386	31.406	related to hard surface induced protein 3	transferase activity, transferring acyl groups other than amino-acyl groups; metabolic process
ANCB01002984.1:7584-9947	-1.18529	0.0379031	30.6643	70.2443	related to sorbitol transporter	integral component of membrane; substrate-specific transmembrane transporter activity; carbohydrate transport; transmembrane transport
ANCB01012411.1:3852-6265	-1.16832	0.00214165	8.6742	19.2393	manganese lipoxygenase	oxidoreductase activity, acting on single donors with incorporation of molecular oxygen, incorporation of two atoms of oxygen; metal ion binding; oxidation-reduction process
ANCB01013178.1:264-4974	-1.16636	0.00411687	26.5717	59.8166	transferase family protein	transferase activity, transferring acyl groups other than amino-acyl groups; metabolic process
ANCB01005725.1:65-1614	-1.16489	0.0470079	15.8944	35.7023	abc multidrug	transmembrane transport; ATP binding; "ATPase activity, coupled to transmembrane movement of substances"; integral component of membrane
ANCB01011321.1:4036-5986	-1.16332	0.000205352	143.59	322.478	hypothetical protein TRIATDRAFT_146044	branched-chain-amino-acid transaminase activity; branched-chain amino acid metabolic process	Valine, leucine and isoleucine biosynthesis; Pantothenate and CoA biosynthesis; Glucosinolate biosynthesis; "Valine, leucine and isoleucine degradation"	transaminase; transaminase; transaminase; transaminase	ec:2.6.1.42; ec:2.6.1.42; ec:2.6.1.42; ec:2.6.1.42
ANCB01012740.1:6122-7952	-1.14732	0.0233657	3.99867	8.67996
ANCB01014435.1:10541-12999	-1.14254	8.8077e-11	39.1911	86.7523	zn 2cys6 transcription factor	nucleus; DNA binding; zinc ion binding; "transcription, DNA-templated"
ANCB01012891.1:82-546	-1.13941	0.0132275	6.88485	15.3219
ANCB01003095.1:62-1298	-1.13882	0.00647392	4.06878	8.71273
ANCB01011058.1:4933-6078	-1.13443	0.0309051	1.98402	4.54584	polyketide synthase	zinc ion binding; oxidoreductase activity; oxidation-reduction process; "transferase activity, transferring acyl groups other than amino-acyl groups"; phosphopantetheine binding
ANCB01013443.1:1767-2642	-1.1298	0.00568064	7.23265	15.9532	fluconazole resistance protein 1	integral component of membrane; transmembrane transport
ANCB01010954.1:243-923	-1.11739	0.00692952	7.54253	16.4312
ANCB01013481.1:1527-3490	-1.11547	0.00160435	12.209	26.3911	Hypothetical protein TRIATDRAFT_44481	zinc ion binding; oxidoreductase activity; oxidation-reduction process
ANCB01014782.1:3-1068	-1.11031	1.59088e-05	32.1107	69.1713
ANCB01008594.1:4490-6547	-1.0906	0.000979	191.984	409.797	berberine bridge enzyme	UDP-N-acetylmuramate dehydrogenase activity; flavin adenine dinucleotide binding; oxidation-reduction process
ANCB01001757.1:243-1405	-1.08799	0.0125373	103.073	219.888	carbohydrate esterase family 1 protein	S-formylglutathione hydrolase activity; carboxylesterase activity; formaldehyde catabolic process	Methane metabolism; Drug metabolism - other enzymes	hydrolase; ali-esterase	ec:3.1.2.12; ec:3.1.1.1
ANCB01002992.1:5976-7492	-1.07373	0.00434244	29.0169	61.2973	hypothetical protein TRIATDRAFT_87276	metabolic process
ANCB01001322.1:1385-2909	-1.05867	0.0381468	47.1158	98.5212	hypothetical protein TRIATDRAFT_301022	RNA binding; ribonuclease T2 activity
ANCB01007431.1:94-1052	-1.05691	1.29364e-07	31.5853	65.8166	hypothetical protein TRIATDRAFT_147790	dephosphorylation; phosphatase activity
ANCB01005199.1:74-363	-1.05659	0.0485518	4.51989	9.32436
ANCB01008167.1:28-1370	-1.05264	5.58023e-05	24.478	50.6185	acetylornithine aminotransferase	N2-acetyl-L-ornithine:2-oxoglutarate 5-aminotransferase activity; pyridoxal phosphate binding; arginine metabolic process	Arginine and proline metabolism	transaminase	ec:2.6.1.11
ANCB01014463.1:37-2663	-1.05251	0.0333308	10.5572	21.8763	polyketide synthase	transferase activity; single-organism metabolic process
ANCB01008902.1:62-1749	-1.04689	0.02642	17.3855	35.8748	hypothetical protein TRIATDRAFT_210609	transmembrane transport; integral to membrane
ANCB01012210.1:1445-4079	-1.04165	0.0252904	22.5266	46.4526	anion exchange family protein	integral to membrane; inorganic anion exchanger activity; anion transport
ANCB01007932.1:54-647	-1.03401	0.000435361	13.9978	28.548	fad dependent oxidoreductase superfamily	D-amino-acid oxidase activity; oxidation-reduction process	Arginine and proline metabolism; "Glycine, serine and threonine metabolism"; D-Arginine and D-ornithine metabolism; Penicillin and cephalosporin biosynthesis	oxidase; oxidase; oxidase; oxidase	ec:1.4.3.3; ec:1.4.3.3; ec:1.4.3.3; ec:1.4.3.3
ANCB01004563.1:876-2711	-1.03317	0.00928244	4.0716	8.49106
ANCB01003844.1:63-294	-1.03286	0.0499533	41.2043	84.6847	bys1 family protein	interaction with host via protein secreted by type II secretion system
ANCB01010714.1:2752-4806	-1.03284	0.002149	225.167	461.891	hypothetical protein TRIATDRAFT_300712	RNA binding; ribonuclease T2 activity
ANCB01014348.1:78-849	-1.03148	1.60039e-05	12.8516	26.2087	fad dependent oxidoreductase superfamily protein	D-amino-acid oxidase activity; oxidation-reduction process	Arginine and proline metabolism; "Glycine, serine and threonine metabolism"; D-Arginine and D-ornithine metabolism; Penicillin and cephalosporin biosynthesis	oxidase; oxidase; oxidase; oxidase	ec:1.4.3.3; ec:1.4.3.3; ec:1.4.3.3; ec:1.4.3.3
ANCB01003912.1:1145-2896	-1.02863	0.000676011	17.2127	35.0703	hypothetical protein TRIVIDRAFT_188245	integral to membrane; transmembrane transport
ANCB01011442.1:2704-4392	-1.02049	0.00180368	120.83	245.745	hypothetical protein FG06675.1	cytoplasm; NAD binding; magnesium ion binding; 3-isopropylmalate dehydrogenase activity; leucine biosynthetic process; oxidation-reduction process	Valine, leucine and isoleucine biosynthesis; C5-Branched dibasic acid metabolism	dehydrogenase; dehydrogenase	ec:1.1.1.85; ec:1.1.1.85
ANCB01003895.1:237-2521	-1.002	0.0275294	6.77439	13.6379	hypothetical protein TRIATDRAFT_322580	regulation of transcription from RNA polymerase II promoter; zinc ion binding; sequence-specific DNA binding RNA polymerase II transcription factor activity; DNA binding; nucleus
ANCB01001139.1:133-1264	-0.99948	0.0305515	5.55941	10.8638	hypothetical protein TRIATDRAFT_297166	zinc ion binding; oxidoreductase activity; oxidation-reduction process; "transferase activity, transferring acyl groups other than amino-acyl groups"
ANCB01005865.1:199-1526	-0.998594	0.00315027	12.5683	25.3729	hypothetical protein TRIATDRAFT_35650	transmembrane transport; integral to membrane
ANCB01009262.1:2634-4357	-0.997568	0.0486484	63.3239	126.792	hypothetical protein TRIATDRAFT_48755	heme binding
ANCB01007950.1:124-1121	-0.991787	0.00263966	6.93532	13.6324
ANCB01008678.1:5009-6319	-0.989087	0.000625931	94.1015	186.868	hypothetical protein TRIATDRAFT_142486	nitrogen compound metabolic process; "hydrolase activity, acting on carbon-nitrogen (but not peptide) bonds"
ANCB01002664.1:84-1954	-0.966041	0.0203996	10.5167	20.4755
ANCB01002170.1:751-3709	-0.962576	0.0479465	5.25753	10.3092
ANCB01013912.1:1555-2612	-0.960343	0.00190411	13.9981	27.284	short chain dehydrogenase reductase	oxidoreductase activity; transport; oxidation-reduction process
ANCB01006206.1:180-531	-0.94721	0.0045009	18.7	36.2864
ANCB01005488.1:30-535	-0.937573	0.0046064	31.309	59.7889	acyl- dehydrogenase	heme binding; flavin adenine dinucleotide binding; metal ion binding; acyl-CoA dehydrogenase activity; oxidation-reduction process
ANCB01009685.1:9538-10584	-0.937298	5.69288e-05	71.7168	137.914	chorismate mutase	intracellular part; chorismate mutase activity; aromatic amino acid family biosynthetic process; chorismate metabolic process	Phenylalanine, tyrosine and tryptophan biosynthesis	mutase	ec:5.4.99.5
ANCB01006269.1:2130-4763	-0.928729	0.00465106	23.2921	44.2467	hypothetical protein TRIATDRAFT_127907	sequence-specific DNA binding RNA polymerase II transcription factor activity; regulation of transcription from RNA polymerase II promoter; nucleus; zinc ion binding
ANCB01011058.1:3998-4757	-0.918046	0.00512206	31.9928	60.5491
ANCB01003724.1:127-997	-0.906031	0.00201617	32.0307	59.9683	hypothetical protein TRIATDRAFT_210433	oxidoreductase activity; oxidation-reduction process; FMN binding
ANCB01011997.1:8899-10045	-0.886305	0.0132244	103.506	191.621	hypothetical protein TRIATDRAFT_213776	transport; integral to membrane
ANCB01001629.1:942-4335	-0.874758	0.00956921	9.25772	17.1795	quinone oxidoreductase	zinc ion binding; oxidoreductase activity; "transferase activity, transferring acyl groups"; oxidation-reduction process
ANCB01012086.1:3591-5428	-0.868053	5.88885e-05	68.5414	124.992	Hypothetical protein TRIATDRAFT_47911	heme binding; oxidoreductase activity; oxidation-reduction process; FMN binding
ANCB01000396.1:67-1070	-0.864524	0.0141102	18.9174	34.5835	hypothetical protein TRIVIDRAFT_44752	oxidation-reduction process; oxidoreductase activity
ANCB01003506.1:3220-3865	-0.863868	0.048109	93.9352	171.408
ANCB01005646.1:407-3487	-0.861148	0.025012	12.3511	22.6227	hypothetical protein TRIATDRAFT_282604, partial	serine-type endopeptidase activity; proteolysis
ANCB01006286.1:40-1588	-0.855742	0.019477	37.6815	68.0792	hypothetical protein TRIATDRAFT_130805	transport; integral to membrane
ANCB01011465.1:192-2055	-0.827714	0.000318361	93.3313	165.348
ANCB01014630.1:53-551	-0.818854	0.0139208	14.4824	25.4837	hypothetical protein TRIVIDRAFT_55110	hydrolase activity, acting on carbon-nitrogen (but not peptide) bonds
ANCB01014527.1:61-303	-0.808849	0.0333105	63.8524	111.94
ANCB01010706.1:2182-4056	-0.782845	0.034603	28.0196	48.2475	gnat family	N-acetyltransferase activity; metabolic process
ANCB01006392.1:283-1316	-0.782476	0.00247042	49.4647	85.1259	hypothetical protein TRIATDRAFT_30456	formyltetrahydrofolate deformylase activity; "hydroxymethyl-, formyl- and related transferase activity"; amino acid binding; 'de novo' IMP biosynthetic process	One carbon pool by folate; Glyoxylate and dicarboxylate metabolism	deformylase; deformylase	ec:3.5.1.10; ec:3.5.1.10
ANCB01010915.1:2561-5099	-0.781476	0.048109	59.5626	102.277	hypothetical protein TRIATDRAFT_78405	integral to membrane
ANCB01007107.1:362-2012	-0.771537	0.00164178	115.007	195.853	Hypothetical protein TRIATDRAFT_221418	oxidoreductase activity; oxidation-reduction process; FMN binding
ANCB01001311.1:43-747	-0.769751	0.0113481	22.4633	38.2405
ANCB01002951.1:8710-10719	-0.764656	0.0250899	67.4511	114.726	hypothetical protein TRIATDRAFT_320525	protein binding
ANCB01003414.1:3477-6192	-0.759614	0.0278516	127.049	215.209	hypothetical protein TRIATDRAFT_317495	hydrolase activity
ANCB01001710.1:6060-8530	-0.754229	0.020084	15.0965	25.2503	hypothetical protein TRIATDRAFT_30639, partial	L-ascorbic acid binding; iron ion binding; trimethyllysine dioxygenase activity; carnitine biosynthetic process; oxidation-reduction process	Lysine degradation	dioxygenase	ec:1.14.11.8
ANCB01006495.1:5988-8109	-0.750802	0.000625931	83.3758	140.507	phospho-2-dehydro-3-deoxyheptonate aldolase	nucleus; cytoplasm; 3-deoxy-7-phosphoheptulonate synthase activity; aromatic amino acid family biosynthetic process; chorismate biosynthetic process	Phenylalanine, tyrosine and tryptophan biosynthesis	synthase	ec:2.5.1.54
ANCB01001498.1:4549-5903	-0.745107	0.00268722	22.0772	36.7962
ANCB01004322.1:6012-6885	-0.744031	0.00350502	65.7074	110.087	hypothetical protein TRIATDRAFT_297315	integral to membrane
ANCB01011099.1:457-2351	-0.729553	0.0381468	256.26	425.532	hypothetical protein TRIATDRAFT_82869	oxidation-reduction process; oxidoreductase activity
ANCB01006134.1:72-1253	-0.720758	0.0355745	130.916	215.809
ANCB01003617.1:575-1572	-0.718196	0.0289102	32.496	53.4017	zn-dependent hydrolases of the beta-lactamase	hydrolase activity; metabolic process
ANCB01009595.1:8-1008	-0.712069	0.000624357	66.0176	108.182	n-acetyl-gamma-glutamyl-phosphate reductase	mitochondrion; N-acetyl-gamma-glutamyl-phosphate reductase activity; acetylglutamate kinase activity; NAD binding; arginine biosynthetic process; phosphorylation; oxidation-reduction process	Arginine and proline metabolism; Arginine and proline metabolism	reductase; kinase	ec:1.2.1.38; ec:2.7.2.8
ANCB01005687.1:44-4898	-0.699007	0.0428683	17.4259	28.2931
ANCB01011108.1:559-2173	-0.692687	0.0158719	85.9584	138.848
ANCB01012718.1:4-1466	-0.657927	0.0364168	88.1412	139.042	hypothetical protein TRIATDRAFT_301384	metal ion binding; oxidoreductase activity; oxidation-reduction process
ANCB01000646.1:66-2641	-0.654729	0.00634856	48.1929	75.7671	nadph-p450 reductase	NADPH-hemoprotein reductase activity; iron ion binding; FMN binding; heme binding; aromatase activity; oxidation-reduction process	Steroid hormone biosynthesis; Aminobenzoate degradation; Fatty acid degradation; Caffeine metabolism; Tryptophan metabolism; Retinol metabolism; Drug metabolism - cytochrome P450; Metabolism of xenobiotics by cytochrome P450; Linoleic acid metabolism; Arachidonic acid metabolism	monooxygenase; monooxygenase; monooxygenase; monooxygenase; monooxygenase; monooxygenase; monooxygenase; monooxygenase; monooxygenase; monooxygenase	ec:1.14.14.1; ec:1.14.14.1; ec:1.14.14.1; ec:1.14.14.1; ec:1.14.14.1; ec:1.14.14.1; ec:1.14.14.1; ec:1.14.14.1; ec:1.14.14.1; ec:1.14.14.1
ANCB01012091.1:945-2479	-0.653608	0.0466023	12.8335	20.2076	alpha-acetolactate decarboxylase	acetolactate decarboxylase activity; polyol metabolic process; acetoin biosynthetic process	Butanoate metabolism; C5-Branched dibasic acid metabolism	decarboxylase; decarboxylase	ec:4.1.1.5; ec:4.1.1.5
ANCB01012910.1:50-1696	-0.64961	0.00844099	85.2417	133.654	hypothetical protein TRIVIDRAFT_166114	lyase activity; metabolic process
ANCB01009860.1:1279-2865	-0.644949	0.0381468	68.4008	106.877	hypothetical protein TRIATDRAFT_48323	protein binding
ANCB01002610.1:82-1726	-0.634789	0.0474794	12.2472	19.061
ANCB01014271.1:2042-2696	-0.625456	0.0419564	51.4711	79.3555
ANCB01003632.1:477-2716	-0.624968	0.034603	61.2874	94.5249	aspartate kinase	aspartate kinase activity; amino acid binding; threonine biosynthetic process; lysine biosynthetic process via diaminopimelate; phosphorylation	Lysine biosynthesis; "Glycine, serine and threonine metabolism"; Cysteine and methionine metabolism	kinase; kinase; kinase	ec:2.7.2.4; ec:2.7.2.4; ec:2.7.2.4
ANCB01007447.1:11009-13940	-0.609439	0.0412404	11.1706	17.1486	multidrug transporter of the major facilitator superfamily	integral component of membrane; transmembrane transport
ANCB01013666.1:1405-3047	-0.591955	0.0498873	152.644	230.212	peroxisomal carrier	intracellular; integral component of membrane; fatty acid metabolic process; transmembrane transport
ANCB01008703.1:2820-4851	-0.514445	0.0479465	63.3093	90.555	threonine synthase	pyridoxal phosphate binding; cellular amino acid metabolic process
ANCB01002040.1:184-1179	-0.502346	0.0219498	204.292	289.408	chorismate synthase	cytoplasm; chorismate synthase activity; riboflavin reductase (NADPH) activity; aromatic amino acid family biosynthetic process; chorismate biosynthetic process; oxidation-reduction process	Phenylalanine, tyrosine and tryptophan biosynthesis; Riboflavin metabolism; Riboflavin metabolism	synthase; reductase [NAD(P)H]; reductase (NADPH)	ec:4.2.3.5; ec:1.5.1.41; ec:1.5.1.30
ANCB01005963.1:186-2081	-0.494792	0.0415981	238.83	336.92
ANCB01005609.1:5592-7645	-0.447472	0.00551201	118.041	161.334	short-chain dehydrogenase	oxidoreductase activity; oxidation-reduction process
ANCB01005385.1:20-1663	-0.378735	0.0452178	56.5394	73.1198	hypothetical protein TRIATDRAFT_292672	RNA metabolic process
ANCB01005385.1:20-1663	-0.378735	0.0452178	56.5394	73.1198	ureidoglycolate hydrolase	ureidoglycolate hydrolase activity; allantoin catabolic process

## Sheet: Day 1 & 2
seqname	log2foldchange	padj	Day1GD12	Day1Mix	Day2GD12	Day2Mix	hitdesc	term	pathway	enzyme	enzymeID
ANCB01002135.1:4185-5616	-9.92486923066771; -3.75573726454982	1.91586731963153e-29; 1.16830165778959e-05	0.200556	250.449	0.996126	15.2853
ANCB01005944.1:2672-3858	-8.68773299995146; -3.74305556467346	8.78407931159713e-27; 1.94609367732253e-05	0.471807	236.103	0.850134	12.1437	fad dependent oxidoreductase	monooxygenase activity; oxidation-reduction process
ANCB01010213.1:216-1021	-8.21082930309831; -8.06814566673208	5.14264982544374e-13; 7.70090073673633e-07	0.12277	47.1978	0	9.23227
ANCB01010212.1:3331-4022	-7.8220081771592; -7.30158667046826	1.70483783545131e-08; 2.9972191307392e-05	0.0899653	37.1439	0	6.14203
ANCB01001346.1:4903-6291	-7.18554644158573; -3.79589322402928	4.43294582337795e-21; 3.48961581671601e-07	0.339302	67.9681	1.76035	26.0747	zinc binding	zinc ion binding; oxidoreductase activity; oxidation-reduction process; "transferase activity, transferring acyl groups other than amino-acyl groups"
ANCB01009777.1:2530-3653	-6.19153983838788; -5.58947317707398	1.0158071228445e-10; 4.98026527131225e-09	18.5357	1660.24	10.2697	599.871	dienelactone hydrolase family protein	hydrolase activity; metabolic process
ANCB01004667.1:16-788	-6.11142776920215; -5.82859879728785	1.90797163416099e-19; 1.8717076290683e-17	4.87932	372.267	4.19431	263.011
ANCB01007678.1:2106-3719	-5.54392463700793; -7.50973633430141	3.44678727737641e-06; 1.29310883152572e-10	0.257718	17.0084	0.155192	51.4494	hypothetical protein TRIATDRAFT_81057	catalytic activity; metabolic process
ANCB01000041.1:739-1491	-5.37202592512568; -6.13417928375795	9.64943123665442e-16; 6.12803567521331e-18	3.24263	146.295	0.923915	75.5441	fad binding domain protein	oxidoreductase activity
ANCB01000041.1:739-1491	-5.37202592512568; -6.13417928375795	9.64943123665442e-16; 6.12803567521331e-18	3.24263	146.295	0.923915	75.5441	fad linked oxidase	catalytic activity
ANCB01014581.1:713-1237	-4.88057931375502; -5.09714350419287	0.0194250680244934; 0.00898720833481982	0.0218473	1.78023	0	1.28928
ANCB01007678.1:4497-5733	-4.5319803283851; -3.10299370251368	2.50064725748664e-05; 0.000885827799343811	0.068118	2.3236	0.242085	1.89056	hypothetical protein TRIATDRAFT_44417	3-isopropylmalate dehydratase activity; 3-isopropylmalate dehydratase complex; leucine biosynthetic process	Valine, leucine and isoleucine biosynthesis	dehydratase	ec:4.2.1.33
ANCB01001312.1:64-1072	-4.33280694920788; -3.0761126027781	2.21754570487708e-09; 5.41001263009081e-05	0.268674	5.65063	0.421545	3.01721	hypothetical protein TRIATDRAFT_131190	cellular metabolic process; coenzyme binding; catalytic activity
ANCB01011004.1:48-2151	-4.33214960857023; -3.81413030919006	5.15534772354548e-56; 1.08869282179508e-21	6.28943	125.91	1.16307	15.7902	hypothetical protein TRIATDRAFT_321425	penicillin biosynthetic process
ANCB01012138.1:87-947	-3.907001700356; -6.06318829813392	4.58855876618191e-10; 3.05736192988977e-15	1.28994	20.658	0.217816	20.9836
ANCB01003617.1:3435-4574	-3.84859282621553; -3.306533808197	5.20719648862111e-07; 2.52552943212045e-05	27.1995	419.131	2.54825	27.024
ANCB01013906.1:262-1396	-3.78313209630327; -1.33257985239965	2.39074921593428e-19; 0.00517044847474105	10.8869	153.812	18.0343	45.7443
ANCB01000465.1:142-554	-3.77591208475395; -3.57018979011997	4.593689959888e-07; 7.44497723930062e-06	10.0529	146.593	1.00141	13.172	hypothetical protein TRIVIDRAFT_178499	oxidoreductase activity; oxidation-reduction process; FMN binding
ANCB01007321.1:1476-2522	-3.13542203980454; -3.95737013036278	0.00189998320893078; 1.38233983032975e-05	7.95876	75.9342	1.81534	32.2511	hypothetical protein TRIATDRAFT_89322	oxidation-reduction process; oxidoreductase activity
ANCB01010939.1:1661-5108	-3.0431030300526; -3.30393408254908	0.00568064061847095; 0.00315576616520509	1.09404	9.48944	0.257154	2.98432	hypothetical protein TRIATDRAFT_88424	oxidation-reduction process; oxidoreductase activity
ANCB01009227.1:295-2134	-2.88939107568264; -3.96711256113425	1.77538016142273e-05; 1.30445393222465e-10	105.032	808.22	37.1701	613.015	dienelactone hydrolase family protein	hydrolase activity; metabolic process
ANCB01007328.1:379-2358	-2.86685367175669; -4.51889770591678	3.0426784764969e-10; 9.21858087350054e-24	18.0003	133.591	5.05481	120.71	hypothetical protein TRIATDRAFT_290740	transmembrane transport; integral to membrane
ANCB01005617.1:422-1951	-2.84856180894842; -2.16688084338594	9.44966329702542e-05; 0.00773517911124747	0.966749	6.97807	0.517047	2.51997	hypothetical protein TRIATDRAFT_182617, partial	transmembrane transport; integral to membrane
ANCB01004979.1:1936-3331	-2.82639655172592; -1.9202253266642	1.13053576692354e-05; 0.00274818761724425	0.801507	5.90259	1.15797	4.66164	hypothetical protein TRIATDRAFT_292305	catalytic activity; metabolic process
ANCB01003706.1:115-858	-2.77314114242108; -1.59051474044288	4.63275506335733e-09; 0.0134402482394445	4.84954	33.4851	0.957771	2.88434
ANCB01007463.1:2399-5014	-2.72993411695611; -1.64405530650117	9.51293628050553e-07; 0.00424862706622902	21.3562	145.145	19.5946	62.1163	hypothetical protein TRIATDRAFT_321537	catechol O-methyltransferase activity	Steroid hormone biosynthesis; Betalain biosynthesis; Tyrosine metabolism	O-methyltransferase; O-methyltransferase; O-methyltransferase	ec:2.1.1.6; ec:2.1.1.6; ec:2.1.1.6
ANCB01003529.1:43-1064	-2.65000733773491; -3.27804014686122	6.55085191421197e-06; 0.00545075597810258	1.37552	8.58552	0.0598855	0.957563	hypothetical protein TRIATDRAFT_46525	heme binding; peroxidase activity; oxidation-reduction process; response to oxidative stress	Phenylpropanoid biosynthesis; Phenylalanine metabolism; Phenylalanine metabolism; Phenylpropanoid biosynthesis	lactoperoxidase; lactoperoxidase; lactoperoxidase; lactoperoxidase	ec:1.11.1.7; ec:1.11.1.7; ec:1.11.1.7; ec:1.11.1.7
ANCB01000872.1:389-2587	-2.64767447850282; -1.9976552509936	1.47037314287244e-06; 0.000339335578826352	54.2216	347.951	10.6926	43.6352	fad binding domain containing protein	oxidoreductase activity; oxidation-reduction process
ANCB01010039.1:196-2752	-2.63473755171528; -2.53694221747813	0.000107395007596033; 9.06904310800824e-05	6.30443	40.6292	4.70549	27.9654	wsc domain-containing protein	peroxidase activity; heme binding; response to oxidative stress; oxidation-reduction process	Phenylpropanoid biosynthesis; Phenylalanine metabolism	lactoperoxidase; lactoperoxidase	ec:1.11.1.7; ec:1.11.1.7
ANCB01010015.1:968-2443	-2.63006211448042; -3.67628511430876	2.01248042696639e-07; 1.30820264148347e-13	45.8457	289.129	4.64756	61.4295	pyoverdine dityrosine biosynthesis	oxidoreductase activity; oxidation-reduction process
ANCB01005674.1:540-2166	-2.61227325154517; -2.25698418308043	8.14663114981425e-06; 0.000391153387981281	1.21737	7.57798	0.821757	4.06131
ANCB01010016.1:125-2333	-2.57814008963287; -2.91288432550662	7.59706065079019e-08; 1.02536588612693e-09	35.3508	214.452	6.63219	50.7948	mfs transporter	integral component of membrane; oxidoreductase activity; transmembrane transport; oxidation-reduction process
ANCB01003990.1:109-1714	-2.53301138169523; -3.8788250325759	2.81983573883139e-06; 7.11474050640317e-15	34.5539	204.238	16.0784	245.288	major facilitator superfamily transporter	integral component of membrane; transmembrane transport
ANCB01001608.1:249-1661	-2.53108582329557; -4.02453743406814	8.33533403173432e-08; 5.61747457166304e-19	32.5238	191.269	6.68815	113.937	mitochondrial phosphate carrier protein	integral component of mitochondrial inner membrane; inorganic phosphate transmembrane transporter activity; phosphate ion transmembrane transport
ANCB01002733.1:53-571	-2.44694124378574; -3.72594572168063	0.000318360888412382; 3.48191914364634e-09	8.55051	47.9304	2.20831	31.03	hypothetical protein TRIATDRAFT_313289	oxidation-reduction process; oxidoreductase activity
ANCB01000173.1:494-2305	-2.36379340450607; -1.61238459846555	7.81131833474148e-05; 0.0103619684595754	14.9681	78.5934	3.41208	10.5915	alpha methylacyl-	nucleus; membrane; hydrolase activity; organic cyclic compound binding; heterocyclic compound binding; transport; metabolic process
ANCB01000173.1:494-2305	-2.36379340450607; -1.61238459846555	7.81131833474148e-05; 0.0103619684595754	14.9681	78.5934	3.41208	10.5915	l-carnitine dehydratase	catalytic activity; metabolic process
ANCB01011561.1:4961-5837	-2.34833780278459; -2.02817916039411	7.87187328838072e-11; 0.000103111421766083	1.77915	8.92709	0.685743	2.87024
ANCB01010717.1:32-2980	-2.33889730767146; -2.24950527915978	0.0113214414292917; 0.0255166195696838	9.20961	48.3548	0.338956	2.0022	hypothetical protein TRIATDRAFT_34174	oxidation-reduction process; oxidoreductase activity
ANCB01011665.1:29-942	-2.32234349850473; -3.55345708331277	0.000816482927112226; 3.58130043418726e-08	24.9083	128.101	2.08287	25.7056
ANCB01011666.1:16-764	-2.31476318114839; -4.50708206399399	0.0074112675130933; 1.46201141790292e-07	10.1951	52.6141	0.448749	10.0402
ANCB01014508.1:600-2990	-2.2831977308316; -2.49871102680198	4.91959110607008e-05; 2.36196434013427e-06	86.3653	428.864	20.0144	115.702	short chain dehydrogenase reductase	oxidoreductase activity; metal ion binding; intracellular signal transduction; oxidation-reduction process
ANCB01014324.1:77-1845	-2.26352666340302; -1.24486843554247	3.08036065899706e-05; 0.0296743510605087	43.5861	213.239	12.8266	30.8211	hypothetical protein TRIATDRAFT_44428	oxidation-reduction process; oxidoreductase activity
ANCB01009877.1:936-3483	-2.23777511205896; -4.0738163158323	0.000776762922730116; 8.53392244381365e-12	6.28166	30.5889	2.07405	38.0367
ANCB01001261.1:1214-1687	-2.21278269040453; -3.88760304934476	0.000417908934709092; 0.000494978434022336	8.78573	41.4809	0.106071	1.60621
ANCB01011011.1:735-2318	-2.13601607452641; -4.30502995917865	5.80527361987355e-11; 1.06648895209242e-24	4.2422	18.393	1.00122	18.9043	hypothetical protein TRIATDRAFT_46267	transmembrane transport; integral to membrane
ANCB01012695.1:1060-2730	-2.07055052829554; -3.54619022140799	9.9520589355448e-06; 1.85465886880815e-16	95.4312	406.14	11.0989	132.648
ANCB01013143.1:5756-7036	-1.9491110294736; -2.58536428672903	0.00568064061847095; 1.88758662634201e-05	20.186	79.6117	11.4964	71.0303	methyltransferase domain-containing protein	methyltransferase activity; methylation
ANCB01010179.1:73-469	-1.94712835706669; -2.02703803810705	5.20876104719454e-06; 0.000205238771059104	2.21435	8.29909	0.786336	3.23879
ANCB01009946.1:717-1539	-1.91877320357117; -2.49793802447748	0.0449763833419424; 0.00113376524394622	105.15	411.334	20.9089	123.775
ANCB01011561.1:609-2320	-1.91481570205098; -2.29635499504149	8.52581488374631e-06; 1.67366556890405e-05	5.00274	18.605	1.01609	4.67505	aminotransferase class-3	pyridoxal phosphate binding; transaminase activity
ANCB01013605.1:327-2034	-1.75006204302792; -1.81564722097183	9.23486645139478e-05; 3.43826494558513e-05	7.04785	23.7222	4.32269	15.4745	hypothetical protein TRIATDRAFT_299540	oxidoreductase activity; plasma membrane; carboxy-lyase activity; FMN binding; ubiquinone biosynthetic process; oxidation-reduction process
ANCB01010459.1:6877-8070	-1.73338340664502; -1.16387732252262	2.32292828440525e-06; 0.0116008147898017	6.45583	21.3928	2.00009	4.63125	hypothetical protein TRIATDRAFT_299764	N-acetyltransferase activity
ANCB01005794.1:2226-3132	-1.70240890964941; -2.72206953386845	0.022191835241434; 5.52529747598732e-06	72.4562	240.238	16.6003	113.432	aryl-alcohol dehydrogenase	oxidoreductase activity; oxidation-reduction process
ANCB01007557.1:3442-5242	-1.69227823507768; -4.13437504602791	0.00568064061847095; 1.11227190989167e-14	47.5881	155.877	2.01535	38.1899
ANCB01011646.1:501-1594	-1.63083726572; -2.19898170744083	0.0172106206725377; 0.00187009529882822	0.72566	2.21738	0.437984	1.85678
ANCB01009878.1:815-3132	-1.57836611733288; -3.40981838852745	0.00449596565140299; 9.78315403828015e-13	15.6034	47.1555	3.38919	37.1374	family regulatory protein	transferase activity, transferring acyl groups other than amino-acyl groups; metabolic process
ANCB01000678.1:199-1604	-1.54429012028597; -2.26582118963759	0.00263993304728477; 9.02461753124145e-06	17.5596	51.6617	1.9997	9.44368	euchromatic histone-lysine n-methyltransferase 1	methyltransferase activity; methylation; protein binding
ANCB01011355.1:8-544	-1.49310291535417; -2.19337802584911	1.70385989329471e-05; 1.67729936817933e-06	10.8389	30.8053	1.19575	5.26919
ANCB01012699.1:2838-5375	-1.41359728875302; -1.8383859122662	0.000368499919095414; 3.98537825338871e-05	37.7609	100.785	1.82923	7.23497	hypothetical protein TRIATDRAFT_189769	thiamine pyrophosphate binding; magnesium ion binding; carboxy-lyase activity
ANCB01001793.1:320-1743	-1.41289104742795; -0.947396180457889	8.14663114981425e-06; 0.0205998294978458	8.43122	22.6733	2.58367	5.00371
ANCB01011357.1:2205-4361	-1.30265899344523; -1.23133447846236	1.87254294102555e-05; 9.06904310800824e-05	128.842	318.698	12.1442	28.6433	chitinase-like protein	iron ion binding; "oxidoreductase activity, acting on paired donors, with incorporation or reduction of molecular oxygen, 2-oxoglutarate as one donor, and incorporation of one atom each of oxygen into both donors"; L-ascorbic acid binding; oxidation-reduction process
ANCB01001994.1:80-1228	-1.29440255968264; -1.21192901204194	0.0211761958891214; 0.0184629882736145	5.02116	12.3417	3.18624	7.37219	predicted protein	transmembrane transport; integral to membrane
ANCB01005609.1:7729-8258	-1.25513060550587; -1.06579673919394	0.0212744319695502; 0.0440806302071974	7.40448	17.723	2.83398	5.98261	fad dependent oxidoreductase superfamily	oxidoreductase activity; oxidation-reduction process
ANCB01008141.1:214-1396	-1.2477395896413; -1.85083643589331	0.0334550433348604; 0.000620013190540008	3.52551	8.33398	1.16384	4.90333	hypothetical protein TRIATDRAFT_83867	catalytic activity; metabolic process
ANCB01005610.1:50-532	-1.20283228755004; -1.16851490295529	0.0247654256199479; 0.0218276108098833	7.0171	16.0734	2.58445	6.21604	hypothetical protein TRIATDRAFT_132021	oxidation-reduction process; oxidoreductase activity
ANCB01013178.1:264-4974	-1.166356874946; -1.32206638373032	0.00411686864517116; 0.000742916738154184	26.5717	59.8166	5.35717	13.8203	transferase family protein	transferase activity, transferring acyl groups other than amino-acyl groups; metabolic process
ANCB01005725.1:65-1614	-1.16488796102734; -2.52270762263894	0.0470078796190456; 5.10146539041887e-05	15.8944	35.7023	0.653061	3.89876	abc multidrug	transmembrane transport; ATP binding; "ATPase activity, coupled to transmembrane movement of substances"; integral component of membrane
ANCB01012740.1:6122-7952	-1.14732211722965; -1.43920308575557	0.0233656630126919; 0.0485301194862624	3.99867	8.67996	0.455792	1.28954
ANCB01014435.1:10541-12999	-1.14253588161442; -1.02316949650041	8.80769779299759e-11; 1.21773701612015e-07	39.1911	86.7523	17.9466	36.3095	zn 2cys6 transcription factor	nucleus; DNA binding; zinc ion binding; "transcription, DNA-templated"
ANCB01013443.1:1767-2642	-1.1298022333642; -0.897562255643124	0.00568064061847095; 0.0190800719001987	7.23265	15.9532	7.39386	13.5865	fluconazole resistance protein 1	integral component of membrane; transmembrane transport
ANCB01013481.1:1527-3490	-1.11546964313636; -1.42668141586833	0.00160435493105882; 8.4121094660355e-05	12.209	26.3911	3.48606	9.61251	Hypothetical protein TRIATDRAFT_44481	zinc ion binding; oxidoreductase activity; oxidation-reduction process
ANCB01005199.1:74-363	-1.05658732495404; -1.55117339212267	0.0485517983093236; 0.00275755265917123	4.51989	9.32436	1.47717	4.04442
ANCB01014463.1:37-2663	-1.05250709668255; -1.17180583301679	0.0333308464905568; 0.0101997059877187	10.5572	21.8763	3.47119	8.12219	polyketide synthase	transferase activity; single-organism metabolic process
ANCB01003844.1:63-294	-1.03285526381942; -0.89734576809555	0.0499532612679566; 0.0429908121379039	41.2043	84.6847	131.589	245.898	bys1 family protein	interaction with host via protein secreted by type II secretion system
ANCB01003912.1:1145-2896	-1.02863206561484; -1.01807603132602	0.000676011106689999; 0.000139031142508592	17.2127	35.0703	43.4682	88.2997	hypothetical protein TRIVIDRAFT_188245	integral to membrane; transmembrane transport
ANCB01003895.1:237-2521	-1.00199546628199; -1.75831640162283	0.0275293580746608; 6.05592189479386e-06	6.77439	13.6379	3.28076	11.5534	hypothetical protein TRIATDRAFT_322580	regulation of transcription from RNA polymerase II promoter; zinc ion binding; sequence-specific DNA binding RNA polymerase II transcription factor activity; DNA binding; nucleus
ANCB01005865.1:199-1526	-0.998594243337057; -0.635132693593199	0.00315027123097533; 0.0490092276438007	12.5683	25.3729	17.0698	26.7998	hypothetical protein TRIATDRAFT_35650	transmembrane transport; integral to membrane
ANCB01009685.1:9538-10584	-0.937297804733432; -0.74126272367877	5.69287942824071e-05; 0.00147088269955966	71.7168	137.914	37.9768	63.6777	chorismate mutase	intracellular part; chorismate mutase activity; aromatic amino acid family biosynthetic process; chorismate metabolic process	Phenylalanine, tyrosine and tryptophan biosynthesis	mutase	ec:5.4.99.5
ANCB01005646.1:407-3487	-0.861148226333092; -1.02657854247309	0.0250119722921687; 0.00505092746200978	12.3511	22.6227	4.30469	8.75473	hypothetical protein TRIATDRAFT_282604, partial	serine-type endopeptidase activity; proteolysis
ANCB01014527.1:61-303	-0.808849012472392; -0.939137091549326	0.0333105265328134; 0.00379249146112115	63.8524	111.94	19.6322	37.9465
ANCB01010706.1:2182-4056	-0.782844853829592; -0.797195326659822	0.0346030442535898; 0.0132517369098962	28.0196	48.2475	16.3819	28.4765	gnat family	N-acetyltransferase activity; metabolic process
ANCB01006392.1:283-1316	-0.78247596428125; -0.691194166977746	0.00247042046010814; 0.00723680337782755	49.4647	85.1259	16.7121	27.0936	hypothetical protein TRIATDRAFT_30456	formyltetrahydrofolate deformylase activity; "hydroxymethyl-, formyl- and related transferase activity"; amino acid binding; 'de novo' IMP biosynthetic process	One carbon pool by folate; Glyoxylate and dicarboxylate metabolism	deformylase; deformylase	ec:3.5.1.10; ec:3.5.1.10
ANCB01006495.1:5988-8109	-0.750801996034827; -0.474278305761916	0.000625931150705601; 0.0291274362726814	83.3758	140.507	80.6095	112.241	phospho-2-dehydro-3-deoxyheptonate aldolase	nucleus; cytoplasm; 3-deoxy-7-phosphoheptulonate synthase activity; aromatic amino acid family biosynthetic process; chorismate biosynthetic process	Phenylalanine, tyrosine and tryptophan biosynthesis	synthase	ec:2.5.1.54
ANCB01011099.1:457-2351	-0.729552647390986; -0.624518256732759	0.0381467995946953; 0.0424323821751912	256.26	425.532	57.6859	89.0114	hypothetical protein TRIATDRAFT_82869	oxidation-reduction process; oxidoreductase activity
ANCB01006134.1:72-1253	-0.720758119071317; -1.79652123747875	0.035574524319828; 1.50873084953738e-10	130.916	215.809	10.4447	36.3777
ANCB01003617.1:575-1572	-0.718196009144355; -0.766195032280781	0.0289102235535735; 0.00807298421384961	32.496	53.4017	15.8134	27.1743	zn-dependent hydrolases of the beta-lactamase	hydrolase activity; metabolic process
ANCB01009860.1:1279-2865	-0.644949031251322; -1.49850063534224	0.0381467995946953; 5.33194863071066e-10	68.4008	106.877	25.7373	72.8935	hypothetical protein TRIATDRAFT_48323	protein binding
ANCB01005609.1:5592-7645	-0.447472374390307; -0.312096313685089	0.00551201271208949; 0.0444648145445085	118.041	161.334	82.3519	102.488	short-chain dehydrogenase	oxidoreductase activity; oxidation-reduction process

## Sheet: Day 1, 2 & 4
seqname	log2foldchange	padj	Day1GD12	Day1Mix	Day2GD12	Day2Mix	Day4GD12	Day4Mix	hitdesc	term	pathway	enzyme	enzymeID
ANCB01002135.1:4185-5616	-9.92486923066771; -3.75573726454982; -4.36030446046362	1.91586731963153e-29; 1.16830165778959e-05; 2.03979302557538e-06	0.200556	250.449	0.996126	15.2853	0.879381	20.9144
ANCB01005944.1:2672-3858	-8.68773299995146; -3.74305556467346; -2.85135553570617	8.78407931159713e-27; 1.94609367732253e-05; 0.00233198613019851	0.471807	236.103	0.850134	12.1437	1.63888	12.8734	fad dependent oxidoreductase	monooxygenase activity; oxidation-reduction process
ANCB01009777.1:2530-3653	-6.19153983838788; -5.58947317707398; -4.95328845895969	1.0158071228445e-10; 4.98026527131225e-09; 7.60552650830142e-07	18.5357	1660.24	10.2697	599.871	11.2683	415.729	dienelactone hydrolase family protein	hydrolase activity; metabolic process
ANCB01004667.1:16-788	-6.11142776920215; -5.82859879728785; -4.89233368505324	1.90797163416099e-19; 1.8717076290683e-17; 1.6193178065795e-11	4.87932	372.267	4.19431	263.011	4.17715	136.167
ANCB01007678.1:2106-3719	-5.54392463700793; -7.50973633430141; -4.384611368599	3.44678727737641e-06; 1.29310883152572e-10; 0.000281332666094464	0.257718	17.0084	0.155192	51.4494	0.807866	21.7996	hypothetical protein TRIATDRAFT_81057	catalytic activity; metabolic process
ANCB01000041.1:739-1491	-5.37202592512568; -6.13417928375795; -5.02745415753848	9.64943123665442e-16; 6.12803567521331e-18; 9.38511210266784e-11	3.24263	146.295	0.923915	75.5441	1.08904	40.0853	fad binding domain protein	oxidoreductase activity
ANCB01000041.1:739-1491	-5.37202592512568; -6.13417928375795; -5.02745415753848	9.64943123665442e-16; 6.12803567521331e-18; 9.38511210266784e-11	3.24263	146.295	0.923915	75.5441	1.08904	40.0853	fad linked oxidase	catalytic activity
ANCB01007678.1:4497-5733	-4.5319803283851; -3.10299370251368; -5.63071516931248	2.50064725748664e-05; 0.000885827799343811; 0.000948595844902593	0.068118	2.3236	0.242085	1.89056	0	2.34054	hypothetical protein TRIATDRAFT_44417	3-isopropylmalate dehydratase activity; 3-isopropylmalate dehydratase complex; leucine biosynthetic process	Valine, leucine and isoleucine biosynthesis	dehydratase	ec:4.2.1.33
ANCB01011004.1:48-2151	-4.33214960857023; -3.81413030919006; -0.979240333724955	5.15534772354548e-56; 1.08869282179508e-21; 0.0199416999470541	6.28943	125.91	1.16307	15.7902	4.22465	8.66132	hypothetical protein TRIATDRAFT_321425	penicillin biosynthetic process
ANCB01012138.1:87-947	-3.907001700356; -6.06318829813392; -1.40308559137995	4.58855876618191e-10; 3.05736192988977e-15; 0.0467446351489235	1.28994	20.658	0.217816	20.9836	8.9469	23.9386
ANCB01003617.1:3435-4574	-3.84859282621553; -3.306533808197; -2.56569361256476	5.20719648862111e-07; 2.52552943212045e-05; 0.00297127369949283	27.1995	419.131	2.54825	27.024	2.88672	18.2868
ANCB01000465.1:142-554	-3.77591208475395; -3.57018979011997; -3.29369068195125	4.593689959888e-07; 7.44497723930062e-06; 5.61971906060035e-05	10.0529	146.593	1.00141	13.172	2.25764	23.989	hypothetical protein TRIVIDRAFT_178499	oxidoreductase activity; oxidation-reduction process; FMN binding
ANCB01009227.1:295-2134	-2.88939107568264; -3.96711256113425; -4.07702497912603	1.77538016142273e-05; 1.30445393222465e-10; 1.22360571816052e-10	105.032	808.22	37.1701	613.015	32.2212	575.298	dienelactone hydrolase family protein	hydrolase activity; metabolic process
ANCB01007328.1:379-2358	-2.86685367175669; -4.51889770591678; -1.74326431530391	3.0426784764969e-10; 9.21858087350054e-24; 0.000537379759445275	18.0003	133.591	5.05481	120.71	18.2198	61.6757	hypothetical protein TRIATDRAFT_290740	transmembrane transport; integral to membrane
ANCB01005617.1:422-1951	-2.84856180894842; -2.16688084338594; -2.85828801317748	9.44966329702542e-05; 0.00773517911124747; 0.000514852105612336	0.966749	6.97807	0.517047	2.51997	0.728632	6.02109	hypothetical protein TRIATDRAFT_182617, partial	transmembrane transport; integral to membrane
ANCB01003706.1:115-858	-2.77314114242108; -1.59051474044288; -1.95469939159378	4.63275506335733e-09; 0.0134402482394445; 0.0130956398630487	4.84954	33.4851	0.957771	2.88434	0.76037	2.8276
ANCB01000872.1:389-2587	-2.64767447850282; -1.9976552509936; -1.86324045454535	1.47037314287244e-06; 0.000339335578826352; 0.00133244637876346	54.2216	347.951	10.6926	43.6352	28.9793	107.46	fad binding domain containing protein	oxidoreductase activity; oxidation-reduction process
ANCB01010039.1:196-2752	-2.63473755171528; -2.53694221747813; -1.52830852393825	0.000107395007596033; 9.06904310800824e-05; 0.039567558990165	6.30443	40.6292	4.70549	27.9654	6.97889	20.7421	wsc domain-containing protein	peroxidase activity; heme binding; response to oxidative stress; oxidation-reduction process	Phenylpropanoid biosynthesis; Phenylalanine metabolism	lactoperoxidase; lactoperoxidase	ec:1.11.1.7; ec:1.11.1.7
ANCB01010015.1:968-2443	-2.63006211448042; -3.67628511430876; -3.94382267506176	2.01248042696639e-07; 1.30820264148347e-13; 1.34955835161708e-14	45.8457	289.129	4.64756	61.4295	5.35813	88.0417	pyoverdine dityrosine biosynthesis	oxidoreductase activity; oxidation-reduction process
ANCB01005674.1:540-2166	-2.61227325154517; -2.25698418308043; -1.20011652118641	8.14663114981425e-06; 0.000391153387981281; 0.0483659870817684	1.21737	7.57798	0.821757	4.06131	6.15503	14.3486
ANCB01010016.1:125-2333	-2.57814008963287; -2.91288432550662; -2.64333922862909	7.59706065079019e-08; 1.02536588612693e-09; 1.25564604957144e-07	35.3508	214.452	6.63219	50.7948	9.5182	61.3252	mfs transporter	integral component of membrane; oxidoreductase activity; transmembrane transport; oxidation-reduction process
ANCB01003990.1:109-1714	-2.53301138169523; -3.8788250325759; -2.63064346555297	2.81983573883139e-06; 7.11474050640317e-15; 9.22450655636126e-07	34.5539	204.238	16.0784	245.288	30.1798	191.333	major facilitator superfamily transporter	integral component of membrane; transmembrane transport
ANCB01001608.1:249-1661	-2.53108582329557; -4.02453743406814; -4.16077145102591	8.33533403173432e-08; 5.61747457166304e-19; 2.67787191394663e-18	32.5238	191.269	6.68815	113.937	6.50457	120.692	mitochondrial phosphate carrier protein	integral component of mitochondrial inner membrane; inorganic phosphate transmembrane transporter activity; phosphate ion transmembrane transport
ANCB01002733.1:53-571	-2.44694124378574; -3.72594572168063; -2.18530832882617	0.000318360888412382; 3.48191914364634e-09; 0.00135813304433116	8.55051	47.9304	2.20831	31.03	6.43676	30.0692	hypothetical protein TRIATDRAFT_313289	oxidation-reduction process; oxidoreductase activity
ANCB01000173.1:494-2305	-2.36379340450607; -1.61238459846555; -2.11634323018207	7.81131833474148e-05; 0.0103619684595754; 0.000778328832743682	14.9681	78.5934	3.41208	10.5915	4.75938	21.726	alpha methylacyl-	nucleus; membrane; hydrolase activity; organic cyclic compound binding; heterocyclic compound binding; transport; metabolic process
ANCB01000173.1:494-2305	-2.36379340450607; -1.61238459846555; -2.11634323018207	7.81131833474148e-05; 0.0103619684595754; 0.000778328832743682	14.9681	78.5934	3.41208	10.5915	4.75938	21.726	l-carnitine dehydratase	catalytic activity; metabolic process
ANCB01011561.1:4961-5837	-2.34833780278459; -2.02817916039411; -2.09405069918934	7.87187328838072e-11; 0.000103111421766083; 5.78438109198065e-09	1.77915	8.92709	0.685743	2.87024	4.06563	17.8252
ANCB01011665.1:29-942	-2.32234349850473; -3.55345708331277; -3.84416878758057	0.000816482927112226; 3.58130043418726e-08; 5.12011739849274e-09	24.9083	128.101	2.08287	25.7056	3.21831	48.9886
ANCB01011666.1:16-764	-2.31476318114839; -4.50708206399399; -4.85075786794491	0.0074112675130933; 1.46201141790292e-07; 3.12282353966421e-08	10.1951	52.6141	0.448749	10.0402	0.547559	21.1824
ANCB01014508.1:600-2990	-2.2831977308316; -2.49871102680198; -2.82532989323835	4.91959110607008e-05; 2.36196434013427e-06; 1.58415319981196e-07	86.3653	428.864	20.0144	115.702	25.4006	185.793	short chain dehydrogenase reductase	oxidoreductase activity; metal ion binding; intracellular signal transduction; oxidation-reduction process
ANCB01009877.1:936-3483	-2.23777511205896; -4.0738163158323; -3.72899918032592	0.000776762922730116; 8.53392244381365e-12; 4.166829237657e-09	6.28166	30.5889	2.07405	38.0367	2.63468	37.8534
ANCB01011011.1:735-2318	-2.13601607452641; -4.30502995917865; -1.86155645706653	5.80527361987355e-11; 1.06648895209242e-24; 6.81398367660721e-05	4.2422	18.393	1.00122	18.9043	1.95897	7.20232	hypothetical protein TRIATDRAFT_46267	transmembrane transport; integral to membrane
ANCB01012695.1:1060-2730	-2.07055052829554; -3.54619022140799; -2.2668340716548	9.9520589355448e-06; 1.85465886880815e-16; 9.21796591231475e-07	95.4312	406.14	11.0989	132.648	32.8553	160.964
ANCB01013143.1:5756-7036	-1.9491110294736; -2.58536428672903; -2.51707704939771	0.00568064061847095; 1.88758662634201e-05; 9.72218301512486e-05	20.186	79.6117	11.4964	71.0303	7.26874	43.3406	methyltransferase domain-containing protein	methyltransferase activity; methylation
ANCB01009946.1:717-1539	-1.91877320357117; -2.49793802447748; -2.52321523197588	0.0449763833419424; 0.00113376524394622; 0.00156130187361265	105.15	411.334	20.9089	123.775	44.9743	270.682
ANCB01011561.1:609-2320	-1.91481570205098; -2.29635499504149; -1.8981009779522	8.52581488374631e-06; 1.67366556890405e-05; 7.32631628623535e-06	5.00274	18.605	1.01609	4.67505	10.0695	38.0453	aminotransferase class-3	pyridoxal phosphate binding; transaminase activity
ANCB01013605.1:327-2034	-1.75006204302792; -1.81564722097183; -1.44253923264855	9.23486645139478e-05; 3.43826494558513e-05; 0.001567569926739	7.04785	23.7222	4.32269	15.4745	9.81025	27.542	hypothetical protein TRIATDRAFT_299540	oxidoreductase activity; plasma membrane; carboxy-lyase activity; FMN binding; ubiquinone biosynthetic process; oxidation-reduction process
ANCB01010459.1:6877-8070	-1.73338340664502; -1.16387732252262; -3.30900001514397	2.32292828440525e-06; 0.0116008147898017; 2.67787191394663e-18	6.45583	21.3928	2.00009	4.63125	4.16912	41.1375	hypothetical protein TRIATDRAFT_299764	N-acetyltransferase activity
ANCB01005794.1:2226-3132	-1.70240890964941; -2.72206953386845; -2.1805924473483	0.022191835241434; 5.52529747598732e-06; 0.000724139890721831	72.4562	240.238	16.6003	113.432	17.8552	83.135	aryl-alcohol dehydrogenase	oxidoreductase activity; oxidation-reduction process
ANCB01007557.1:3442-5242	-1.69227823507768; -4.13437504602791; -3.97020117603064	0.00568064061847095; 1.11227190989167e-14; 9.30582271823355e-14	47.5881	155.877	2.01535	38.1899	4.63644	79.1448
ANCB01011646.1:501-1594	-1.63083726572; -2.19898170744083; -3.41152828813105	0.0172106206725377; 0.00187009529882822; 0.000901514939937846	0.72566	2.21738	0.437984	1.85678	0.189659	2.40586
ANCB01009878.1:815-3132	-1.57836611733288; -3.40981838852745; -2.07868680422415	0.00449596565140299; 9.78315403828015e-13; 3.63185487728276e-05	15.6034	47.1555	3.38919	37.1374	12.8533	55.5067	family regulatory protein	transferase activity, transferring acyl groups other than amino-acyl groups; metabolic process
ANCB01001994.1:80-1228	-1.29440255968264; -1.21192901204194; -1.34610624060946	0.0211761958891214; 0.0184629882736145; 0.00724699041019122	5.02116	12.3417	3.18624	7.37219	7.97467	20.4641	predicted protein	transmembrane transport; integral to membrane
ANCB01013178.1:264-4974	-1.166356874946; -1.32206638373032; -3.10441738347779	0.00411686864517116; 0.000742916738154184; 1.05346281457554e-15	26.5717	59.8166	5.35717	13.8203	4.2953	38.0542	transferase family protein	transferase activity, transferring acyl groups other than amino-acyl groups; metabolic process
ANCB01005725.1:65-1614	-1.16488796102734; -2.52270762263894; -4.39636592851514	0.0470078796190456; 5.10146539041887e-05; 5.78387072755071e-05	15.8944	35.7023	0.653061	3.89876	0.0995562	3.81973	abc multidrug	transmembrane transport; ATP binding; "ATPase activity, coupled to transmembrane movement of substances"; integral component of membrane
ANCB01013443.1:1767-2642	-1.1298022333642; -0.897562255643124; -1.90931238451846	0.00568064061847095; 0.0190800719001987; 1.58497972930799e-07	7.23265	15.9532	7.39386	13.5865	7.64348	29.2821	fluconazole resistance protein 1	integral component of membrane; transmembrane transport
ANCB01005199.1:74-363	-1.05658732495404; -1.55117339212267; -2.23785588598577	0.0485517983093236; 0.00275755265917123; 2.54581230834564e-05	4.51989	9.32436	1.47717	4.04442	1.69866	8.21169
ANCB01003895.1:237-2521	-1.00199546628199; -1.75831640162283; -1.46259718198111	0.0275293580746608; 6.05592189479386e-06; 0.000719521808241799	6.77439	13.6379	3.28076	11.5534	4.22606	11.916	hypothetical protein TRIATDRAFT_322580	regulation of transcription from RNA polymerase II promoter; zinc ion binding; sequence-specific DNA binding RNA polymerase II transcription factor activity; DNA binding; nucleus
ANCB01009685.1:9538-10584	-0.937297804733432; -0.74126272367877; -0.641306739412595	5.69287942824071e-05; 0.00147088269955966; 0.00920770013322598	71.7168	137.914	37.9768	63.6777	77.6618	121.722	chorismate mutase	intracellular part; chorismate mutase activity; aromatic amino acid family biosynthetic process; chorismate metabolic process	Phenylalanine, tyrosine and tryptophan biosynthesis	mutase	ec:5.4.99.5
ANCB01010706.1:2182-4056	-0.782844853829592; -0.797195326659822; -1.55617512978602	0.0346030442535898; 0.0132517369098962; 2.21749619153011e-07	28.0196	48.2475	16.3819	28.4765	24.2223	72.1649	gnat family	N-acetyltransferase activity; metabolic process

## Sheet: Day 1, 2, 4 & 7
seqname	log2foldchange	padj	Day1GD12	Day1Mix	Day2GD12	Day2Mix	Day4GD12	Day4Mix	Day7GD12	Day7Mix	hitdesc	term	pathway	enzyme	enzymeID
ANCB01002135.1:4185-5616	-9.92486923066771; -3.75573726454982; -4.36030446046362; -5.49085200127026	1.91586731963153e-29; 1.16830165778959e-05; 2.03979302557538e-06; 8.91120386503248e-06	0.200556	250.449	0.996126	15.2853	0.879381	20.9144	0.307565	21.3597
ANCB01005944.1:2672-3858	-8.68773299995146; -3.74305556467346; -2.85135553570617; -2.66252592263911	8.78407931159713e-27; 1.94609367732253e-05; 0.00233198613019851; 0.0109169836159883	0.471807	236.103	0.850134	12.1437	1.63888	12.8734	3.5239	24.225	fad dependent oxidoreductase	monooxygenase activity; oxidation-reduction process
ANCB01009777.1:2530-3653	-6.19153983838788; -5.58947317707398; -4.95328845895969; -4.33033858020946	1.0158071228445e-10; 4.98026527131225e-09; 7.60552650830142e-07; 0.000195770934497498	18.5357	1660.24	10.2697	599.871	11.2683	415.729	11.5743	291.849	dienelactone hydrolase family protein	hydrolase activity; metabolic process
ANCB01004667.1:16-788	-6.11142776920215; -5.82859879728785; -4.89233368505324; -4.83251193225163	1.90797163416099e-19; 1.8717076290683e-17; 1.6193178065795e-11; 3.10141540392158e-08	4.87932	372.267	4.19431	263.011	4.17715	136.167	2.83725	93.6053
ANCB01007678.1:2106-3719	-5.54392463700793; -7.50973633430141; -4.384611368599; -3.40898021008641	3.44678727737641e-06; 1.29310883152572e-10; 0.000281332666094464; 0.0169826724420389	0.257718	17.0084	0.155192	51.4494	0.807866	21.7996	0.981116	13.4095	hypothetical protein TRIATDRAFT_81057	catalytic activity; metabolic process
ANCB01000041.1:739-1491	-5.37202592512568; -6.13417928375795; -5.02745415753848; -5.23553319063682	9.64943123665442e-16; 6.12803567521331e-18; 9.38511210266784e-11; 1.42841517617426e-07	3.24263	146.295	0.923915	75.5441	1.08904	40.0853	0.721231	34.3239	fad binding domain protein	oxidoreductase activity
ANCB01000041.1:739-1491	-5.37202592512568; -6.13417928375795; -5.02745415753848; -5.23553319063682	9.64943123665442e-16; 6.12803567521331e-18; 9.38511210266784e-11; 1.42841517617426e-07	3.24263	146.295	0.923915	75.5441	1.08904	40.0853	0.721231	34.3239	fad linked oxidase	catalytic activity
ANCB01003617.1:3435-4574	-3.84859282621553; -3.306533808197; -2.56569361256476; -2.17253253628859	5.20719648862111e-07; 2.52552943212045e-05; 0.00297127369949283; 0.0317321910006336	27.1995	419.131	2.54825	27.024	2.88672	18.2868	3.79452	18.4855
ANCB01000465.1:142-554	-3.77591208475395; -3.57018979011997; -3.29369068195125; -2.99767594571146	4.593689959888e-07; 7.44497723930062e-06; 5.61971906060035e-05; 0.00270652311964309	10.0529	146.593	1.00141	13.172	2.25764	23.989	1.77387	15.8724	hypothetical protein TRIVIDRAFT_178499	oxidoreductase activity; oxidation-reduction process; FMN binding
ANCB01009227.1:295-2134	-2.88939107568264; -3.96711256113425; -4.07702497912603; -3.44176763831851	1.77538016142273e-05; 1.30445393222465e-10; 1.22360571816052e-10; 3.77230688461206e-06	105.032	808.22	37.1701	613.015	32.2212	575.298	40.1445	463.319	dienelactone hydrolase family protein	hydrolase activity; metabolic process
ANCB01007328.1:379-2358	-2.86685367175669; -4.51889770591678; -1.74326431530391; -1.95035673433779	3.0426784764969e-10; 9.21858087350054e-24; 0.000537379759445275; 0.00102133775439847	18.0003	133.591	5.05481	120.71	18.2198	61.6757	10.7815	42.6285	hypothetical protein TRIATDRAFT_290740	transmembrane transport; integral to membrane
ANCB01010015.1:968-2443	-2.63006211448042; -3.67628511430876; -3.94382267506176; -4.16717049692901	2.01248042696639e-07; 1.30820264148347e-13; 1.34955835161708e-14; 4.29508193948254e-09	45.8457	289.129	4.64756	61.4295	5.35813	88.0417	1.85613	36.3787	pyoverdine dityrosine biosynthesis	oxidoreductase activity; oxidation-reduction process
ANCB01010016.1:125-2333	-2.57814008963287; -2.91288432550662; -2.64333922862909; -1.95781687729018	7.59706065079019e-08; 1.02536588612693e-09; 1.25564604957144e-07; 0.00192142456782297	35.3508	214.452	6.63219	50.7948	9.5182	61.3252	7.27074	28.8748	mfs transporter	integral component of membrane; oxidoreductase activity; transmembrane transport; oxidation-reduction process
ANCB01003990.1:109-1714	-2.53301138169523; -3.8788250325759; -2.63064346555297; -2.30178767396993	2.81983573883139e-06; 7.11474050640317e-15; 9.22450655636126e-07; 0.000319900068019129	34.5539	204.238	16.0784	245.288	30.1798	191.333	20.1659	102.544	major facilitator superfamily transporter	integral component of membrane; transmembrane transport
ANCB01001608.1:249-1661	-2.53108582329557; -4.02453743406814; -4.16077145102591; -3.4495247073087	8.33533403173432e-08; 5.61747457166304e-19; 2.67787191394663e-18; 1.09335480369874e-09	32.5238	191.269	6.68815	113.937	6.50457	120.692	7.84893	89.4139	mitochondrial phosphate carrier protein	integral component of mitochondrial inner membrane; inorganic phosphate transmembrane transporter activity; phosphate ion transmembrane transport
ANCB01011561.1:4961-5837	-2.34833780278459; -2.02817916039411; -2.09405069918934; -1.47889756181644	7.87187328838072e-11; 0.000103111421766083; 5.78438109198065e-09; 0.0249850695877529	1.77915	8.92709	0.685743	2.87024	4.06563	17.8252	1.75003	4.87399
ANCB01011665.1:29-942	-2.32234349850473; -3.55345708331277; -3.84416878758057; -3.07544038375339	0.000816482927112226; 3.58130043418726e-08; 5.12011739849274e-09; 0.000241513000379745	24.9083	128.101	2.08287	25.7056	3.21831	48.9886	2.36516	21.2519
ANCB01011666.1:16-764	-2.31476318114839; -4.50708206399399; -4.85075786794491; -5.80677141563481	0.0074112675130933; 1.46201141790292e-07; 3.12282353966421e-08; 0.000380322597823505	10.1951	52.6141	0.448749	10.0402	0.547559	21.1824	0	7.5585
ANCB01014508.1:600-2990	-2.2831977308316; -2.49871102680198; -2.82532989323835; -1.75511214906428	4.91959110607008e-05; 2.36196434013427e-06; 1.58415319981196e-07; 0.00827334744670569	86.3653	428.864	20.0144	115.702	25.4006	185.793	28.2234	97.238	short chain dehydrogenase reductase	oxidoreductase activity; metal ion binding; intracellular signal transduction; oxidation-reduction process
ANCB01009877.1:936-3483	-2.23777511205896; -4.0738163158323; -3.72899918032592; -2.54858168479979	0.000776762922730116; 8.53392244381365e-12; 4.166829237657e-09; 0.000620503181770956	6.28166	30.5889	2.07405	38.0367	2.63468	37.8534	6.50418	39.0591
ANCB01013143.1:5756-7036	-1.9491110294736; -2.58536428672903; -2.51707704939771; -2.13205891280188	0.00568064061847095; 1.88758662634201e-05; 9.72218301512486e-05; 0.00722332510532687	20.186	79.6117	11.4964	71.0303	7.26874	43.3406	4.74106	21.701	methyltransferase domain-containing protein	methyltransferase activity; methylation
ANCB01011561.1:609-2320	-1.91481570205098; -2.29635499504149; -1.8981009779522; -1.6186920100784	8.52581488374631e-06; 1.67366556890405e-05; 7.32631628623535e-06; 0.0092103045087822	5.00274	18.605	1.01609	4.67505	10.0695	38.0453	3.12097	9.77101	aminotransferase class-3	pyridoxal phosphate binding; transaminase activity
ANCB01005794.1:2226-3132	-1.70240890964941; -2.72206953386845; -2.1805924473483; -1.64908031438529	0.022191835241434; 5.52529747598732e-06; 0.000724139890721831; 0.0331985386481513	72.4562	240.238	16.6003	113.432	17.8552	83.135	17.511	56.4898	aryl-alcohol dehydrogenase	oxidoreductase activity; oxidation-reduction process
ANCB01007557.1:3442-5242	-1.69227823507768; -4.13437504602791; -3.97020117603064; -2.97720568956398	0.00568064061847095; 1.11227190989167e-14; 9.30582271823355e-14; 6.54030442180717e-06	47.5881	155.877	2.01535	38.1899	4.63644	79.1448	5.04862	41.2532
ANCB01009878.1:815-3132	-1.57836611733288; -3.40981838852745; -2.07868680422415; -1.63169013778535	0.00449596565140299; 9.78315403828015e-13; 3.63185487728276e-05; 0.00614379619429617	15.6034	47.1555	3.38919	37.1374	12.8533	55.5067	19.7939	61.8396	family regulatory protein	transferase activity, transferring acyl groups other than amino-acyl groups; metabolic process
ANCB01013178.1:264-4974	-1.166356874946; -1.32206638373032; -3.10441738347779; -1.61958745157852	0.00411686864517116; 0.000742916738154184; 1.05346281457554e-15; 0.00576799382461914	26.5717	59.8166	5.35717	13.8203	4.2953	38.0542	2.89567	9.27195	transferase family protein	transferase activity, transferring acyl groups other than amino-acyl groups; metabolic process
ANCB01005725.1:65-1614	-1.16488796102734; -2.52270762263894; -4.39636592851514; -3.75394610977606	0.0470078796190456; 5.10146539041887e-05; 5.78387072755071e-05; 0.006114417760879	15.8944	35.7023	0.653061	3.89876	0.0995562	3.81973	0.153782	3.11696	abc multidrug	transmembrane transport; ATP binding; "ATPase activity, coupled to transmembrane movement of substances"; integral component of membrane
ANCB01013443.1:1767-2642	-1.1298022333642; -0.897562255643124; -1.90931238451846; -2.29066817715293	0.00568064061847095; 0.0190800719001987; 1.58497972930799e-07; 6.14281905515745e-07	7.23265	15.9532	7.39386	13.5865	7.64348	29.2821	5.39077	26.756	fluconazole resistance protein 1	integral component of membrane; transmembrane transport
ANCB01003895.1:237-2521	-1.00199546628199; -1.75831640162283; -1.46259718198111; -1.63775102530693	0.0275293580746608; 6.05592189479386e-06; 0.000719521808241799; 0.0056177387525259	6.77439	13.6379	3.28076	11.5534	4.22606	11.916	2.7073	8.54534	hypothetical protein TRIATDRAFT_322580	regulation of transcription from RNA polymerase II promoter; zinc ion binding; sequence-specific DNA binding RNA polymerase II transcription factor activity; DNA binding; nucleus
ANCB01010706.1:2182-4056	-0.782844853829592; -0.797195326659822; -1.55617512978602; -1.54862656264986	0.0346030442535898; 0.0132517369098962; 2.21749619153011e-07; 2.23816041807867e-05	28.0196	48.2475	16.3819	28.4765	24.2223	72.1649	18.3968	53.8938	gnat family	N-acetyltransferase activity; metabolic process

## Sheet: Day 1, 2, 4, 7 & 10
seqname	log2foldchange	padj	Day1GD12	Day1Mix	Day2GD12	Day2Mix	Day4GD12	Day4Mix	Day7GD12	Day7Mix	Day10GD12	Day10Mix	hitdesc	term	pathway	enzyme	enzymeID
ANCB01002135.1:4185-5616	-9.92486923066771; -3.75573726454982; -4.36030446046362; -5.49085200127026; -4.49573791482573	1.91586731963153e-29; 1.16830165778959e-05; 2.03979302557538e-06; 8.91120386503248e-06; 9.98570657928114e-05	0.200556	250.449	0.996126	15.2853	0.879381	20.9144	0.307565	21.3597	0.525808	15.7092
ANCB01005944.1:2672-3858	-8.68773299995146; -3.74305556467346; -2.85135553570617; -2.66252592263911; -2.19978636634788	8.78407931159713e-27; 1.94609367732253e-05; 0.00233198613019851; 0.0109169836159883; 0.047832103087466	0.471807	236.103	0.850134	12.1437	1.63888	12.8734	3.5239	24.225	2.59279	12.8766	fad dependent oxidoreductase	monooxygenase activity; oxidation-reduction process
ANCB01009777.1:2530-3653	-6.19153983838788; -5.58947317707398; -4.95328845895969; -4.33033858020946; -2.74513890514109	1.0158071228445e-10; 4.98026527131225e-09; 7.60552650830142e-07; 0.000195770934497498; 0.0312807924633438	18.5357	1660.24	10.2697	599.871	11.2683	415.729	11.5743	291.849	17.8537	139.113	dienelactone hydrolase family protein	hydrolase activity; metabolic process
ANCB01004667.1:16-788	-6.11142776920215; -5.82859879728785; -4.89233368505324; -4.83251193225163; -6.26003793337211	1.90797163416099e-19; 1.8717076290683e-17; 1.6193178065795e-11; 3.10141540392158e-08; 3.6059258321839e-10	4.87932	372.267	4.19431	263.011	4.17715	136.167	2.83725	93.6053	0.739017	72.083
ANCB01000041.1:739-1491	-5.37202592512568; -6.13417928375795; -5.02745415753848; -5.23553319063682; -5.7462431981044	9.64943123665442e-16; 6.12803567521331e-18; 9.38511210266784e-11; 1.42841517617426e-07; 1.96564966445389e-07	3.24263	146.295	0.923915	75.5441	1.08904	40.0853	0.721231	34.3239	0.309482	25.1191	fad binding domain protein	oxidoreductase activity
ANCB01000041.1:739-1491	-5.37202592512568; -6.13417928375795; -5.02745415753848; -5.23553319063682; -5.7462431981044	9.64943123665442e-16; 6.12803567521331e-18; 9.38511210266784e-11; 1.42841517617426e-07; 1.96564966445389e-07	3.24263	146.295	0.923915	75.5441	1.08904	40.0853	0.721231	34.3239	0.309482	25.1191	fad linked oxidase	catalytic activity
ANCB01009227.1:295-2134	-2.88939107568264; -3.96711256113425; -4.07702497912603; -3.44176763831851; -4.24047724084924	1.77538016142273e-05; 1.30445393222465e-10; 1.22360571816052e-10; 3.77230688461206e-06; 6.40748816122552e-08	105.032	808.22	37.1701	613.015	32.2212	575.298	40.1445	463.319	19.9745	412.465	dienelactone hydrolase family protein	hydrolase activity; metabolic process
ANCB01007328.1:379-2358	-2.86685367175669; -4.51889770591678; -1.74326431530391; -1.95035673433779; -1.83795724857459	3.0426784764969e-10; 9.21858087350054e-24; 0.000537379759445275; 0.00102133775439847; 0.00304716872380181	18.0003	133.591	5.05481	120.71	18.2198	61.6757	10.7815	42.6285	8.62925	31.5767	hypothetical protein TRIATDRAFT_290740	transmembrane transport; integral to membrane
ANCB01010015.1:968-2443	-2.63006211448042; -3.67628511430876; -3.94382267506176; -4.16717049692901; -3.48550218745308	2.01248042696639e-07; 1.30820264148347e-13; 1.34955835161708e-14; 4.29508193948254e-09; 2.16086020121429e-07	45.8457	289.129	4.64756	61.4295	5.35813	88.0417	1.85613	36.3787	3.46433	41.1653	pyoverdine dityrosine biosynthesis	oxidoreductase activity; oxidation-reduction process
ANCB01010016.1:125-2333	-2.57814008963287; -2.91288432550662; -2.64333922862909; -1.95781687729018; -2.17931098820608	7.59706065079019e-08; 1.02536588612693e-09; 1.25564604957144e-07; 0.00192142456782297; 0.00057417188708712	35.3508	214.452	6.63219	50.7948	9.5182	61.3252	7.27074	28.8748	7.18434	33.8139	mfs transporter	integral component of membrane; oxidoreductase activity; transmembrane transport; oxidation-reduction process
ANCB01003990.1:109-1714	-2.53301138169523; -3.8788250325759; -2.63064346555297; -2.30178767396993; -2.57835803471638	2.81983573883139e-06; 7.11474050640317e-15; 9.22450655636126e-07; 0.000319900068019129; 0.000118609228723732	34.5539	204.238	16.0784	245.288	30.1798	191.333	20.1659	102.544	11.7634	73.2552	major facilitator superfamily transporter	integral component of membrane; transmembrane transport
ANCB01001608.1:249-1661	-2.53108582329557; -4.02453743406814; -4.16077145102591; -3.4495247073087; -3.42358978538431	8.33533403173432e-08; 5.61747457166304e-19; 2.67787191394663e-18; 1.09335480369874e-09; 1.36239219479406e-08	32.5238	191.269	6.68815	113.937	6.50457	120.692	7.84893	89.4139	6.13273	69.624	mitochondrial phosphate carrier protein	integral component of mitochondrial inner membrane; inorganic phosphate transmembrane transporter activity; phosphate ion transmembrane transport
ANCB01011561.1:4961-5837	-2.34833780278459; -2.02817916039411; -2.09405069918934; -1.47889756181644; -2.17170157332946	7.87187328838072e-11; 0.000103111421766083; 5.78438109198065e-09; 0.0249850695877529; 1.35290977900269e-05	1.77915	8.92709	0.685743	2.87024	4.06563	17.8252	1.75003	4.87399	2.74597	11.8003
ANCB01011665.1:29-942	-2.32234349850473; -3.55345708331277; -3.84416878758057; -3.07544038375339; -3.39517134512404	0.000816482927112226; 3.58130043418726e-08; 5.12011739849274e-09; 0.000241513000379745; 4.15685044593219e-05	24.9083	128.101	2.08287	25.7056	3.21831	48.9886	2.36516	21.2519	2.57213	29.895
ANCB01011666.1:16-764	-2.31476318114839; -4.50708206399399; -4.85075786794491; -5.80677141563481; -6.67803154736856	0.0074112675130933; 1.46201141790292e-07; 3.12282353966421e-08; 0.000380322597823505; 1.8749249290931e-05	10.1951	52.6141	0.448749	10.0402	0.547559	21.1824	0	7.5585	0	11.4901
ANCB01014508.1:600-2990	-2.2831977308316; -2.49871102680198; -2.82532989323835; -1.75511214906428; -2.26694020273651	4.91959110607008e-05; 2.36196434013427e-06; 1.58415319981196e-07; 0.00827334744670569; 0.000761229198011331	86.3653	428.864	20.0144	115.702	25.4006	185.793	28.2234	97.238	22.3965	111.367	short chain dehydrogenase reductase	oxidoreductase activity; metal ion binding; intracellular signal transduction; oxidation-reduction process
ANCB01009877.1:936-3483	-2.23777511205896; -4.0738163158323; -3.72899918032592; -2.54858168479979; -3.28648067509199	0.000776762922730116; 8.53392244381365e-12; 4.166829237657e-09; 0.000620503181770956; 2.02274913442826e-05	6.28166	30.5889	2.07405	38.0367	2.63468	37.8534	6.50418	39.0591	3.50057	36.8696
ANCB01013143.1:5756-7036	-1.9491110294736; -2.58536428672903; -2.51707704939771; -2.13205891280188; -2.20451247306924	0.00568064061847095; 1.88758662634201e-05; 9.72218301512486e-05; 0.00722332510532687; 0.00623969438846097	20.186	79.6117	11.4964	71.0303	7.26874	43.3406	4.74106	21.701	4.49216	21.9426	methyltransferase domain-containing protein	methyltransferase activity; methylation
ANCB01011561.1:609-2320	-1.91481570205098; -2.29635499504149; -1.8981009779522; -1.6186920100784; -1.11397174852636	8.52581488374631e-06; 1.67366556890405e-05; 7.32631628623535e-06; 0.0092103045087822; 0.0393470637897043	5.00274	18.605	1.01609	4.67505	10.0695	38.0453	3.12097	9.77101	13.022	28.3853	aminotransferase class-3	pyridoxal phosphate binding; transaminase activity
ANCB01005794.1:2226-3132	-1.70240890964941; -2.72206953386845; -2.1805924473483; -1.64908031438529; -1.95616125653803	0.022191835241434; 5.52529747598732e-06; 0.000724139890721831; 0.0331985386481513; 0.0124660322436887	72.4562	240.238	16.6003	113.432	17.8552	83.135	17.511	56.4898	16.4045	65.826	aryl-alcohol dehydrogenase	oxidoreductase activity; oxidation-reduction process
ANCB01007557.1:3442-5242	-1.69227823507768; -4.13437504602791; -3.97020117603064; -2.97720568956398; -5.53703772384948	0.00568064061847095; 1.11227190989167e-14; 9.30582271823355e-14; 6.54030442180717e-06; 5.86493485918625e-13	47.5881	155.877	2.01535	38.1899	4.63644	79.1448	5.04862	41.2532	1.14477	61.3895
ANCB01009878.1:815-3132	-1.57836611733288; -3.40981838852745; -2.07868680422415; -1.63169013778535; -2.88381948003844	0.00449596565140299; 9.78315403828015e-13; 3.63185487728276e-05; 0.00614379619429617; 1.51204677699835e-06	15.6034	47.1555	3.38919	37.1374	12.8533	55.5067	19.7939	61.8396	9.035	69.1463	family regulatory protein	transferase activity, transferring acyl groups other than amino-acyl groups; metabolic process
ANCB01013178.1:264-4974	-1.166356874946; -1.32206638373032; -3.10441738347779; -1.61958745157852; -2.97277431476317	0.00411686864517116; 0.000742916738154184; 1.05346281457554e-15; 0.00576799382461914; 3.38082696153482e-08	26.5717	59.8166	5.35717	13.8203	4.2953	38.0542	2.89567	9.27195	2.44584	20.294	transferase family protein	transferase activity, transferring acyl groups other than amino-acyl groups; metabolic process
ANCB01005725.1:65-1614	-1.16488796102734; -2.52270762263894; -4.39636592851514; -3.75394610977606; -4.29496607026774	0.0470078796190456; 5.10146539041887e-05; 5.78387072755071e-05; 0.006114417760879; 0.000857136544849809	15.8944	35.7023	0.653061	3.89876	0.0995562	3.81973	0.153782	3.11696	0.123169	3.63924	abc multidrug	transmembrane transport; ATP binding; "ATPase activity, coupled to transmembrane movement of substances"; integral component of membrane
ANCB01013443.1:1767-2642	-1.1298022333642; -0.897562255643124; -1.90931238451846; -2.29066817715293; -2.85196826371308	0.00568064061847095; 0.0190800719001987; 1.58497972930799e-07; 6.14281905515745e-07; 1.9265755268054e-09	7.23265	15.9532	7.39386	13.5865	7.64348	29.2821	5.39077	26.756	3.92388	28.5858	fluconazole resistance protein 1	integral component of membrane; transmembrane transport
ANCB01003895.1:237-2521	-1.00199546628199; -1.75831640162283; -1.46259718198111; -1.63775102530693; -2.49602970897173	0.0275293580746608; 6.05592189479386e-06; 0.000719521808241799; 0.0056177387525259; 4.79152138649398e-05	6.77439	13.6379	3.28076	11.5534	4.22606	11.916	2.7073	8.54534	1.57431	8.90534	hypothetical protein TRIATDRAFT_322580	regulation of transcription from RNA polymerase II promoter; zinc ion binding; sequence-specific DNA binding RNA polymerase II transcription factor activity; DNA binding; nucleus
ANCB01010706.1:2182-4056	-0.782844853829592; -0.797195326659822; -1.55617512978602; -1.54862656264986; -2.29283902240565	0.0346030442535898; 0.0132517369098962; 2.21749619153011e-07; 2.23816041807867e-05; 3.6059258321839e-10	28.0196	48.2475	16.3819	28.4765	24.2223	72.1649	18.3968	53.8938	17.039	84.3442	gnat family	N-acetyltransferase activity; metabolic process

## Sheet: Day 1, 2, 4, 7, 10 & 15
seqname	log2foldchange	padj	Day1GD12	Day1Mix	Day2GD12	Day2Mix	Day4GD12	Day4Mix	Day7GD12	Day7Mix	Day10GD12	Day10Mix	Day15GD12	Day15Mix	hitdesc	term	pathway	enzyme	enzymeID
ANCB01002135.1:4185-5616	-9.92486923066771; -3.75573726454982; -4.36030446046362; -5.49085200127026; -4.49573791482573; -3.24329184415476	1.91586731963153e-29; 1.16830165778959e-05; 2.03979302557538e-06; 8.91120386503248e-06; 9.98570657928114e-05; 0.00150642771747076	0.200556	250.449	0.996126	15.2853	0.879381	20.9144	0.307565	21.3597	0.525808	15.7092	1.99403	19.6043
ANCB01005944.1:2672-3858	-8.68773299995146; -3.74305556467346; -2.85135553570617; -2.66252592263911; -2.19978636634788; -1.85800734617936	8.78407931159713e-27; 1.94609367732253e-05; 0.00233198613019851; 0.0109169836159883; 0.047832103087466; 0.0442014257014693	0.471807	236.103	0.850134	12.1437	1.63888	12.8734	3.5239	24.225	2.59279	12.8766	6.51368	24.9892	fad dependent oxidoreductase	monooxygenase activity; oxidation-reduction process
ANCB01009777.1:2530-3653	-6.19153983838788; -5.58947317707398; -4.95328845895969; -4.33033858020946; -2.74513890514109; -2.07616364753457	1.0158071228445e-10; 4.98026527131225e-09; 7.60552650830142e-07; 0.000195770934497498; 0.0312807924633438; 0.0461110902841436	18.5357	1660.24	10.2697	599.871	11.2683	415.729	11.5743	291.849	17.8537	139.113	32.3835	146.81	dienelactone hydrolase family protein	hydrolase activity; metabolic process
ANCB01004667.1:16-788	-6.11142776920215; -5.82859879728785; -4.89233368505324; -4.83251193225163; -6.26003793337211; -3.54721074122444	1.90797163416099e-19; 1.8717076290683e-17; 1.6193178065795e-11; 3.10141540392158e-08; 3.6059258321839e-10; 9.54099179272259e-06	4.87932	372.267	4.19431	263.011	4.17715	136.167	2.83725	93.6053	0.739017	72.083	5.34723	67.2608
ANCB01000041.1:739-1491	-5.37202592512568; -6.13417928375795; -5.02745415753848; -5.23553319063682; -5.7462431981044; -2.49795780472566	9.64943123665442e-16; 6.12803567521331e-18; 9.38511210266784e-11; 1.42841517617426e-07; 1.96564966445389e-07; 0.00275408205891243	3.24263	146.295	0.923915	75.5441	1.08904	40.0853	0.721231	34.3239	0.309482	25.1191	4.02093	24.2123	fad binding domain protein	oxidoreductase activity
ANCB01000041.1:739-1491	-5.37202592512568; -6.13417928375795; -5.02745415753848; -5.23553319063682; -5.7462431981044; -2.49795780472566	9.64943123665442e-16; 6.12803567521331e-18; 9.38511210266784e-11; 1.42841517617426e-07; 1.96564966445389e-07; 0.00275408205891243	3.24263	146.295	0.923915	75.5441	1.08904	40.0853	0.721231	34.3239	0.309482	25.1191	4.02093	24.2123	fad linked oxidase	catalytic activity
ANCB01009227.1:295-2134	-2.88939107568264; -3.96711256113425; -4.07702497912603; -3.44176763831851; -4.24047724084924; -3.71142950425431	1.77538016142273e-05; 1.30445393222465e-10; 1.22360571816052e-10; 3.77230688461206e-06; 6.40748816122552e-08; 1.45890077031623e-08	105.032	808.22	37.1701	613.015	32.2212	575.298	40.1445	463.319	19.9745	412.465	18.4213	249.508	dienelactone hydrolase family protein	hydrolase activity; metabolic process
ANCB01010015.1:968-2443	-2.63006211448042; -3.67628511430876; -3.94382267506176; -4.16717049692901; -3.48550218745308; -4.47958339236644	2.01248042696639e-07; 1.30820264148347e-13; 1.34955835161708e-14; 4.29508193948254e-09; 2.16086020121429e-07; 3.69209274197012e-11	45.8457	289.129	4.64756	61.4295	5.35813	88.0417	1.85613	36.3787	3.46433	41.1653	3.27466	82.7608	pyoverdine dityrosine biosynthesis	oxidoreductase activity; oxidation-reduction process
ANCB01010016.1:125-2333	-2.57814008963287; -2.91288432550662; -2.64333922862909; -1.95781687729018; -2.17931098820608; -2.91855656722485	7.59706065079019e-08; 1.02536588612693e-09; 1.25564604957144e-07; 0.00192142456782297; 0.00057417188708712; 3.42500300942891e-07	35.3508	214.452	6.63219	50.7948	9.5182	61.3252	7.27074	28.8748	7.18434	33.8139	7.94966	59.4467	mfs transporter	integral component of membrane; oxidoreductase activity; transmembrane transport; oxidation-reduction process
ANCB01003990.1:109-1714	-2.53301138169523; -3.8788250325759; -2.63064346555297; -2.30178767396993; -2.57835803471638; -1.20780248758174	2.81983573883139e-06; 7.11474050640317e-15; 9.22450655636126e-07; 0.000319900068019129; 0.000118609228723732; 0.0442892789279823	34.5539	204.238	16.0784	245.288	30.1798	191.333	20.1659	102.544	11.7634	73.2552	17.9992	41.9884	major facilitator superfamily transporter	integral component of membrane; transmembrane transport
ANCB01001608.1:249-1661	-2.53108582329557; -4.02453743406814; -4.16077145102591; -3.4495247073087; -3.42358978538431; -3.46778463321779	8.33533403173432e-08; 5.61747457166304e-19; 2.67787191394663e-18; 1.09335480369874e-09; 1.36239219479406e-08; 3.16042177970167e-09	32.5238	191.269	6.68815	113.937	6.50457	120.692	7.84893	89.4139	6.13273	69.624	6.03278	68.5904	mitochondrial phosphate carrier protein	integral component of mitochondrial inner membrane; inorganic phosphate transmembrane transporter activity; phosphate ion transmembrane transport
ANCB01011665.1:29-942	-2.32234349850473; -3.55345708331277; -3.84416878758057; -3.07544038375339; -3.39517134512404; -4.43044624372488	0.000816482927112226; 3.58130043418726e-08; 5.12011739849274e-09; 0.000241513000379745; 4.15685044593219e-05; 4.22263303338701e-07	24.9083	128.101	2.08287	25.7056	3.21831	48.9886	2.36516	21.2519	2.57213	29.895	1.69442	43.4715
ANCB01011666.1:16-764	-2.31476318114839; -4.50708206399399; -4.85075786794491; -5.80677141563481; -6.67803154736856; -4.62492806549801	0.0074112675130933; 1.46201141790292e-07; 3.12282353966421e-08; 0.000380322597823505; 1.8749249290931e-05; 0.000460649253629508	10.1951	52.6141	0.448749	10.0402	0.547559	21.1824	0	7.5585	0	11.4901	0.465857	14.0565
ANCB01014508.1:600-2990	-2.2831977308316; -2.49871102680198; -2.82532989323835; -1.75511214906428; -2.26694020273651; -3.39237770866766	4.91959110607008e-05; 2.36196434013427e-06; 1.58415319981196e-07; 0.00827334744670569; 0.000761229198011331; 1.22173829722545e-09	86.3653	428.864	20.0144	115.702	25.4006	185.793	28.2234	97.238	22.3965	111.367	15.9545	174.17	short chain dehydrogenase reductase	oxidoreductase activity; metal ion binding; intracellular signal transduction; oxidation-reduction process
ANCB01009877.1:936-3483	-2.23777511205896; -4.0738163158323; -3.72899918032592; -2.54858168479979; -3.28648067509199; -6.19371633088762	0.000776762922730116; 8.53392244381365e-12; 4.166829237657e-09; 0.000620503181770956; 2.02274913442826e-05; 1.60589936465311e-07	6.28166	30.5889	2.07405	38.0367	2.63468	37.8534	6.50418	39.0591	3.50057	36.8696	0.316048	46.356
ANCB01013143.1:5756-7036	-1.9491110294736; -2.58536428672903; -2.51707704939771; -2.13205891280188; -2.20451247306924; -3.56064624068294	0.00568064061847095; 1.88758662634201e-05; 9.72218301512486e-05; 0.00722332510532687; 0.00623969438846097; 4.05202663775589e-05	20.186	79.6117	11.4964	71.0303	7.26874	43.3406	4.74106	21.701	4.49216	21.9426	1.84423	23.5737	methyltransferase domain-containing protein	methyltransferase activity; methylation
ANCB01005794.1:2226-3132	-1.70240890964941; -2.72206953386845; -2.1805924473483; -1.64908031438529; -1.95616125653803; -1.82755706497156	0.022191835241434; 5.52529747598732e-06; 0.000724139890721831; 0.0331985386481513; 0.0124660322436887; 0.00678498689096992	72.4562	240.238	16.6003	113.432	17.8552	83.135	17.511	56.4898	16.4045	65.826	11.1366	39.4246	aryl-alcohol dehydrogenase	oxidoreductase activity; oxidation-reduction process
ANCB01007557.1:3442-5242	-1.69227823507768; -4.13437504602791; -3.97020117603064; -2.97720568956398; -5.53703772384948; -5.65417418032854	0.00568064061847095; 1.11227190989167e-14; 9.30582271823355e-14; 6.54030442180717e-06; 5.86493485918625e-13; 6.04070775396799e-10	47.5881	155.877	2.01535	38.1899	4.63644	79.1448	5.04862	41.2532	1.14477	61.3895	0.894694	66.881
ANCB01009878.1:815-3132	-1.57836611733288; -3.40981838852745; -2.07868680422415; -1.63169013778535; -2.88381948003844; -2.90923136009972	0.00449596565140299; 9.78315403828015e-13; 3.63185487728276e-05; 0.00614379619429617; 1.51204677699835e-06; 7.740182085613e-08	15.6034	47.1555	3.38919	37.1374	12.8533	55.5067	19.7939	61.8396	9.035	69.1463	10.098	75.704	family regulatory protein	transferase activity, transferring acyl groups other than amino-acyl groups; metabolic process
ANCB01013178.1:264-4974	-1.166356874946; -1.32206638373032; -3.10441738347779; -1.61958745157852; -2.97277431476317; -3.67355971541867	0.00411686864517116; 0.000742916738154184; 1.05346281457554e-15; 0.00576799382461914; 3.38082696153482e-08; 7.59838149402486e-09	26.5717	59.8166	5.35717	13.8203	4.2953	38.0542	2.89567	9.27195	2.44584	20.294	2.64256	37.6772	transferase family protein	transferase activity, transferring acyl groups other than amino-acyl groups; metabolic process
ANCB01005725.1:65-1614	-1.16488796102734; -2.52270762263894; -4.39636592851514; -3.75394610977606; -4.29496607026774; -4.95947181190889	0.0470078796190456; 5.10146539041887e-05; 5.78387072755071e-05; 0.006114417760879; 0.000857136544849809; 0.00206304586230498	15.8944	35.7023	0.653061	3.89876	0.0995562	3.81973	0.153782	3.11696	0.123169	3.63924	0	6.34366	abc multidrug	transmembrane transport; ATP binding; "ATPase activity, coupled to transmembrane movement of substances"; integral component of membrane
ANCB01013443.1:1767-2642	-1.1298022333642; -0.897562255643124; -1.90931238451846; -2.29066817715293; -2.85196826371308; -3.32611947379145	0.00568064061847095; 0.0190800719001987; 1.58497972930799e-07; 6.14281905515745e-07; 1.9265755268054e-09; 1.06510399925658e-08	7.23265	15.9532	7.39386	13.5865	7.64348	29.2821	5.39077	26.756	3.92388	28.5858	3.55646	36.0732	fluconazole resistance protein 1	integral component of membrane; transmembrane transport
ANCB01010706.1:2182-4056	-0.782844853829592; -0.797195326659822; -1.55617512978602; -1.54862656264986; -2.29283902240565; -2.39818890796846	0.0346030442535898; 0.0132517369098962; 2.21749619153011e-07; 2.23816041807867e-05; 3.6059258321839e-10; 3.79417569178887e-11	28.0196	48.2475	16.3819	28.4765	24.2223	72.1649	18.3968	53.8938	17.039	84.3442	16.2925	83.032	gnat family	N-acetyltransferase activity; metabolic process

## Sheet: Day 2
seqname	log2foldchange	padj	Day2GD12	Day2Mix	hitdesc	term	pathway	enzyme	enzymeID
ANCB01011011.1:735-2318	-4.30503	1.06649e-24	1.00122	18.9043	hypothetical protein TRIATDRAFT_46267	transmembrane transport; integral to membrane
ANCB01007328.1:379-2358	-4.5189	9.21858e-24	5.05481	120.71	hypothetical protein TRIATDRAFT_290740	transmembrane transport; integral to membrane
ANCB01011004.1:48-2151	-3.81413	1.08869e-21	1.16307	15.7902	hypothetical protein TRIATDRAFT_321425	penicillin biosynthetic process
ANCB01004488.1:691-1899	-3.54179	1.83398e-21	21.5536	255.898
ANCB01001608.1:249-1661	-4.02454	5.61747e-19	6.68815	113.937	mitochondrial phosphate carrier protein	integral component of mitochondrial inner membrane; inorganic phosphate transmembrane transporter activity; phosphate ion transmembrane transport
ANCB01005715.1:92-1287	-6.62793	8.34133e-19	0.274963	38.7342	phenylacetyl- ligase	catalytic activity; emericellamide A biosynthetic process
ANCB01000041.1:739-1491	-6.13418	6.12804e-18	0.923915	75.5441	fad binding domain protein	oxidoreductase activity
ANCB01000041.1:739-1491	-6.13418	6.12804e-18	0.923915	75.5441	fad linked oxidase	catalytic activity
ANCB01004667.1:16-788	-5.8286	1.87171e-17	4.19431	263.011
ANCB01012695.1:1060-2730	-3.54619	1.85466e-16	11.0989	132.648
ANCB01012138.1:87-947	-6.06319	3.05736e-15	0.217816	20.9836
ANCB01003990.1:109-1714	-3.87883	7.11474e-15	16.0784	245.288	major facilitator superfamily transporter	integral component of membrane; transmembrane transport
ANCB01007557.1:3442-5242	-4.13438	1.11227e-14	2.01535	38.1899
ANCB01009162.1:3157-3843	-1.3472	1.66937e-14	10.3347	26.3507
ANCB01009860.1:3715-5389	-2.27996	6.34224e-14	17.8794	87.5979	hypothetical protein TRIATDRAFT_82369	transmembrane transport; integral to membrane
ANCB01010015.1:968-2443	-3.67629	1.3082e-13	4.64756	61.4295	pyoverdine dityrosine biosynthesis	oxidoreductase activity; oxidation-reduction process
ANCB01010316.1:1237-4400	-1.6176	1.7894e-13	18.9638	58.4629	aspartic endopeptidase	aspartic-type endopeptidase activity; proteolysis
ANCB01002317.1:98-1188	-2.15152	1.85103e-13	15.8081	71.2623
ANCB01009878.1:815-3132	-3.40982	9.78315e-13	3.38919	37.1374	family regulatory protein	transferase activity, transferring acyl groups other than amino-acyl groups; metabolic process
ANCB01014489.1:1094-3052	-3.32447	1.21142e-12	2.89151	30.2359	sulfotransferase 1c2a-like	sulfotransferase activity
ANCB01006646.1:22-1028	-2.61031	1.35611e-12	18.9914	117.69	glycoside hydrolase family 16 protein	hydrolase activity, hydrolyzing O-glycosyl compounds; carbohydrate metabolic process
ANCB01004938.1:3471-4574	-2.3868	1.52194e-12	9.66382	50.9625	gnat family	N-acetyltransferase activity; metabolic process
ANCB01009877.1:936-3483	-4.07382	8.53392e-12	2.07405	38.0367
ANCB01010271.1:2486-5596	-3.24331	1.11516e-11	47.3968	461.552	hypothetical protein TRIATDRAFT_81139	flavin adenine dinucleotide binding; choline dehydrogenase activity; oxidation-reduction process; alcohol metabolic process	Glycine, serine and threonine metabolism	dehydrogenase	ec:1.1.99.1
ANCB01003833.1:448-1656	-2.50535	4.71404e-11	97.2769	559.2
ANCB01013639.1:1643-3824	-3.48956	9.59323e-11	0.647387	6.59156
ANCB01006591.1:1434-2965	-3.6666	1.20288e-10	18.4043	243.972
ANCB01007678.1:2106-3719	-7.50974	1.29311e-10	0.155192	51.4494	hypothetical protein TRIATDRAFT_81057	catalytic activity; metabolic process
ANCB01009227.1:295-2134	-3.96711	1.30445e-10	37.1701	613.015	dienelactone hydrolase family protein	hydrolase activity; metabolic process
ANCB01007322.1:134-584	-2.57268	1.40479e-10	4.49374	27.0011
ANCB01006134.1:72-1253	-1.79652	1.50873e-10	10.4447	36.3777
ANCB01007673.1:2668-4725	-1.78053	2.20433e-10	3.32402	11.755	hypothetical protein TRIATDRAFT_298699	metallopeptidase activity; proteolysis
ANCB01007604.1:137-1310	-1.64936	2.2983e-10	11.0046	34.8345	mfs monocarboxylate	integral component of membrane; transmembrane transport
ANCB01012028.1:19-850	-4.58433	2.31762e-10	13.7309	358.339
ANCB01010159.1:594-1250	-1.41464	3.12702e-10	50.7942	135.199
ANCB01014298.1:3722-7421	-2.77479	3.97492e-10	3.29153	23.3808
ANCB01009860.1:1279-2865	-1.4985	5.33195e-10	25.7373	72.8935	hypothetical protein TRIATDRAFT_48323	protein binding
ANCB01010016.1:125-2333	-2.91288	1.02537e-09	6.63219	50.7948	mfs transporter	integral component of membrane; oxidoreductase activity; transmembrane transport; oxidation-reduction process
ANCB01007978.1:115-2352	-2.35312	1.36351e-09	8.84695	46.0476
ANCB01000505.1:3476-6139	-1.81993	2.53736e-09	4.16182	14.6087
ANCB01007877.1:52-1737	-5.00903	3.38935e-09	0.242085	8.06323
ANCB01002733.1:53-571	-3.72595	3.48192e-09	2.20831	31.03	hypothetical protein TRIATDRAFT_313289	oxidation-reduction process; oxidoreductase activity
ANCB01003217.1:701-2451	-2.30798	3.78729e-09	17.1021	86.0405	major facilitator superfamily protein	integral component of membrane; transmembrane transport
ANCB01009777.1:2530-3653	-5.58947	4.98027e-09	10.2697	599.871	dienelactone hydrolase family protein	hydrolase activity; metabolic process
ANCB01000447.1:59-1344	-3.36575	6.28635e-09	27.9928	300.007
ANCB01006427.1:1731-2501	-2.51233	6.3413e-09	1.96623	11.7322
ANCB01011206.1:139-2193	-2.66755	6.83537e-09	2.04353	13.3306	glycoside hydrolase family 3	N-acetyltransferase activity; metabolic process
ANCB01014049.1:65-2326	-1.5644	7.06231e-09	7.28191	21.7886	aminotransferase	nucleus; DNA binding; zinc ion binding; transaminase activity; pyridoxal phosphate binding; "transcription, DNA-templated"
ANCB01011923.1:190-1016	-2.79254	1.00391e-08	1.16894	8.87332
ANCB01000446.1:9898-10571	-2.67329	1.09546e-08	10.0726	65.7598
ANCB01013422.1:2540-8147	-2.71956	1.10536e-08	2.5324	17.581
ANCB01010114.1:1428-4966	-3.54432	1.51847e-08	2.35509	28.8141	class ii aminotransferase 8-amino-7-oxononanoate synthase	transferase activity; pyridoxal phosphate binding; biosynthetic process
ANCB01011472.1:4463-5570	-1.99546	1.55672e-08	33.5962	135.291
ANCB01009808.1:4684-5742	-1.41965	1.89038e-08	14.1936	38.2711	hypothetical protein TRIATDRAFT_301506	oxidation-reduction process; peroxiredoxin activity	Glutathione metabolism	thioredoxin peroxidase	ec:1.11.1.15
ANCB01002093.1:36-1486	-2.2128	1.92012e-08	9.61978	45.4187
ANCB01013005.1:88-1108	-1.18709	2.10945e-08	51.9116	118.609
ANCB01008344.1:3292-6432	-1.8708	3.07248e-08	3.23732	12.4249	hypothetical protein TRIATDRAFT_92419	flavin adenine dinucleotide binding; oxidoreductase activity; oxidation-reduction process
ANCB01011665.1:29-942	-3.55346	3.5813e-08	2.08287	25.7056
ANCB01008214.1:1409-2587	-1.3452	5.16352e-08	26.1217	65.9699	hypothetical protein TRIATDRAFT_298639	hydrolase activity
ANCB01013310.1:2061-4928	-3.84432	7.69805e-08	4.97634	75.916	hypothetical protein TRIATDRAFT_156562	transmembrane transport
ANCB01010443.1:4216-7308	-2.4974	8.7325e-08	34.9483	201.107	wsc domain containing protein	peroxidase activity; heme binding; response to oxidative stress; oxidation-reduction process	Phenylalanine metabolism; Phenylpropanoid biosynthesis	lactoperoxidase; lactoperoxidase	ec:1.11.1.7; ec:1.11.1.7
ANCB01008196.1:98-1507	-1.77246	9.46656e-08	54.0452	185.926
ANCB01002426.1:8233-9456	-2.12367	9.9389e-08	9.70296	43.1291	lipase esterase family	hydrolase activity; metabolic process
ANCB01006412.1:15-478	-3.35865	1.06053e-07	3.8489	41.1698
ANCB01014435.1:10541-12999	-1.02317	1.21774e-07	17.9466	36.3095	zn 2cys6 transcription factor	nucleus; DNA binding; zinc ion binding; "transcription, DNA-templated"
ANCB01014681.1:12-4029	-2.63135	1.46201e-07	43.477	275.561
ANCB01011666.1:16-764	-4.50708	1.46201e-07	0.448749	10.0402
ANCB01003950.1:70-825	-2.61911	1.47206e-07	25.9087	162.829	norsolorinic acid reductase	oxidation-reduction process; oxidoreductase activity
ANCB01005723.1:117-3202	-2.68109	2.12147e-07	16.9906	111.613	tetracycline-efflux transporter	membrane; signal transducer activity; transport; signal transduction
ANCB01008151.1:104-1139	-2.10594	2.12934e-07	12.0614	52.8229
ANCB01007267.1:115-718	-2.79777	2.33195e-07	1.07226	8.13254	glucose dehydrogenase	choline dehydrogenase activity; flavin adenine dinucleotide binding; alcohol metabolic process; oxidation-reduction process	Glycine, serine and threonine metabolism; "Glycine, serine and threonine metabolism"	dehydrogenase; dehydrogenase	ec:1.1.99.1; ec:1.1.99.1
ANCB01013648.1:294-1390	-2.07532	2.49902e-07	93.2517	397.24	hypothetical protein TRIATDRAFT_302790	integral to membrane
ANCB01010086.1:3529-4988	-1.53185	2.93928e-07	3.25024	9.32683
ANCB01014457.1:3708-4858	-6.40793	3.10372e-07	0.185134	27.9237
ANCB01008815.1:1506-3653	-2.02733	3.39576e-07	18.9427	78.0749
ANCB01009134.1:2500-3616	-0.920794	3.41502e-07	19.0975	36.5535	sam-dependent methyltransferase	transferase activity
ANCB01001346.1:4903-6291	-3.79589	3.48962e-07	1.76035	26.0747	zinc binding	zinc ion binding; oxidoreductase activity; oxidation-reduction process; "transferase activity, transferring acyl groups other than amino-acyl groups"
ANCB01008538.1:1846-4440	-2.24048	3.53151e-07	20.7181	99.8134	flavin containing polyamine	oxidoreductase activity; oxidation-reduction process
ANCB01013859.1:138-2263	-1.95103	3.75395e-07	9.51763	37.3397
ANCB01001554.1:5-1967	-2.03729	3.90604e-07	5.66756	24.1274	mfs multidrug	plasma membrane; integral component of membrane; transporter activity; transmembrane transport
ANCB01011691.1:74-1698	-2.27474	4.66635e-07	2.33317	11.2734	hypothetical protein TRIATDRAFT_54792	transmembrane transport; integral to membrane
ANCB01009155.1:1144-2618	-2.11087	4.70319e-07	5.73332	25.0332
ANCB01014178.1:171-2339	-2.0579	6.02568e-07	3.36903	14.516	hypothetical protein TRIATDRAFT_82669	nutrient reservoir activity
ANCB01009993.1:613-3054	-1.72728	6.32292e-07	28.2388	94.2672	aldehyde dehydrogenase	aldehyde dehydrogenase (NAD) activity; aldehyde dehydrogenase [NAD(P)+] activity; cellular aldehyde metabolic process; beta-alanine metabolic process; penicillin biosynthetic process; oxidation-reduction process	Drug metabolism - cytochrome P450; Metabolism of xenobiotics by cytochrome P450; Arginine and proline metabolism; Chloroalkane and chloroalkene degradation; Pyruvate metabolism; Tryptophan metabolism; "Valine, leucine and isoleucine degradation"; Limonene and pinene degradation; beta-Alanine metabolism; beta-Alanine metabolism; Lysine degradation; Glycolysis / Gluconeogenesis; Glycolysis / Glucon…	dehydrogenase [NAD(P)+]; dehydrogenase [NAD(P)+]; dehydrogenase (NAD+); dehydrogenase (NAD+); dehydrogenase (NAD+); dehydrogenase (NAD+); dehydrogenase (NAD+); dehydrogenase (NAD+); dehydrogenase [NAD(P)+]; dehydrogenase (NAD+); dehydrogenase (NAD+); dehydrogenase [NAD(P)+]; dehydrogenase (NAD+); dehydrogenase (NAD+); dehydrogenase (NAD+); dehydrogenase [NAD(P)+]; dehydrogenase [NAD(P)+]; dehydro…	ec:1.2.1.5; ec:1.2.1.5; ec:1.2.1.3; ec:1.2.1.3; ec:1.2.1.3; ec:1.2.1.3; ec:1.2.1.3; ec:1.2.1.3; ec:1.2.1.5; ec:1.2.1.3; ec:1.2.1.3; ec:1.2.1.5; ec:1.2.1.3; ec:1.2.1.3; ec:1.2.1.3; ec:1.2.1.5; ec:1.2.1.5; ec:1.2.1.3; ec:1.2.1.5; ec:1.2.1.3; ec:1.2.1.3
ANCB01011996.1:285-3010	-2.00621	6.32292e-07	36.7466	149.229	serine-rich protein	carbohydrate metabolic process
ANCB01006505.1:2603-4034	-1.56549	6.908e-07	9.61823	28.9228	hypothetical protein TRIATDRAFT_37504	methionine biosynthetic process; 5-methyltetrahydropteroyltriglutamate-homocysteine S-methyltransferase activity; zinc ion binding	Cysteine and methionine metabolism; Selenocompound metabolism	S-methyltransferase; S-methyltransferase	ec:2.1.1.14; ec:2.1.1.14
ANCB01009091.1:70-540	-1.66978	7.25581e-07	8.34752	26.2954	hypothetical protein TRIATDRAFT_37504	methionine biosynthetic process; 5-methyltetrahydropteroyltriglutamate-homocysteine S-methyltransferase activity	Cysteine and methionine metabolism; Selenocompound metabolism	S-methyltransferase; S-methyltransferase	ec:2.1.1.14; ec:2.1.1.14
ANCB01005235.1:7-561	-1.24003	7.41675e-07	8.06258	19.1827	aldolase citrate lyase family protein	carbon-carbon lyase activity; cellular aromatic compound metabolic process
ANCB01009230.1:6554-7783	-1.09789	7.4327e-07	52.4887	112.65
ANCB01010213.1:216-1021	-8.06815	7.7009e-07	0	9.23227
ANCB01004829.1:390-1922	-1.48568	7.87362e-07	3.45024	9.59475	hypothetical protein TRIATDRAFT_90908	oxidation-reduction process; oxidoreductase activity
ANCB01006883.1:304-653	-0.671237	8.73249e-07	100.078	158.952
ANCB01007981.1:3178-6755	-2.04485	8.80032e-07	22.1193	92.6823	glycosyltransferase family 2 protein	transferase activity; metabolic process; mycelium development
ANCB01014346.1:6322-7713	-2.37141	9.73664e-07	33.2012	174.81	hypothetical protein TRIATDRAFT_38598	oxidation-reduction process; oxidoreductase activity
ANCB01012680.1:10115-10875	-2.0556	1.0644e-06	36.5209	153.705
ANCB01001345.1:111-1863	-1.61888	1.07638e-06	4.31564	13.3175	hypothetical protein TRIATDRAFT_158542	flavin adenine dinucleotide binding; "N,N-dimethylaniline monooxygenase activity"; oxidation-reduction process; NADP binding	Drug metabolism - cytochrome P450	monooxygenase	ec:1.14.13.8
ANCB01006871.1:139-811	-2.26676	1.08015e-06	2.67526	13.4197
ANCB01013031.1:251-1381	-1.2428	1.11864e-06	17.7407	42.2468	hypothetical protein TRIATDRAFT_261142	mycelium development
ANCB01004938.1:1667-2798	-2.04669	1.15286e-06	1.52942	6.5011
ANCB01005108.1:3519-4130	-2.64538	1.26533e-06	0.697877	4.23571
ANCB01000420.1:2324-4512	-3.26941	1.30267e-06	0.786336	7.80038	hypothetical protein TRIVIDRAFT_149145	nucleic acid binding; nucleotide binding
ANCB01012328.1:1812-3335	-4.80358	1.41711e-06	0.442289	15.6403
ANCB01007052.1:362-1427	-1.92288	1.52792e-06	28.2313	108.044
ANCB01011355.1:8-544	-2.19338	1.6773e-06	1.19575	5.26919
ANCB01010337.1:94-2411	-2.32788	1.69334e-06	11.9688	61.1319	sulfate permease protein	integral to membrane; secondary active sulfate transmembrane transporter activity; sulfate transport; transmembrane transport
ANCB01003873.1:2242-4526	-2.16984	1.87083e-06	22.3831	102.44	hypothetical protein TRIATDRAFT_201457	transmembrane transport; integral to membrane
ANCB01010818.1:2789-5945	-2.77947	1.9876e-06	6.35467	44.7416	hypothetical protein TRIATDRAFT_88379	response to oxidative stress; peroxidase activity; oxidation-reduction process; heme binding	Phenylalanine metabolism; Phenylpropanoid biosynthesis	lactoperoxidase; lactoperoxidase	ec:1.11.1.7; ec:1.11.1.7
ANCB01008803.1:477-1179	-3.02865	2.08992e-06	4.89376	41.6594
ANCB01005717.1:4934-6086	-3.10392	2.08992e-06	5.53743	49.8572	polyketide	transferase activity, transferring acyl groups other than amino-acyl groups; metal ion binding; sterigmatocystin biosynthetic process; emericellamide biosynthetic process; o-orsellinic acid biosynthetic process; monodictyphenone biosynthetic process; phosphopantetheine binding
ANCB01000512.1:2780-3283	-1.01058	2.16122e-06	109.19	219.743	thioredoxin-like protein	protein disulfide oxidoreductase activity; glycerol ether metabolic process; cell redox homeostasis; oxidation-reduction process
ANCB01014508.1:600-2990	-2.49871	2.36196e-06	20.0144	115.702	short chain dehydrogenase reductase	oxidoreductase activity; metal ion binding; intracellular signal transduction; oxidation-reduction process
ANCB01006347.1:94-1071	-1.21331	2.37044e-06	17.4575	40.5653
ANCB01012326.1:1896-3727	-1.87733	2.46306e-06	2.73084	10.2716	hypothetical protein TRIATDRAFT_45100	integral to membrane; amino acid transmembrane transporter activity; amino acid transmembrane transport
ANCB01004937.1:855-2398	-1.91945	2.58229e-06	13.9536	53.6737	gaba-specific permease	integral component of membrane; amino acid transmembrane transporter activity; amino acid transmembrane transport
ANCB01013176.1:1838-3693	-2.59382	3.01891e-06	2.22495	14.2893	transferase family protein	membrane; nucleotide binding; phosphoprotein phosphatase activity; transferase activity; ATPase activity; ion binding; phosphate-containing compound metabolic process; transport; primary metabolic process; single-organism cellular process; organic substance metabolic process	Purine metabolism; T cell receptor signaling pathway	adenylpyrophosphatase; phosphatase	ec:3.6.1.3; ec:3.1.3.16
ANCB01008383.1:2118-5070	-1.81481	3.14942e-06	2.93065	10.4448
ANCB01005455.1:1924-2821	-1.18539	3.23631e-06	15.7208	35.7629	hypothetical protein TRIVIDRAFT_222349	N-acetyltransferase activity
ANCB01013568.1:34-607	-1.20385	3.27136e-06	40.5461	93.6275
ANCB01002725.1:183-1441	-0.87783	5.26849e-06	41.8541	77.2573
ANCB01005794.1:2226-3132	-2.72207	5.5253e-06	16.6003	113.432	aryl-alcohol dehydrogenase	oxidoreductase activity; oxidation-reduction process
ANCB01003781.1:1107-2290	-2.39403	5.56771e-06	5.68733	30.525
ANCB01001453.1:41-1184	-2.98546	5.59706e-06	16.6733	137.751
ANCB01003895.1:237-2521	-1.75832	6.05592e-06	3.28076	11.5534	hypothetical protein TRIATDRAFT_322580	regulation of transcription from RNA polymerase II promoter; zinc ion binding; sequence-specific DNA binding RNA polymerase II transcription factor activity; DNA binding; nucleus
ANCB01003178.1:1189-3218	-2.28207	6.09435e-06	1.45838	6.97683	hypothetical protein TRIATDRAFT_52401	iron ion transmembrane transporter activity; integral to membrane; iron ion transmembrane transport
ANCB01001648.1:4708-7587	-1.2963	6.41796e-06	16.6242	41.2093	5-aminolevulinate synthase	mitochondrial matrix; 5-aminolevulinate synthase activity; pyridoxal phosphate binding; protoporphyrinogen IX biosynthetic process	Porphyrin and chlorophyll metabolism; "Glycine, serine and threonine metabolism"	synthase; synthase	ec:2.3.1.37; ec:2.3.1.37
ANCB01012807.1:250-1088	-1.33188	6.41796e-06	12.6673	31.7816
ANCB01002318.1:2114-5250	-1.73719	6.65496e-06	1.99656	7.4724
ANCB01000988.1:191-1671	-2.22486	6.66141e-06	1.03546	5.03637
ANCB01001029.1:903-3155	-0.988253	7.37778e-06	21.2549	42.3288	hypothetical protein TRIATDRAFT_259945	sequence-specific DNA binding; sequence-specific DNA binding transcription factor activity; "regulation of transcription, DNA-dependent"
ANCB01000465.1:142-554	-3.57019	7.44498e-06	1.00141	13.172	hypothetical protein TRIVIDRAFT_178499	oxidoreductase activity; oxidation-reduction process; FMN binding
ANCB01008215.1:97-345	-1.42903	7.5756e-06	6.73572	18.1206	hypothetical protein TRIATDRAFT_298639	hydrolase activity
ANCB01013898.1:51-948	-1.04148	7.60135e-06	12.6972	25.9205
ANCB01004099.1:1405-3407	-1.71022	7.73272e-06	19.7388	65.0553
ANCB01010109.1:81-1036	-2.40462	7.73272e-06	1.34272	7.11318
ANCB01007619.1:2692-5702	-2.29079	8.01259e-06	20.6874	103.186	carboxyphosphonoenolpyruvate phosphonomutase-like protein	binding; N-acetyltransferase activity; metabolic process
ANCB01007106.1:379-3325	-1.62236	8.46743e-06	29.1645	90.4165	cytochrome c peroxidase	mitochondrial matrix; cytochrome-c peroxidase activity; heme binding; metal ion binding; response to oxidative stress; oxidation-reduction process	Phenylalanine metabolism; Phenylpropanoid biosynthesis	lactoperoxidase; lactoperoxidase	ec:1.11.1.7; ec:1.11.1.7
ANCB01013387.1:1095-2173	-2.06111	8.84267e-06	1.57052	7.16906
ANCB01014298.1:7601-9839	-1.37723	8.93897e-06	10.7335	28.2187	mannitol 1-phosphate dehydrogenase	oxidoreductase activity; oxidation-reduction process
ANCB01013698.1:337-1383	-2.17803	8.97963e-06	1.21356	5.47171	mandelate racemase muconate lactonizing protein	catalytic activity; cellular amino acid catabolic process
ANCB01000678.1:199-1604	-2.26582	9.02462e-06	1.9997	9.44368	euchromatic histone-lysine n-methyltransferase 1	methyltransferase activity; methylation; protein binding
ANCB01007352.1:325-2027	-0.822771	1.00356e-05	58.0177	102.651	integral membrane family protein	membrane; nucleoside-triphosphatase activity	Purine metabolism; Thiamine metabolism	phosphatase; phosphatase	ec:3.6.1.15; ec:3.6.1.15
ANCB01010112.1:171-2047	-1.70165	1.01195e-05	2.83378	9.08924	carnosine synthase 1	ATP binding; metal ion binding
ANCB01008343.1:281-1348	-1.37756	1.08147e-05	6.70773	17.7599	hypothetical protein TRIATDRAFT_92417	oxidation-reduction process; oxidoreductase activity
ANCB01002135.1:4185-5616	-3.75574	1.1683e-05	0.996126	15.2853
ANCB01010372.1:504-1659	-1.39625	1.18722e-05	3.24788	8.72025
ANCB01008255.1:321-1561	-0.78842	1.21398e-05	21.8223	37.3162
ANCB01003949.1:206-694	-2.58654	1.28495e-05	8.79803	54.7202	norsolorinic acid reductase	oxidation-reduction process; oxidoreductase activity
ANCB01007321.1:1476-2522	-3.95737	1.38234e-05	1.81534	32.2511	hypothetical protein TRIATDRAFT_89322	oxidation-reduction process; oxidoreductase activity
ANCB01000671.1:1072-1896	-3.13516	1.62429e-05	4.53876	42.3434
ANCB01009972.1:556-4189	-1.21261	1.67367e-05	10.2341	23.7435	hypothetical protein TRIATDRAFT_146943	transferase activity, transferring acyl groups other than amino-acyl groups
ANCB01011561.1:609-2320	-2.29635	1.67367e-05	1.01609	4.67505	aminotransferase class-3	pyridoxal phosphate binding; transaminase activity
ANCB01008502.1:295-1422	-1.07868	1.73818e-05	29.6553	63.1609	haloacid dehalogenase	hydrolase activity, acting on acid halide bonds, in C-halide compounds; metabolic process
ANCB01011628.1:1586-3640	-1.0581	1.77488e-05	71.5034	149.073	hypothetical protein TRIATDRAFT_296912	nitrogen compound metabolic process; "hydrolase activity, acting on carbon-nitrogen (but not peptide) bonds"
ANCB01013143.1:5756-7036	-2.58536	1.88759e-05	11.4964	71.0303	methyltransferase domain-containing protein	methyltransferase activity; methylation
ANCB01005944.1:2672-3858	-3.74306	1.94609e-05	0.850134	12.1437	fad dependent oxidoreductase	monooxygenase activity; oxidation-reduction process
ANCB01009055.1:1634-2927	-1.12097	2.23507e-05	20.1983	44.2665
ANCB01003617.1:3435-4574	-3.30653	2.52553e-05	2.54825	27.024
ANCB01010609.1:2154-4012	-1.57742	2.53706e-05	115.362	346.909	formamidase	hydrolase activity, acting on carbon-nitrogen (but not peptide) bonds, in linear amides; cellular nitrogen compound biosynthetic process
ANCB01011628.1:36-1354	-1.04863	2.62307e-05	12.9066	26.3546	hypothetical protein TRIATDRAFT_134195	exonuclease activity; endonuclease activity; manganese ion binding; nucleic acid phosphodiester bond hydrolysis; meiosis; double-strand break repair; nucleus
ANCB01013056.1:812-1820	-1.64024	2.81398e-05	11.2907	35.6681
ANCB01009110.1:157-1562	-1.32539	2.82663e-05	20.7933	52.3137	hypothetical protein TRIATDRAFT_322532	aspartic-type endopeptidase activity; proteolysis
ANCB01005111.1:4-921	-1.23822	2.86808e-05	6.20888	14.3685	malate dehydrogenase	oxidation-reduction process; oxidoreductase activity
ANCB01004383.1:914-3207	-0.990227	2.89875e-05	9.34482	18.1424
ANCB01006729.1:244-1292	-1.33409	2.89875e-05	6.00457	14.7004
ANCB01001832.1:32-975	-1.2575	2.99722e-05	25.4408	61.0394
ANCB01010212.1:3331-4022	-7.30159	2.99722e-05	0	6.14203
ANCB01010107.1:96-2242	-2.91609	3.21705e-05	1.16953	8.36817	nonribosomal peptide synthase	catalytic activity; secondary metabolite biosynthetic process
ANCB01005051.1:4923-6502	-1.91072	3.27569e-05	2.69953	10.5358
ANCB01013605.1:327-2034	-1.81565	3.43826e-05	4.32269	15.4745	hypothetical protein TRIATDRAFT_299540	oxidoreductase activity; plasma membrane; carboxy-lyase activity; FMN binding; ubiquinone biosynthetic process; oxidation-reduction process
ANCB01005189.1:193-2074	-0.826416	3.45548e-05	66.2944	117.543	l-allo-threonine aldolase	lyase activity; pyridoxal phosphate binding; cellular amino acid metabolic process
ANCB01011275.1:338-2023	-0.960057	3.62356e-05	18.3045	36.0515
ANCB01001818.1:165-1519	-1.53524	3.62356e-05	22.5646	65.8354
ANCB01005102.1:1978-2717	-1.68361	3.62356e-05	2.30832	7.018
ANCB01008539.1:1116-2579	-1.225	3.65266e-05	4.54814	10.5675
ANCB01014521.1:3646-4582	-1.54644	3.93481e-05	15.1885	44.5211
ANCB01012699.1:2838-5375	-1.83839	3.98538e-05	1.82923	7.23497	hypothetical protein TRIATDRAFT_189769	thiamine pyrophosphate binding; magnesium ion binding; carboxy-lyase activity
ANCB01004804.1:5375-5879	-1.40542	4.12329e-05	10.0856	27.2853	cytochrome p450 alkane hydroxylase	monooxygenase activity; "oxidoreductase activity, acting on paired donors, with incorporation or reduction of molecular oxygen"; metal ion binding
ANCB01007196.1:2287-4599	-1.21754	4.41509e-05	10.9784	26.1478	hypothetical protein TRIATDRAFT_321773	transmembrane transport; integral to membrane
ANCB01000529.1:1567-4145	-1.81978	4.55212e-05	46.7397	167.024	glycosyltransferase family 2 protein	transferase activity
ANCB01013747.1:167-3569	-1.75944	4.64711e-05	9.19921	31.5892	hypothetical protein TRIATDRAFT_44219	oxidation-reduction process; oxidoreductase activity; FMN binding
ANCB01008913.1:1909-3260	-0.641443	4.869e-05	116.361	181.022	phosphoglycerate mutase family protein	catalytic activity; metabolic process
ANCB01013132.1:1489-2497	-0.772627	5.07745e-05	130.996	223.926
ANCB01005725.1:65-1614	-2.52271	5.10147e-05	0.653061	3.89876	abc multidrug	transmembrane transport; ATP binding; "ATPase activity, coupled to transmembrane movement of substances"; integral component of membrane
ANCB01005609.1:157-1890	-2.32799	5.26386e-05	53.7314	276.453	hypothetical protein TRIATDRAFT_40409	oxidoreductase activity; oxidation-reduction process; copper ion binding
ANCB01002822.1:840-1621	-0.987955	5.41001e-05	25.599	50.5593
ANCB01001312.1:64-1072	-3.07611	5.41001e-05	0.421545	3.01721	hypothetical protein TRIATDRAFT_131190	cellular metabolic process; coenzyme binding; catalytic activity
ANCB01010740.1:92-1528	-1.9882	5.45736e-05	2.51733	10.3686	glyoxylate pathway regulator	membrane
ANCB01009282.1:517-1932	-1.06006	5.46009e-05	4.86244	10.0566	hypothetical protein TRIATDRAFT_89433	steroid biosynthetic process; oxidation-reduction process; 3-beta-hydroxy-delta5-steroid dehydrogenase activity	Steroid degradation; Steroid hormone biosynthesis	dehydrogenase; dehydrogenase	ec:1.1.1.145; ec:1.1.1.145
ANCB01005105.1:1135-2025	-1.40799	5.63018e-05	6.22454	16.7454	glutathione s-	transferase activity; metabolic process
ANCB01009273.1:2046-3762	-2.37623	6.13383e-05	34.8266	185.74	haloacid dehalogenase	hydrolase activity, acting on acid halide bonds, in C-halide compounds; metabolic process
ANCB01001808.1:3497-5162	-1.06501	6.37341e-05	6.76096	13.619	gnat family	N-acetyltransferase activity; metabolic process
ANCB01013504.1:3890-6207	-2.86258	6.4075e-05	0.363225	2.67974	glycoside hydrolase family 95 protein	catalytic activity
ANCB01004635.1:4746-6935	-1.19372	7.38057e-05	48.0792	110.092
ANCB01004889.1:1411-2965	-2.92355	7.4815e-05	2.39462	18.9818
ANCB01005958.1:4510-5873	-1.58268	7.49668e-05	5.91219	18.0812	hypothetical protein TRIVIDRAFT_215676	protein binding
ANCB01009062.1:5293-6813	-1.10243	7.75417e-05	6.29538	13.6766
ANCB01000855.1:14-1394	-1.24761	7.812e-05	7.93674	19.1942	short-chain dehydrogenase reductase family	nucleotide binding; oxidoreductase activity; oxidation-reduction process
ANCB01007796.1:696-2670	-2.0557	8.06912e-05	1.37579	6.13246	cytochrome p450	heme binding; "oxidoreductase activity, acting on paired donors, with incorporation or reduction of molecular oxygen"; monooxygenase activity; iron ion binding; electron carrier activity; oxidation-reduction process
ANCB01007141.1:109-2345	-1.11937	8.2661e-05	83.9003	182.707	hypothetical protein TRIATDRAFT_232659	methylation; methyltransferase activity
ANCB01013611.1:467-1323	-3.48359	8.3149e-05	95.3664	1160.93	hydrophobin	extracellular region
ANCB01013481.1:1527-3490	-1.42668	8.41211e-05	3.48606	9.61251	Hypothetical protein TRIATDRAFT_44481	zinc ion binding; oxidoreductase activity; oxidation-reduction process
ANCB01011357.1:2205-4361	-1.23133	9.06904e-05	12.1442	28.6433	chitinase-like protein	iron ion binding; "oxidoreductase activity, acting on paired donors, with incorporation or reduction of molecular oxygen, 2-oxoglutarate as one donor, and incorporation of one atom each of oxygen into both donors"; L-ascorbic acid binding; oxidation-reduction process
ANCB01010039.1:196-2752	-2.53694	9.06904e-05	4.70549	27.9654	wsc domain-containing protein	peroxidase activity; heme binding; response to oxidative stress; oxidation-reduction process	Phenylpropanoid biosynthesis; Phenylalanine metabolism	lactoperoxidase; lactoperoxidase	ec:1.11.1.7; ec:1.11.1.7
ANCB01001717.1:103-1011	-2.25906	9.26514e-05	34.5817	169.446
ANCB01012472.1:911-3025	-1.93198	9.79166e-05	1.04466	3.68867	glycosyltransferase family 1 partial	transferase activity, transferring hexosyl groups; oxidoreductase activity; oxidation-reduction process
ANCB01011561.1:4961-5837	-2.02818	0.000103111	0.685743	2.87024
ANCB01011854.1:2976-5189	-1.3904	0.000105048	3.80975	10.2782	hypothetical protein TRIATDRAFT_153450	oxidoreductase activity; oxidation-reduction process; FMN binding
ANCB01007237.1:184-1499	-1.06311	0.000108926	18.2861	38.4094	clavaminate synthase-like protein	FMN binding; "oxidoreductase activity, acting on paired donors, with incorporation or reduction of molecular oxygen, 2-oxoglutarate as one donor, and incorporation of one atom each of oxygen into both donors"; riboflavin reductase (NADPH) activity; oxidation-reduction process	Riboflavin metabolism; Riboflavin metabolism	reductase [NAD(P)H]; reductase (NADPH)	ec:1.5.1.41; ec:1.5.1.30
ANCB01013537.1:476-2338	-2.53049	0.000113953	0.408237	2.68601	cytochrome p450	monooxygenase activity; iron ion binding; "oxidoreductase activity, acting on paired donors, with incorporation or reduction of molecular oxygen"; heme binding; oxidation-reduction process
ANCB01005217.1:1247-2400	-1.08638	0.000119965	8.02696	16.8844
ANCB01008341.1:5-1149	-1.44414	0.000126949	1.66661	4.51084	fructose-bisphosphate aldolase	carbohydrate metabolic process; aldehyde-lyase activity; zinc ion binding
ANCB01010377.1:111-3182	-1.19249	0.000131631	13.6194	31.0048
ANCB01013699.1:517-1462	-1.21432	0.000131631	17.8505	41.6297	dihydrodipicolinate synthetase family protein	lyase activity; metabolic process
ANCB01003912.1:1145-2896	-1.01808	0.000139031	43.4682	88.2997	hypothetical protein TRIVIDRAFT_188245	integral to membrane; transmembrane transport
ANCB01012966.1:3915-6254	-0.668375	0.000139564	26.0604	41.1912	predicted protein	substrate-specific transmembrane transporter activity; integral to membrane; transmembrane transport
ANCB01004234.1:1685-3578	-1.22297	0.000140434	11.4874	26.6146
ANCB01009854.1:168-1181	-1.65787	0.000140714	4.0579	13.2989	cdp-diacylglycerol--inositol 3-	membrane; "phosphotransferase activity, for other substituted phosphate groups"; phospholipid biosynthetic process
ANCB01000597.1:8-1109	-2.47801	0.000142777	21.2195	122.405
ANCB01013183.1:542-2733	-1.85586	0.000143177	1.23019	4.85344
ANCB01009604.1:844-2137	-0.959327	0.000146591	11.4214	22.1822	cytidylyltransferase family protein	catalytic activity
ANCB01014456.1:1944-3116	-4.26042	0.000157953	0.574194	13.6156	glycoside hydrolase family 18 protein	binding; "hydrolase activity, acting on glycosyl bonds"; macromolecule metabolic process
ANCB01005514.1:1907-3712	-0.872495	0.00016109	23.3384	43.057	camk protein kinase	protein serine/threonine kinase activity; ATP binding; protein phosphorylation
ANCB01006774.1:183-475	-2.04564	0.000163149	0.953466	3.55789
ANCB01005720.1:34-855	-3.32834	0.000163743	0.409607	4.85274	polyketide synthase	zinc ion binding; oxidoreductase activity; "transferase activity, transferring acyl groups other than amino-acyl groups"; sterigmatocystin biosynthetic process; oxidation-reduction process; emericellamide biosynthetic process; o-orsellinic acid biosynthetic process; monodictyphenone biosynthetic process
ANCB01007689.1:1153-2306	-1.21617	0.00016496	4.22366	10.2073
ANCB01012908.1:4169-5438	-2.47158	0.000168284	4.37338	24.7001	hypothetical protein TRIATDRAFT_38807	oxidation-reduction process; oxidoreductase activity
ANCB01009334.1:2412-4534	-1.13466	0.000168389	7.75219	16.9399	monocarboxylate	integral component of membrane; transmembrane transport
ANCB01000355.1:1223-2291	-1.02841	0.000175312	8.74402	17.8007
ANCB01013978.1:651-1953	-2.21135	0.000184283	1.41493	6.62579
ANCB01007263.1:68-1154	-2.72739	0.000184283	9.64052	66.9051
ANCB01002330.1:2259-5355	-1.23382	0.000190314	8.38862	19.6236	hypothetical protein TRIATDRAFT_301827	transferase activity, transferring hexosyl groups; carbohydrate metabolic process; membrane
ANCB01000049.1:147-2449	-0.856976	0.000191212	14.7339	26.4055	major facilitator superfamily transporter	membrane; transport
ANCB01009061.1:1530-4022	-2.18191	0.000193141	83.6629	388.501
ANCB01011854.1:68-2905	-1.78037	0.000205239	1.27775	4.74835
ANCB01010179.1:73-469	-2.02704	0.000205239	0.786336	3.23879
ANCB01000296.1:12751-13394	-1.70084	0.000210361	2.02611	6.87601
ANCB01006773.1:3941-4586	-2.47723	0.000217981	0.382403	2.42358
ANCB01012297.1:126-1113	-3.47297	0.000222793	16.9351	207.745	hypothetical protein TRIATDRAFT_298187	serine-type endopeptidase activity; proteolysis
ANCB01008065.1:923-3469	-1.18945	0.000224069	23.5163	53.9066	hypothetical protein TRIATDRAFT_128734	transmembrane transport; integral to membrane
ANCB01014518.1:20-1028	-2.00136	0.000239856	8.17803	33.2537
ANCB01013427.1:116-800	-1.27665	0.000239883	25.6479	62.4288	hypothetical protein TRIVIDRAFT_90008	transporter activity; membrane; transport
ANCB01005234.1:25-1036	-0.790804	0.000246724	25.3213	44.213	hypothetical protein TRIATDRAFT_257264	cellular aromatic compound metabolic process; carbon-carbon lyase activity
ANCB01008535.1:553-1613	-1.65684	0.000251149	1.86681	6.09022
ANCB01004109.1:1024-2934	-0.677382	0.000253263	23.2945	37.0057
ANCB01005549.1:349-3554	-1.13693	0.00026084	8.6988	19.5013	hypothetical protein TRIATDRAFT_151059	acid phosphatase activity	Aminobenzoate degradation; Riboflavin metabolism	phosphatase; phosphatase	ec:3.1.3.2; ec:3.1.3.2
ANCB01001390.1:3069-5159	-1.02752	0.000264907	33.3075	68.1488
ANCB01005717.1:157-2197	-2.0737	0.000278026	6.41985	27.4352	aspartate kinase	aspartate kinase activity; amino acid binding; threonine biosynthetic process; lysine biosynthetic process via diaminopimelate; phosphorylation	Cysteine and methionine metabolism; Lysine biosynthesis; "Glycine, serine and threonine metabolism"	kinase; kinase; kinase	ec:2.7.2.4; ec:2.7.2.4; ec:2.7.2.4
ANCB01011228.1:11-618	-4.06663	0.000278258	0.149518	1.80515	glycoside hydrolase family 51 protein	alpha-N-arabinofuranosidase activity; L-arabinose metabolic process	Amino sugar and nucleotide sugar metabolism	end alpha-L-arabinofuranosidase	ec:3.2.1.55
ANCB01002393.1:2456-3352	-0.742498	0.0002792	18.0988	30.1044	ras-related gtpase	GTP binding; small GTPase mediated signal transduction; intracellular; protein transport; GTP catabolic process; membrane
ANCB01007269.1:2367-3589	-1.97468	0.000279712	143.681	575.002
ANCB01012481.1:2416-3247	-1.481	0.000282389	2.96882	8.41535
ANCB01001554.1:2034-2912	-2.55883	0.000296587	0.576933	3.77869
ANCB01002587.1:1832-2666	-1.42947	0.000304609	2.74669	7.24516	hypothetical protein TRIATDRAFT_93821	transmembrane transport; integral to membrane
ANCB01004246.1:1080-3462	-2.85155	0.000306099	1.24898	9.45511	hypothetical protein TRIVIDRAFT_58665	oxidation-reduction process; oxidoreductase activity
ANCB01003110.1:4515-6436	-0.559165	0.000312279	52.9717	78.1451	ribosomal protein l19	ribosome; structural constituent of ribosome; translation
ANCB01012143.1:108-1028	-1.91569	0.000313114	7.19483	27.7339	aspartyl-trna synthetase	cytoplasm; aspartate-tRNA ligase activity; ATP binding; aspartyl-tRNA aminoacylation	Aminoacyl-tRNA biosynthesis	ligase	ec:6.1.1.12
ANCB01009033.1:22-1173	-1.60445	0.000317625	9.16224	28.2647	3-hydroxyisobutyrate dehydrogenase protein	oxidoreductase activity, acting on the CH-OH group of donors, NAD or NADP as acceptor; hydrolase activity; single-organism metabolic process
ANCB01013985.1:486-958	-1.98892	0.000320587	18.2027	73.5782	glycoside hydrolase family 75 protein	hydrolase activity; metal ion binding; "regulation of transcription, DNA-templated"
ANCB01012917.1:86-901	-1.74835	0.000321994	330.105	1122.86
ANCB01000326.1:923-2266	-2.19003	0.000336674	15.6461	73.3805	beta- -endoglucanase	hydrolase activity, hydrolyzing O-glycosyl compounds; carbohydrate metabolic process
ANCB01000872.1:389-2587	-1.99766	0.000339336	10.6926	43.6352	fad binding domain containing protein	oxidoreductase activity; oxidation-reduction process
ANCB01007843.1:3575-5093	-1.00858	0.000347303	5.40023	10.9257
ANCB01009285.1:22-570	-1.19178	0.000347649	5.5521	12.5312	hypothetical protein TRIATDRAFT_302688	transmembrane transport; integral to membrane
ANCB01006815.1:4205-5668	-0.713008	0.000348691	49.0919	80.5115	uridylate kinase	nucleus; cytoplasm; adenylate kinase activity; ATP binding; uridylate kinase activity; 'de novo' pyrimidine nucleobase biosynthetic process; pyrimidine nucleotide biosynthetic process; nucleotide phosphorylation	Purine metabolism	kinase	ec:2.7.4.3
ANCB01011290.1:1150-2941	-1.59156	0.000348872	1.34976	4.22665	short-chain dehydrogenase	oxidoreductase activity; oxidation-reduction process
ANCB01002501.1:3045-5439	-1.3615	0.000349768	7.98567	20.4123	poly polymerase 2 adp-ribosyltransferase 2	NAD+ ADP-ribosyltransferase activity; binding; protein ADP-ribosylation
ANCB01014417.1:168-2450	-1.25163	0.000354908	3.9577	9.36628	hypothetical protein TRIATDRAFT_137654	transmembrane transport; integral to membrane
ANCB01011553.1:641-2610	-1.46451	0.000358683	2.58817	7.53284
ANCB01002370.1:386-2634	-0.94499	0.000366307	11.4502	22.46
ANCB01005674.1:540-2166	-2.25698	0.000391153	0.821757	4.06131
ANCB01014457.1:4879-5568	-2.23837	0.000404389	5.58459	27.4053
ANCB01003797.1:76-2084	-1.15338	0.0004086	4.90745	10.8975	nad dependent epimerase dehydratase family protein	catalytic activity; coenzyme binding; cellular metabolic process
ANCB01009795.1:2214-3393	-1.78245	0.00042112	33.8746	118.118
ANCB01013180.1:1498-2911	-2.27856	0.000432922	1.2572	6.41534	conserved hypothetical protein	oxidation-reduction process; oxidoreductase activity
ANCB01010887.1:2-1400	-0.703578	0.000434291	18.3376	29.8776
ANCB01003745.1:221-2519	-0.78565	0.000452191	41.9611	72.389	hypothetical protein TRIVIDRAFT_76464	transmembrane transport; integral to membrane
ANCB01004431.1:2864-3867	-1.74319	0.000455432	2.14843	7.33294
ANCB01002064.1:1643-3595	-1.18648	0.000459389	29.6911	67.9854
ANCB01005261.1:489-2297	-3.06801	0.000459389	0.210773	1.59523	hypothetical protein TRIATDRAFT_306768	metabolic process
ANCB01005190.1:65-606	-0.788514	0.000465597	30.1375	52.1098	glycosyltransferase family 17 protein	beta-1,4-mannosylglycoprotein 4-beta-N-acetylglucosaminyltransferase activity; membrane; protein N-linked glycosylation	N-Glycan biosynthesis	4-beta-N-acetylglucosaminyltransferase	ec:2.4.1.144
ANCB01003640.1:93-2025	-2.79171	0.000468463	0.30197	2.01751
ANCB01008537.1:6159-8052	-2.60087	0.000477218	6.30692	40.3134	serine	serine-type endopeptidase activity; proteolysis
ANCB01005795.1:1095-4103	-2.17453	0.000477288	1.03977	5.21197	peptidase a1	aspartic-type endopeptidase activity; proteolysis
ANCB01001261.1:1214-1687	-3.8876	0.000494978	0.106071	1.60621
ANCB01010612.1:173-738	-1.28387	0.00050111	3.31971	8.04792
ANCB01003746.1:74-1209	-0.806529	0.000530758	16.8432	29.3971	hypothetical protein TRIATDRAFT_141864	dephosphorylation; phosphatase activity
ANCB01009261.1:227-2338	-1.18793	0.000532527	167.463	382.933	geranylgeranyl pyrophosphate synthase	isoprenoid biosynthetic process; transferase activity
ANCB01010563.1:7977-8818	-1.42947	0.000545421	1.84646	5.13675
ANCB01010465.1:3754-5457	-1.26144	0.00055017	3.30054	7.92933	glutathione s-transferase	metabolic process; single-organism cellular process
ANCB01002437.1:4-1615	-1.09781	0.00055423	50.812	108.841	hypothetical protein TRIATDRAFT_50984	oxidoreductase activity, acting on the aldehyde or oxo group of donors, NAD or NADP as acceptor; oxidation-reduction process
ANCB01003888.1:284-1423	-1.22472	0.000568366	60.3374	141.505	conserved hypothetical protein	heme binding; "oxidoreductase activity, acting on paired donors, with incorporation or reduction of molecular oxygen"; iron ion binding; peroxidase activity; electron carrier activity; oxidation-reduction process; response to oxidative stress	Phenylalanine metabolism; Phenylpropanoid biosynthesis	lactoperoxidase; lactoperoxidase	ec:1.11.1.7; ec:1.11.1.7
ANCB01004890.1:569-3275	-1.63672	0.000589183	9.14775	28.5786	hypothetical protein TRIATDRAFT_319877	integral to membrane; cell outer membrane
ANCB01012085.1:12530-13490	-1.43575	0.000594848	6.07444	16.4348
ANCB01014644.1:2224-5584	-1.12776	0.000609865	25.2224	55.2378
ANCB01008141.1:214-1396	-1.85084	0.000620013	1.16384	4.90333	hypothetical protein TRIATDRAFT_83867	catalytic activity; metabolic process
ANCB01010212.1:561-3012	-2.3177	0.000623264	1.86701	9.906	glycoside hydrolase family 23 protein	hydrolase activity
ANCB01013259.1:93-2774	-1.01806	0.000626233	31.8599	64.6874
ANCB01006702.1:37-819	-1.40994	0.000642815	1.91574	5.20259	dihydrodipicolinate synthase	cytoplasm; 4-hydroxy-tetrahydrodipicolinate synthase; amine-lyase activity; lysine biosynthetic process via diaminopimelate; diaminopimelate biosynthetic process	Lysine biosynthesis	synthase	ec:4.3.3.7
ANCB01010792.1:9296-10081	-2.14902	0.000649583	7.32752	33.2009	hydrophobin	extracellular region
ANCB01010351.1:919-5424	-1.50819	0.000663515	3.29564	9.75617	hypothetical protein TRIATDRAFT_293326	transport; integral to membrane; "ATPase activity, coupled to transmembrane movement of substances"; ATP catabolic process; ATP binding
ANCB01010395.1:1040-2081	-1.07881	0.000690798	5.15091	10.8498
ANCB01012186.1:97-565	-1.25008	0.000695951	4.8462	11.5849
ANCB01013032.1:51-1505	-1.16204	0.000727502	16.2574	36.5805
ANCB01009186.1:7093-7921	-0.870098	0.000731166	22.7474	41.4024	imidazoleglycerol-phosphate dehydratase	imidazoleglycerol-phosphate dehydratase activity; histidine biosynthetic process	Histidine metabolism	dehydratase	ec:4.2.1.19
ANCB01002310.1:194-864	-3.54624	0.000739468	183.314	2410.15	hydrophobin	extracellular region; cell wall
ANCB01013178.1:264-4974	-1.32207	0.000742917	5.35717	13.8203	transferase family protein	transferase activity, transferring acyl groups other than amino-acyl groups; metabolic process
ANCB01002501.1:423-1242	-1.1912	0.000770081	6.30145	14.8445
ANCB01004828.1:371-1718	-0.57557	0.000777748	63.3188	93.9031	psf3 protein	nucleus; DNA replication
ANCB01000074.1:198-2349	-0.779092	0.000780636	11.0923	18.8962	hypothetical protein TRIATDRAFT_290378	cellular protein modification process; catalytic activity
ANCB01009990.1:434-2558	-1.10034	0.000791977	11.186	24.3243
ANCB01009994.1:667-3184	-1.754	0.000795053	3.53127	12.4329
ANCB01006111.1:776-1823	-0.612252	0.000808721	26.6683	41.0084	cdp-alcohol phosphatidyltransferase	integral component of membrane; CDP-diacylglycerol-glycerol-3-phosphate 3-phosphatidyltransferase activity; phospholipid biosynthetic process	Glycerophospholipid metabolism	3-phosphatidyltransferase	ec:2.7.8.5
ANCB01014440.1:158-2178	-1.06544	0.000808721	4.04753	8.50266	mfs hexose transporter	integral component of membrane; substrate-specific transmembrane transporter activity; transmembrane transport
ANCB01008373.1:6471-8812	-1.09464	0.00081507	19.4995	41.8636	hypothetical protein TRIATDRAFT_224516	copper ion binding; oxidation-reduction process; quinone binding; primary amine oxidase activity; amine metabolic process	beta-Alanine metabolism; "Tropane, piperidine and pyridine alkaloid biosynthesis"; Isoquinoline alkaloid biosynthesis; Phenylalanine metabolism; "Glycine, serine and threonine metabolism"; Tyrosine metabolism	oxidase; oxidase; oxidase; oxidase; oxidase; oxidase	ec:1.4.3.21; ec:1.4.3.21; ec:1.4.3.21; ec:1.4.3.21; ec:1.4.3.21; ec:1.4.3.21
ANCB01013569.1:98-413	-1.21761	0.000843486	15.0905	35.3875
ANCB01011840.1:51-2318	-1.09706	0.000847054	14.08	30.4028	hypothetical protein TRIATDRAFT_41152	metal ion binding; nucleic acid binding
ANCB01001262.1:16-1479	-3.41027	0.000850864	0.328978	2.99171
ANCB01009863.1:2952-5175	-1.16251	0.000873906	8.36964	18.6904
ANCB01000802.1:4-1578	-2.34546	0.000881594	3.79233	20.1752	choline dehydrogenase	choline dehydrogenase activity; flavin adenine dinucleotide binding; alcohol metabolic process; oxidation-reduction process	Glycine, serine and threonine metabolism	dehydrogenase	ec:1.1.99.1
ANCB01007678.1:4497-5733	-3.10299	0.000885828	0.242085	1.89056	hypothetical protein TRIATDRAFT_44417	3-isopropylmalate dehydratase activity; 3-isopropylmalate dehydratase complex; leucine biosynthetic process	Valine, leucine and isoleucine biosynthesis	dehydratase	ec:4.2.1.33
ANCB01001869.1:7748-8634	-0.328631	0.000888398	159.75	201.004	xanthine phosphoribosyltransferase 1	xanthine phosphoribosyltransferase activity; hypoxanthine phosphoribosyltransferase activity; nucleoside metabolic process; XMP salvage; hypoxanthine metabolic process	Drug metabolism - other enzymes; Purine metabolism; Purine metabolism	phosphoribosyltransferase; phosphoribosyltransferase; phosphoribosyltransferase	ec:2.4.2.8; ec:2.4.2.8; ec:2.4.2.22
ANCB01013119.1:2309-5371	-2.24205	0.000949586	6.42043	31.357	Hypothetical protein TRIATDRAFT_35193	oxidoreductase activity; oxidation-reduction process; FMN binding
ANCB01004742.1:68-3033	-1.28466	0.000955152	42.6938	104.51
ANCB01007979.1:4184-5868	-1.67083	0.000961264	26.1681	84.329	glycoside hydrolase family 16 protein	carbohydrate metabolic process; "hydrolase activity, hydrolyzing O-glycosyl compounds"
ANCB01006680.1:71-1371	-0.501174	0.000988396	109.838	155.08
ANCB01005718.1:46-2379	-2.69947	0.000991651	4.57221	31.751	polyketide synthase	zinc ion binding; oxidoreductase activity; "transferase activity, transferring acyl groups other than amino-acyl groups"; sterigmatocystin biosynthetic process; oxidation-reduction process; emericellamide biosynthetic process; o-orsellinic acid biosynthetic process; monodictyphenone biosynthetic process
ANCB01013178.1:5023-6245	-0.772453	0.00101683	19.3936	33.3269	short chain dehydrogenase reductase family	binding; oxidoreductase activity; oxidation-reduction process
ANCB01013426.1:3359-5278	-1.32997	0.00101683	54.6559	138.411	hypothetical protein TRIATDRAFT_291372	membrane; transport; transporter activity
ANCB01008375.1:138-2345	-1.15238	0.00102723	32.2828	72.0317
ANCB01014462.1:103-1244	-0.99581	0.00106624	12.599	25.336	hypothetical protein TRIATDRAFT_33728	catalytic activity; metabolic process
ANCB01004938.1:44-239	-2.58446	0.0010703	0.583976	4.18826
ANCB01001422.1:1101-3136	-1.11987	0.00107388	1662.66	3627.16	woronin body major protein	translation elongation factor activity; ribosome binding; translational frameshifting; peptidyl-lysine modification to peptidyl-hypusine; positive regulation of translational elongation; positive regulation of translational termination
ANCB01003615.1:18-795	-1.59485	0.00108546	1.13606	3.49982
ANCB01010341.1:1557-2774	-1.53657	0.00111716	27.201	79.6521
ANCB01008814.1:1218-1860	-1.76151	0.00111716	1.14819	3.8749
ANCB01009946.1:717-1539	-2.49794	0.00113377	20.9089	123.775
ANCB01008338.1:97-1920	-1.7245	0.00114361	0.812557	3.12709	d-3-phosphoglycerate dehydrogenase	NAD binding; oxidation-reduction process; "oxidoreductase activity, acting on the CH-OH group of donors, NAD or NADP as acceptor"
ANCB01002314.1:8158-9739	-2.02939	0.00114361	70.7154	295.518
ANCB01006299.1:2464-2823	-0.565942	0.00114738	161.655	239.177	cytochrome c oxidase polypeptide v	cytochrome-c oxidase activity
ANCB01013390.1:38-329	-1.38715	0.00115021	27.5685	72.814	hypothetical protein TRIATDRAFT_129231	catalytic activity; metabolic process
ANCB01003504.1:306-2386	-2.5117	0.00117339	9.77634	58.5675	tripeptidyl peptidase a	fungal-type cell wall; cell septum; serine-type endopeptidase activity; tripeptide aminopeptidase activity; proteolysis
ANCB01005214.1:708-2961	-1.98991	0.00121361	0.530551	2.04894	hypothetical protein TRIATDRAFT_45747	sequence-specific DNA binding RNA polymerase II transcription factor activity; zinc ion binding; "regulation of transcription, DNA-dependent"; nucleus
ANCB01007544.1:57-2758	-1.53989	0.00122821	5.63704	16.699	homeobox and c2h2 transcription	metal ion binding
ANCB01014159.1:1003-6463	-1.54166	0.00123992	9.48572	28.2077	gmc oxidoreductase	integral component of membrane; prenyltransferase activity; choline dehydrogenase activity; flavin adenine dinucleotide binding; alcohol metabolic process; oxidation-reduction process	Glycine, serine and threonine metabolism	dehydrogenase	ec:1.1.99.1
ANCB01003273.1:334-2320	-1.47344	0.00126723	7.23553	20.2963
ANCB01008112.1:3479-5492	-0.933037	0.00129401	5.8478	11.3305
ANCB01005458.1:3429-4519	-1.14522	0.00134786	7.15902	15.8544	hypothetical protein TRIATDRAFT_146090	integral to membrane; response to stress
ANCB01003467.1:58-689	-2.62165	0.00134786	0.451684	2.97837	acyl transferase	transferase activity, transferring acyl groups other than amino-acyl groups; metabolic process
ANCB01011482.1:1347-2520	-0.883997	0.00136067	32.0045	59.141	glutathione s-transferase	protein binding
ANCB01012860.1:286-2944	-0.720219	0.0013678	21.5178	35.7668
ANCB01002949.1:4493-5168	-0.88978	0.00137448	9.39904	17.0457
ANCB01003956.1:8-1735	-1.93662	0.0013885	1.15113	4.63978	hypothetical protein TRIATDRAFT_93889	oxidation-reduction process; oxidoreductase activity
ANCB01012056.1:836-3038	-0.585493	0.00139404	44.9736	67.1546
ANCB01006583.1:29-544	-2.84455	0.00141067	0.255785	2.06435
ANCB01008904.1:1470-2563	-0.703364	0.00142986	31.6699	51.0733
ANCB01011702.1:2579-3671	-1.48527	0.00143866	1.54019	4.47845
ANCB01009685.1:9538-10584	-0.741263	0.00147088	37.9768	63.6777	chorismate mutase	intracellular part; chorismate mutase activity; aromatic amino acid family biosynthetic process; chorismate metabolic process	Phenylalanine, tyrosine and tryptophan biosynthesis	mutase	ec:5.4.99.5
ANCB01010743.1:1330-3849	-0.653942	0.00147487	34.6097	53.9319
ANCB01005690.1:11584-14771	-1.84261	0.00147648	1.54547	5.54189	hypothetical protein TRIATDRAFT_47789, partial	protein binding
ANCB01008792.1:1467-3515	-1.10474	0.00149525	22.7062	49.2155	protein	integral component of membrane; transmembrane transport
ANCB01011441.1:1489-6914	-1.27172	0.00156085	34.6897	84.1687	abc transporter family protein	transmembrane transport; integral to membrane; "ATPase activity, coupled to transmembrane movement of substances"; ATP catabolic process; ATP binding
ANCB01007540.1:11196-13364	-1.29738	0.00157074	10.932	27.0162	nacht and ankyrin domain containing protein	metal ion binding; organic cyclic compound binding; heterocyclic compound binding
ANCB01006773.1:2580-3126	-2.04629	0.0015741	7.22633	30.7182
ANCB01004792.1:10805-11354	-1.53125	0.00161121	37.8607	110.731
ANCB01007955.1:6632-7830	-0.513844	0.00162453	39.0486	56.2357	hypothetical protein TRIATDRAFT_238686, partial	hydrolase activity; zinc ion binding; metabolic process
ANCB01006394.1:18009-19689	-0.83199	0.00162453	23.7065	42.355	thymidylate kinase	thymidylate kinase activity; ATP binding; dTDP biosynthetic process; mycelium development; nucleotide phosphorylation	Pyrimidine metabolism	kinase	ec:2.7.4.9
ANCB01005950.1:2335-3012	-1.21743	0.00162453	12.5594	29.7292
ANCB01010714.1:408-1850	-3.09685	0.00163109	0.187873	2.01133	hypothetical protein TRIATDRAFT_300714	oxidation-reduction process; oxidoreductase activity
ANCB01009092.1:148-1435	-0.929219	0.00166819	4.59883	8.87053
ANCB01000010.1:275-2768	-2.73362	0.00168251	42.4425	300.868
ANCB01014506.1:30-407	-2.19427	0.00170082	41.2855	194.947
ANCB01007240.1:366-1609	-1.59792	0.00178032	1.1568	3.94995	c4-dicarboxylate transporter malic acid transport protein	integral component of membrane; sulfite transport; transmembrane transport
ANCB01012991.1:450-1860	-0.835204	0.00180324	5.41902	9.64986
ANCB01005164.1:1140-1770	-0.73094	0.00183314	23.9541	39.6863
ANCB01009976.1:40-3543	-1.05595	0.00184095	8.90351	18.5989	polyketide synthase	zinc ion binding; oxidoreductase activity; oxidation-reduction process; "transferase activity, transferring acyl groups other than amino-acyl groups"
ANCB01007730.1:1111-2964	-1.20872	0.00184353	10.7617	24.9327
ANCB01011646.1:501-1594	-2.19898	0.0018701	0.437984	1.85678
ANCB01010340.1:750-1770	-1.29683	0.00188166	38.6633	95.456	hypothetical protein TRIATDRAFT_89075	nutrient reservoir activity
ANCB01005951.1:47-1258	-1.10893	0.00195366	16.6293	36.4235
ANCB01013071.1:1288-3115	-0.527647	0.0019835	57.004	81.5673	cystathionine gamma-synthase	nucleus; cytoplasm; "hydrolase activity, acting on carbon-nitrogen (but not peptide) bonds"; lyase activity; pyridoxal phosphate binding; carbohydrate metabolic process
ANCB01012050.1:96-729	-0.376945	0.0019861	198.188	256.326
ANCB01011942.1:201-2160	-1.44781	0.00201038	4.98945	13.8958	abc multidrug transporter	integral component of membrane; ATP binding; "ATPase activity, coupled to transmembrane movement of substances"; ATP catabolic process; transmembrane transport
ANCB01008274.1:157-1656	-1.46116	0.00205996	9.15441	25.5944
ANCB01008382.1:1028-4061	-1.84574	0.00205996	5.97031	21.9444	tpa: family regulatory (afu_orthologue afua_3g14730)	transferase activity, transferring acyl groups other than amino-acyl groups; metabolic process
ANCB01013771.1:3531-4127	-0.490795	0.00207082	108.183	151.409
ANCB01001523.1:9833-12192	-1.14631	0.00214656	80.8066	179.768
ANCB01009382.1:889-2274	-1.24403	0.00214694	19.7781	47.2559	hypothetical protein TRIATDRAFT_298755	high-affinity iron ion transport; iron ion transmembrane transporter activity; high affinity iron permease complex
ANCB01004741.1:5129-5768	-1.71077	0.00223856	1.42707	4.5871
ANCB01013448.1:770-3233	-2.04156	0.00225941	16.7064	70.6762
ANCB01010576.1:1396-1969	-1.51198	0.00230973	4.38376	12.7393
ANCB01005388.1:1297-3968	-0.84252	0.00232448	29.7606	53.665	intracellular serine protease protein	serine-type endopeptidase activity; proteolysis
ANCB01008472.1:54-2929	-1.61576	0.00236476	19.0286	59.2409	beta-mannosidase	hydrolase activity, hydrolyzing O-glycosyl compounds; carbohydrate metabolic process
ANCB01007281.1:2554-3546	-0.667744	0.00238302	14.7447	23.5947	nucleolar protein nop52 variant	preribosome, small subunit precursor; rRNA processing
ANCB01003746.1:1352-3876	-0.618586	0.00244839	28.7263	44.134
ANCB01006729.1:2008-3068	-1.70993	0.00244839	0.757959	2.73903	hypothetical protein TRIVIDRAFT_226278	transmembrane transport; integral to membrane
ANCB01013982.1:238-1296	-1.20741	0.0024775	3.45455	8.16258	hypothetical protein TRIATDRAFT_90220	oxidation-reduction process; oxidoreductase activity
ANCB01014185.1:76-1400	-1.69097	0.00250267	0.804144	2.72205
ANCB01014030.1:2884-5737	-0.694216	0.00250364	13.5061	21.9749	hypothetical protein TRIATDRAFT_244247	protein binding
ANCB01002915.1:423-1150	-1.72912	0.00250364	0.824496	2.7742
ANCB01008340.1:2648-3759	-1.07963	0.00251628	6.70225	14.3233	nucleoside-diphosphate-sugar	isomerase activity; coenzyme binding; cellular metabolic process
ANCB01002717.1:583-1421	-1.43567	0.00253681	4.80705	13.1898
ANCB01014605.1:1570-3704	-1.71776	0.00253681	2.92263	9.86082	ankyrin repeat-containing	protein binding
ANCB01011755.1:794-1836	-1.74613	0.00253681	1.76367	6.25139
ANCB01006870.1:7384-8754	-1.66051	0.00254303	2.09089	6.55046
ANCB01006751.1:147-1365	-0.93407	0.00261533	5.55659	10.6585	carotenoid cleavage dioxygenase 1	dioxygenase activity; oxidation-reduction process
ANCB01011671.1:47-786	-1.2729	0.00262734	2.341	5.3545	hypothetical protein TRIATDRAFT_54816	oxidation-reduction process; oxidoreductase activity
ANCB01009509.1:54-2054	-1.06672	0.00263849	15.8711	33.1933	hypothetical protein TRIVIDRAFT_59760	carbon-sulfur lyase activity; metabolic process
ANCB01001333.1:209-1542	-2.49248	0.00265714	0.321148	1.9846	hypothetical protein TRIVIDRAFT_58256	catalytic activity; carbohydrate metabolic process
ANCB01000985.1:1081-3051	-1.24086	0.00266341	3.42481	8.4054
ANCB01005056.1:1744-3368	-2.71615	0.00271195	0.19453	1.38697
ANCB01004979.1:1936-3331	-1.92023	0.00274819	1.15797	4.66164	hypothetical protein TRIATDRAFT_292305	catalytic activity; metabolic process
ANCB01005199.1:74-363	-1.55117	0.00275755	1.47717	4.04442
ANCB01008211.1:713-1656	-0.822967	0.00279786	62.8697	111.557
ANCB01003537.1:94-1386	-3.0492	0.00279804	0.155192	1.68387	hypothetical protein TRIATDRAFT_298910	trichodiene synthase activity; sesquiterpenoid biosynthetic process	Sesquiterpenoid and triterpenoid biosynthesis	synthase	ec:4.2.3.6
ANCB01007868.1:5109-6622	-0.971478	0.00280233	4.51448	8.94602
ANCB01000878.1:72-1692	-1.43125	0.00281803	3.83128	10.4347
ANCB01011165.1:3156-6763	-1.71372	0.00286179	50.4525	168.284
ANCB01005622.1:45-998	-2.20086	0.00286179	1.20553	5.91121
ANCB01001932.1:499-2099	-0.757704	0.00288486	24.2193	41.1595	fad binding domain containing protein	oxidoreductase activity; metal ion binding; oxidation-reduction process
ANCB01014182.1:4369-7129	-1.23609	0.00288486	93.0876	220.596	aaa family	ATP binding; nucleoside-triphosphatase activity; metabolic process	Purine metabolism; Thiamine metabolism	phosphatase; phosphatase	ec:3.6.1.15; ec:3.6.1.15
ANCB01004022.1:200-1765	-1.07014	0.00290791	455.77	960.564	formate dehydrogenase	cytosol; formate dehydrogenase (NAD+) activity; "oxidoreductase activity, acting on the CH-OH group of donors, NAD or NADP as acceptor"; NAD binding; oxidation-reduction process	Methane metabolism; Glyoxylate and dicarboxylate metabolism	dehydrogenase; dehydrogenase	ec:1.2.1.2; ec:1.2.1.2
ANCB01000203.1:72-2364	-0.761973	0.00296801	16.0756	27.4316
ANCB01012646.1:3571-3957	-0.804612	0.0029997	5.47206	9.53093
ANCB01004912.1:108-1370	-1.96442	0.00303769	1.78873	6.82856	family regulatory protein	transferase activity, transferring acyl groups other than amino-acyl groups; metabolic process
ANCB01013511.1:1034-1678	-2.08308	0.00306091	951.744	4151.51
ANCB01013082.1:4-1510	-1.88099	0.00309958	4.76008	18.1472	glycoside hydrolase family 18 protein	hydrolase activity, hydrolyzing O-glycosyl compounds; carbohydrate metabolic process
ANCB01010418.1:40-1473	-1.9843	0.00310249	2.00028	8.34987
ANCB01012996.1:31-1601	-1.69769	0.00312318	0.937223	2.90132	hypothetical protein TRIATDRAFT_316880	regulation of transcription from RNA polymerase II promoter; zinc ion binding; sequence-specific DNA binding RNA polymerase II transcription factor activity; DNA binding; nucleus
ANCB01010939.1:1661-5108	-3.30393	0.00315577	0.257154	2.98432	hypothetical protein TRIATDRAFT_88424	oxidation-reduction process; oxidoreductase activity
ANCB01012731.1:2310-3687	-0.98297	0.00319884	10.4969	20.5472	hypothetical protein TRIATDRAFT_78555	zinc ion binding; NAPE-specific phospholipase D activity	Ether lipid metabolism; Glycerophospholipid metabolism	D; D	ec:3.1.4.4; ec:3.1.4.4
ANCB01007365.1:1203-2891	-0.729358	0.00325738	27.7219	46.1327
ANCB01001949.1:5-1303	-0.758984	0.00326769	16.5682	28.2685	acyl- n-acyltransferase	N-acetyltransferase activity; metabolic process; mycelium development
ANCB01000728.1:50-1501	-1.04422	0.00326769	9.95599	21.1994
ANCB01013422.1:793-2455	-1.14439	0.00332016	39.6714	88.1613
ANCB01004817.1:2203-4279	-0.898839	0.00342095	31.0739	57.9384
ANCB01012705.1:11163-13098	-0.873242	0.00342819	6.8592	12.306
ANCB01003218.1:1111-2264	-1.14317	0.00349671	19.4578	43.0904	hypothetical protein TRIATDRAFT_297460	metabolic process; catalytic activity; magnesium ion binding; thiamine pyrophosphate binding
ANCB01006929.1:2027-3202	-0.681357	0.00357678	7.78938	12.6415	beta-lactamase domain protein	hydrolase activity; metabolic process
ANCB01006345.1:6685-8934	-1.13575	0.00359606	64.7092	142.936	hypothetical protein TRIATDRAFT_40685	flavin adenine dinucleotide binding; choline dehydrogenase activity; oxidation-reduction process; alcohol metabolic process	Glycine, serine and threonine metabolism	dehydrogenase	ec:1.1.99.1
ANCB01007325.1:7395-11572	-0.878768	0.00360039	15.149	27.996
ANCB01002187.1:52-1328	-1.37005	0.00364044	2.1678	5.95518
ANCB01009993.1:3550-4973	-1.32298	0.00372104	11.7201	29.3738	major facilitator superfamily	integral component of membrane; transmembrane transport
ANCB01014527.1:61-303	-0.939137	0.00379249	19.6322	37.9465
ANCB01009864.1:172-2352	-2.33888	0.00380422	0.512939	2.81347	subtilisin-like protein	serine-type endopeptidase activity; proteolysis
ANCB01002140.1:779-2307	-0.681342	0.00381939	31.6898	51.0895	hypothetical protein TRIATDRAFT_151269	copper ion binding
ANCB01000296.1:13490-14426	-0.591083	0.00383217	36.7476	55.7735
ANCB01008199.1:6981-8845	-1.09437	0.00385427	9.75579	21.0736	glycosyltransferase family 31 protein	transferase activity; metabolic process
ANCB01007470.1:7147-10640	-1.10979	0.00391344	9.35343	20.1969	hypothetical protein TRIATDRAFT_220452	zinc ion binding; protein binding
ANCB01007138.1:315-1265	-0.954338	0.00392943	22.908	44.4124	hypothetical protein TRIATDRAFT_158420	oxidation-reduction process; oxidoreductase activity
ANCB01012698.1:1272-2154	-1.40106	0.00397597	9.85678	26.5129
ANCB01014204.1:3846-5516	-0.880965	0.00404555	7.35179	13.3508
ANCB01001977.1:270-3770	-1.05476	0.00419612	5.09278	10.7383	hypothetical protein TRIATDRAFT_291230	zinc ion binding
ANCB01001023.1:863-1602	-1.55382	0.00420707	7.68468	22.6372
ANCB01005224.1:2874-3966	-0.574359	0.00422813	14.9196	22.1201
ANCB01007463.1:2399-5014	-1.64406	0.00424863	19.5946	62.1163	hypothetical protein TRIATDRAFT_321537	catechol O-methyltransferase activity	Steroid hormone biosynthesis; Betalain biosynthesis; Tyrosine metabolism	O-methyltransferase; O-methyltransferase; O-methyltransferase	ec:2.1.1.6; ec:2.1.1.6; ec:2.1.1.6
ANCB01013609.1:2822-3777	-1.01269	0.00427445	8.09017	16.1022	hypothetical protein TRIATDRAFT_40825	carboxy-lyase activity; metabolic process
ANCB01003454.1:56-953	-1.05482	0.00430131	7.9023	16.1758
ANCB01008372.1:353-3769	-1.20314	0.00433059	11.2682	26.1623	predicted protein	oxidoreductase activity; oxidation-reduction process; integral to membrane
ANCB01012085.1:2704-4365	-0.995785	0.00450745	5.29866	10.9619	hypothetical protein TRIATDRAFT_223785	catalytic activity; ADP binding; nucleoside metabolic process
ANCB01011545.1:316-5633	-2.07737	0.00450865	2.23962	9.84724	rhs repeat protein	self proteolysis
ANCB01002813.1:158-1220	-0.71045	0.00457717	42.0969	68.9795
ANCB01013551.1:2307-2717	-1.36654	0.00461791	10.9042	28.2778
ANCB01013999.1:10438-11608	-1.24138	0.00462429	2.61596	6.76429	hypothetical protein TRIATDRAFT_322122	photosynthesis; chlorophyll biosynthetic process; carotenoid biosynthetic process; oxidation-reduction process; oxidoreductase activity
ANCB01002550.1:17-2347	-0.805999	0.0046461	9.06223	16.2654	hypothetical protein TRIATDRAFT_240747	integral to membrane; amino acid transmembrane transporter activity; amino acid transmembrane transport
ANCB01010151.1:503-963	-0.477717	0.00471777	44.6452	62.2684
ANCB01002350.1:197-1502	-1.22205	0.00482392	30.5336	71.5126
ANCB01007846.1:123-1568	-1.65889	0.00482392	5.96796	19.2187
ANCB01010623.1:3470-4139	-2.45726	0.0048555	0.348156	1.77886	alkyl hydroperoxide reductase	antioxidant activity; oxidoreductase activity; oxidation-reduction process
ANCB01006730.1:1710-2893	-1.36112	0.00493487	1.55917	4.05957
ANCB01005789.1:2025-4199	-1.48593	0.00494857	179.732	509.198
ANCB01001816.1:58-1782	-1.80305	0.00497257	4.39432	15.5422
ANCB01005646.1:407-3487	-1.02658	0.00505093	4.30469	8.75473	hypothetical protein TRIATDRAFT_282604, partial	serine-type endopeptidase activity; proteolysis
ANCB01008428.1:2178-3784	-1.38663	0.00505115	2.96549	7.59553
ANCB01013906.1:262-1396	-1.33258	0.00517045	18.0343	45.7443
ANCB01007992.1:173-2082	-0.808218	0.00518523	44.2897	77.5632	hypothetical protein TRIATDRAFT_292053	siroheme biosynthetic process; precorrin-2 dehydrogenase activity; uroporphyrin-III C-methyltransferase activity; methylation; oxidation-reduction process	Porphyrin and chlorophyll metabolism; Porphyrin and chlorophyll metabolism	C-methyltransferase; dehydrogenase	ec:2.1.1.107; ec:1.3.1.76
ANCB01014324.1:2007-3359	-2.03307	0.00524482	0.789075	3.3041
ANCB01001643.1:7013-8344	-0.589531	0.00529358	34.6475	52.4042	isochorismatase domain-containing protein 2	nucleotide binding; nucleoside-triphosphatase activity; metabolic process	Purine metabolism; Thiamine metabolism	phosphatase; phosphatase	ec:3.6.1.15; ec:3.6.1.15
ANCB01003370.1:887-1789	-1.09977	0.00532359	2.03277	4.46774	hypothetical protein TRIATDRAFT_237081, partial	transmembrane transport; integral to membrane
ANCB01012442.1:42-920	-1.37022	0.00532359	4.38278	11.1112
ANCB01014348.1:5599-6386	-0.734576	0.00532906	29.1247	48.6031	phytanoyl- dioxygenase family protein	dioxygenase activity; oxidation-reduction process
ANCB01010871.1:165-1758	-0.700819	0.00535084	27.2939	44.6844
ANCB01013827.1:2415-4603	-0.943492	0.00539688	6.08656	11.4624	hypothetical protein TRIVIDRAFT_37227	hydrolase activity
ANCB01000762.1:2547-3733	-2.3338	0.00543525	16.7728	88.7824	lipoxygenase 1	oxidoreductase activity, acting on single donors with incorporation of molecular oxygen, incorporation of two atoms of oxygen; metal ion binding; oxidation-reduction process
ANCB01008788.1:22-1798	-0.631434	0.00544547	29.8844	46.4584
ANCB01003529.1:43-1064	-3.27804	0.00545076	0.0598855	0.957563	hypothetical protein TRIATDRAFT_46525	heme binding; peroxidase activity; oxidation-reduction process; response to oxidative stress	Phenylpropanoid biosynthesis; Phenylalanine metabolism; Phenylalanine metabolism; Phenylpropanoid biosynthesis	lactoperoxidase; lactoperoxidase; lactoperoxidase; lactoperoxidase	ec:1.11.1.7; ec:1.11.1.7; ec:1.11.1.7; ec:1.11.1.7
ANCB01005437.1:2834-4280	-1.10724	0.00554483	4.1129	8.90491	carbohydrate esterase family 8 protein	pectinesterase activity; cell wall modification; aspartyl esterase activity; cell wall	Starch and sucrose metabolism; Pentose and glucuronate interconversions	pectin demethoxylase; pectin demethoxylase	ec:3.1.1.11; ec:3.1.1.11
ANCB01009143.1:110-1778	-0.867188	0.00559692	3.98256	7.41852
ANCB01005878.1:2693-3445	-1.03987	0.00585463	3.161	6.87051
ANCB01012830.1:2539-4562	-0.737955	0.00590432	35.9878	60.0917
ANCB01001869.1:4866-6191	-1.08956	0.00590432	4.71919	9.91584	hypothetical protein TRIATDRAFT_321420	alcohol metabolic process; alcohol O-acetyltransferase activity
ANCB01006681.1:3215-5066	-1.46322	0.00591339	17.31	48.1531
ANCB01008813.1:65-1867	-0.913317	0.00606598	19.2319	36.444	major facilitator superfamily transporter	integral component of membrane; transmembrane transport
ANCB01002986.1:4084-6193	-4.69767	0.00607259	0	0.737888	hypothetical protein TRIATDRAFT_79340	oxidation-reduction process; oxidoreductase activity
ANCB01007040.1:3102-3737	-1.28101	0.00607569	2.88623	7.32108
ANCB01006770.1:3689-4729	-0.880358	0.00607992	5.03016	9.38727	phospholipase carboxylesterase	hydrolase activity; metabolic process; mycelium development
ANCB01004084.1:39-1429	-1.59678	0.00608394	0.797101	2.2801
ANCB01002375.1:1279-3087	-0.91232	0.00608627	10.8099	20.4771
ANCB01001991.1:162-1752	-1.39355	0.00628359	112.678	299.173	mac1 interacting protein 1	transmembrane signaling receptor activity; "protein binding, bridging"; pathogenesis
ANCB01004252.1:119-2180	-1.7032	0.00628359	2.76255	8.84937
ANCB01007798.1:558-2864	-1.33143	0.00633178	41.0427	104.373	mfs peptide transporter	integral component of membrane; transporter activity; oligopeptide transport
ANCB01012086.1:114-1042	-2.37534	0.00644817	0.853069	4.68054	alcohol dehydrogenase	zinc ion binding; nitronate monooxygenase activity; oxidation-reduction process; "transferase activity, transferring acyl groups other than amino-acyl groups"	Nitrogen metabolism	monooxygenase	ec:1.13.12.16
ANCB01011772.1:10-2845	-1.06594	0.00645266	8.28254	17.6635
ANCB01007423.1:689-2907	-0.794212	0.00654725	21.7074	37.8755	alternative oxidase	integral component of membrane; respiratory chain; alternative oxidase activity; metal ion binding; oxidation-reduction process
ANCB01011921.1:77-1317	-5.29561	0.00672962	0	0.870056	hypothetical protein TRIATDRAFT_88602	steroid biosynthetic process; oxidation-reduction process; 3-beta-hydroxy-delta5-steroid dehydrogenase activity	Steroid degradation; Steroid hormone biosynthesis	dehydrogenase; dehydrogenase	ec:1.1.1.145; ec:1.1.1.145
ANCB01000763.1:62-1397	-2.31772	0.0067397	44.0454	230.683	lipoxygenase 1	oxidoreductase activity, acting on single donors with incorporation of molecular oxygen, incorporation of two atoms of oxygen; metal ion binding; oxidation-reduction process
ANCB01005717.1:2426-4605	-1.66811	0.0067874	86.9814	281.235	hypothetical protein AN2568.2	membrane
ANCB01008269.1:447-2095	-0.725894	0.00680067	18.5123	30.7987
ANCB01011853.1:39-1193	-0.949076	0.00682248	5.94996	11.6482
ANCB01000728.1:1693-2878	-0.939823	0.00691272	3.66689	7.16585	hypothetical protein TRIVIDRAFT_222457	cellular metabolic process; coenzyme binding; catalytic activity
ANCB01008956.1:4220-4399	-0.888319	0.00693101	105.421	195.582
ANCB01010811.1:35-762	-0.715044	0.00695538	10.0427	16.6341	hypothetical protein TRIATDRAFT_292375	transmembrane transport; integral to membrane
ANCB01012059.1:57-1833	-0.929031	0.00698484	20.8978	39.8872
ANCB01004805.1:21-1815	-0.98698	0.00698484	16.5663	33.2767	cytochrome p450	monooxygenase activity; iron ion binding; "oxidoreductase activity, acting on paired donors, with incorporation or reduction of molecular oxygen"; heme binding; oxidation-reduction process
ANCB01006517.1:36-1990	-1.58717	0.00722853	58.3467	178.035	beta- -glucanosyltransferase	transferase activity; hydrolase activity; carbohydrate metabolic process
ANCB01006392.1:283-1316	-0.691194	0.0072368	16.7121	27.0936	hypothetical protein TRIATDRAFT_30456	formyltetrahydrofolate deformylase activity; "hydroxymethyl-, formyl- and related transferase activity"; amino acid binding; 'de novo' IMP biosynthetic process	One carbon pool by folate; Glyoxylate and dicarboxylate metabolism	deformylase; deformylase	ec:3.5.1.10; ec:3.5.1.10
ANCB01009951.1:4961-6805	-1.33531	0.00728	4.87575	12.2916	gpcr -type	termination of G-protein coupled receptor signaling pathway
ANCB01011830.1:146-2009	-0.644375	0.00728435	24.7899	39.1839	protein bfr2	nucleolus
ANCB01000605.1:109-612	-1.17756	0.00728435	2.04314	4.30684	hypothetical protein TRIATDRAFT_212733	transmembrane transport; integral to membrane
ANCB01000767.1:38-610	-1.54722	0.0072901	4144.94	12287.5
ANCB01010378.1:865-1264	-0.987309	0.00729027	2.78681	5.7713	abc transporter cdr4	integral component of membrane; ATP binding; "ATPase activity, coupled to transmembrane movement of substances"; ATP catabolic process; transmembrane transport
ANCB01000343.1:422-2388	-1.53307	0.00729586	4.418	13.1283	nadh-dependent flavin oxidoreductase	FMN binding; oxidoreductase activity; oxidation-reduction process
ANCB01005524.1:4715-6796	-0.776693	0.00744302	11.2905	19.2492	c6 transcription factor	nucleus; sequence-specific DNA binding RNA polymerase II transcription factor activity; DNA binding; zinc ion binding; regulation of transcription from RNA polymerase II promoter
ANCB01014109.1:3363-3995	-1.55983	0.00750076	1.31023	3.91653
ANCB01006346.1:206-1911	-1.03621	0.00758498	13.7278	28.256
ANCB01005617.1:422-1951	-2.16688	0.00773518	0.517047	2.51997	hypothetical protein TRIATDRAFT_182617, partial	transmembrane transport; integral to membrane
ANCB01014476.1:20-5095	-3.36269	0.0077423	0.0598855	1.09922	polyketide synthase	zinc ion binding; oxidoreductase activity; oxidation-reduction process; "transferase activity, transferring acyl groups other than amino-acyl groups"
ANCB01010710.1:1015-2599	-1.86983	0.00796649	16.3606	61.5159
ANCB01004099.1:13441-14766	-0.892123	0.00797958	53.7188	99.8354	hypothetical protein TRIATDRAFT_299206	oxidation-reduction process; oxidoreductase activity
ANCB01001140.1:1034-2597	-1.40704	0.00797958	1.46934	3.88918	hypothetical protein TRIATDRAFT_90465	oxidation-reduction process; oxidoreductase activity
ANCB01001640.1:2494-3414	-0.364901	0.00804257	81.071	104.133	54s ribosomal protein l12	mitochondrion; ribosome; structural constituent of ribosome; translation; aerobic respiration
ANCB01013138.1:4932-7602	-1.17534	0.00806953	234.715	533.664	hypothetical protein FG03248.1	transport; integral to membrane; transporter activity
ANCB01003617.1:575-1572	-0.766195	0.00807298	15.8134	27.1743	zn-dependent hydrolases of the beta-lactamase	hydrolase activity; metabolic process
ANCB01014625.1:333-2047	-0.764609	0.00811779	38.0263	64.821	acylase acy 1	gamma-glutamyltransferase activity; glutathione metabolic process	Taurine and hypotaurine metabolism; Glutathione metabolism; Cyanoamino acid metabolism	glutamyl transpeptidase; glutamyl transpeptidase; glutamyl transpeptidase	ec:2.3.2.2; ec:2.3.2.2; ec:2.3.2.2
ANCB01005389.1:100-2976	-1.02981	0.00814367	10.465	21.4018	major intracellular serine protease	serine-type endopeptidase activity; proteolysis
ANCB01011168.1:798-2046	-0.827815	0.0082195	31.565	56.0261	hypothetical protein TRIATDRAFT_316306	catechol 1,2-dioxygenase activity; ferric iron binding; catechol-containing compound metabolic process; oxidation-reduction process	Toluene degradation; Fluorobenzoate degradation; Benzoate degradation; Chlorocyclohexane and chlorobenzene degradation	1,2-dioxygenase; "1,2-dioxygenase"; "1,2-dioxygenase"; "1,2-dioxygenase"	ec:1.13.11.1; ec:1.13.11.1; ec:1.13.11.1; ec:1.13.11.1
ANCB01009136.1:473-2694	-0.641037	0.00825811	27.1577	42.2986	glycosyltransferase family 31 protein	membrane; "transferase activity, transferring glycosyl groups"; metabolic process
ANCB01003986.1:3162-5204	-1.56238	0.008271	37.4398	112.097	peptide transporter ptr2	integral component of membrane; transporter activity; oligopeptide transport
ANCB01001957.1:1287-3230	-0.991413	0.00831178	8.6215	17.1224	hypothetical protein TRIATDRAFT_231418	copper ion binding; oxidation-reduction process; quinone binding; primary amine oxidase activity; amine metabolic process	beta-Alanine metabolism; "Tropane, piperidine and pyridine alkaloid biosynthesis"; Isoquinoline alkaloid biosynthesis; Phenylalanine metabolism; "Glycine, serine and threonine metabolism"; Tyrosine metabolism	oxidase; oxidase; oxidase; oxidase; oxidase; oxidase	ec:1.4.3.21; ec:1.4.3.21; ec:1.4.3.21; ec:1.4.3.21; ec:1.4.3.21; ec:1.4.3.21
ANCB01012366.1:74-2756	-1.42961	0.00831721	1.34683	3.6158
ANCB01013190.1:2571-3649	-0.972295	0.00832952	37.4883	74.0552
ANCB01001174.1:490-2223	-1.90794	0.00834274	5.36031	20.5857	high affinity iron permease-like protein	iron ion transmembrane transporter activity; high-affinity iron ion transport; high affinity iron permease complex
ANCB01004540.1:59-1431	-1.56148	0.00843916	10.476	31.3953	polyamine transporter 2	integral component of membrane; transmembrane transport
ANCB01004355.1:71-1064	-0.568433	0.00851263	238.864	354.44	cytochrome c oxidase polypeptide vib	mitochondrial respiratory chain complex IV; cytochrome-c oxidase activity; mitochondrial respiratory chain complex IV assembly; hydrogen ion transmembrane transport	Oxidative phosphorylation	oxidase	ec:1.9.3.1
ANCB01009126.1:940-2294	-1.31991	0.0085281	1.1795	2.93197	hypothetical protein TRIVIDRAFT_155683	ADP binding
ANCB01004198.1:117-1815	-0.938304	0.00856427	35.7888	68.6785
ANCB01011976.1:1963-3335	-0.980179	0.00856427	10.5429	20.9002
ANCB01005458.1:47-3273	-1.17595	0.00860457	4.48415	10.1568
ANCB01004977.1:2384-3776	-0.657692	0.00864488	40.8421	64.6835
ANCB01002287.1:898-1930	-1.56302	0.00873541	8.66183	25.9115
ANCB01008811.1:43-319	-0.487485	0.00874939	21.9775	30.9958
ANCB01007747.1:1808-2575	-0.442026	0.00883711	104.65	142.052	h aca ribonucleoprotein complex subunit 3	viral nucleocapsid; box H/ACA snoRNP complex; snoRNA binding; cleavage involved in rRNA processing; rRNA pseudouridine synthesis; snRNA pseudouridine synthesis
ANCB01003275.1:5213-6071	-0.661629	0.00897134	54.3904	86.1356
ANCB01014581.1:713-1237	-5.09714	0.00898721	0	1.28928
ANCB01003761.1:111-1350	-1.07321	0.00923845	25.2815	53.5572
ANCB01014187.1:494-2976	-1.00969	0.00943446	6.44666	13.2154	f-box domain-containing protein	nucleotide binding
ANCB01005501.1:256-2200	-0.771672	0.00945458	15.073	25.9959	hypothetical protein TRIATDRAFT_291934	transferase activity, transferring acyl groups other than amino-acyl groups; metabolic process
ANCB01009135.1:37-992	-1.95607	0.00969899	0.605506	2.55053	hypothetical protein TRIATDRAFT_37150	N-acetyltransferase activity
ANCB01011068.1:54-492	-0.654648	0.00976521	9.5828	15.2941
ANCB01007609.1:91-1158	-0.829086	0.00983907	6.51281	11.6294
ANCB01014325.1:18-1019	-1.7875	0.00986513	0.962075	3.58541	hypothetical protein TRIATDRAFT_154475	membrane; amino acid transmembrane transporter activity; amino acid transmembrane transport
ANCB01006870.1:8964-10467	-1.61343	0.00991744	36.4587	113.651	short-chain oxidoreductase	oxidoreductase activity; oxidation-reduction process
ANCB01014648.1:6565-7641	-0.512702	0.00991778	28.6642	41.2892	hypothetical protein TRIATDRAFT_82565	metabolic process; hydrolase activity
ANCB01010952.1:68-2183	-0.98534	0.0100892	11.1357	22.3023
ANCB01014463.1:37-2663	-1.17181	0.0101997	3.47119	8.12219	polyketide synthase	transferase activity; single-organism metabolic process
ANCB01006300.1:187-770	-0.564966	0.0102001	174.261	257.506	hypothetical protein TRIATDRAFT_298512	cytochrome-c oxidase activity	Oxidative phosphorylation	oxidase	ec:1.9.3.1
ANCB01012216.1:43-1343	-2.16846	0.0102001	77.2315	362.748
ANCB01010481.1:2257-4234	-1.14213	0.010265	49.2211	109.308	cytochrome p450	monooxygenase activity; iron ion binding; "oxidoreductase activity, acting on paired donors, with incorporation or reduction of molecular oxygen"; heme binding; oxidation-reduction process
ANCB01009122.1:2739-3601	-0.894833	0.0103113	3.36864	6.15727
ANCB01005109.1:3468-5153	-2.35297	0.0103333	26.6123	144.112	cytochrome p450	oxidoreductase activity; metal ion binding
ANCB01000173.1:494-2305	-1.61238	0.010362	3.41208	10.5915	alpha methylacyl-	nucleus; membrane; hydrolase activity; organic cyclic compound binding; heterocyclic compound binding; transport; metabolic process
ANCB01000173.1:494-2305	-1.61238	0.010362	3.41208	10.5915	l-carnitine dehydratase	catalytic activity; metabolic process
ANCB01010136.1:69-1289	-0.954439	0.0105243	9.52447	18.7174	atp-dependent zn protease	ATP binding; hydrolase activity; metabolic process
ANCB01010257.1:75-2191	-0.86226	0.0107091	6.01533	11.1512
ANCB01007236.1:978-2320	-0.922914	0.0109148	6.60068	12.387	clavaminate synthase-like protein	oxidoreductase activity, acting on paired donors, with incorporation or reduction of molecular oxygen, 2-oxoglutarate as one donor, and incorporation of one atom each of oxygen into both donors; oxidation-reduction process
ANCB01005722.1:36-713	-3.11286	0.0109279	0.12251	1.52576	PKS6	metabolic process; catalytic activity
ANCB01002768.1:90-1174	-1.15424	0.0110226	57.3746	128.358	rna-dependent rna polymerase	RNA-directed RNA polymerase activity; hydrolase activity; "transcription, RNA-templated"
ANCB01002838.1:194-1132	-0.628979	0.0110302	67.2348	103.78	proliferating cell nuclear antigen	nucleus; integral component of membrane; PCNA complex; DNA binding; substrate-specific transmembrane transporter activity; DNA polymerase processivity factor activity; regulation of DNA replication; transmembrane transport
ANCB01010888.1:69-805	-1.59471	0.0110302	2.11418	6.47742
ANCB01000781.1:3938-5625	-0.98748	0.0110496	53.8624	107.377
ANCB01005103.1:3880-5227	-1.44323	0.0110496	1.30769	3.77817
ANCB01009872.1:535-2477	-0.909253	0.0110512	6.22571	11.6734	hypothetical protein TRIATDRAFT_322976	substrate-specific transmembrane transporter activity; integral to membrane; transmembrane transport
ANCB01013290.1:19-1035	-1.18974	0.0110579	2.68035	6.2277	hypothetical protein NECHADRAFT_86790	serine-type endopeptidase activity; proteolysis
ANCB01002700.1:3128-5721	-0.774328	0.0111314	30.3886	52.1616	homeobox and c2h2 transcription	DNA binding; metal ion binding
ANCB01009782.1:1029-1503	-1.55272	0.0111394	0.839178	2.2942	hypothetical protein TRIATDRAFT_48227	substrate-specific transmembrane transporter activity; integral to membrane; transmembrane transport
ANCB01014158.1:151-988	-1.23128	0.0112123	2.54825	6.03972	hypothetical protein TRIATDRAFT_42070	flavin adenine dinucleotide binding; UDP-N-acetylmuramate dehydrogenase activity; oxidation-reduction process
ANCB01001099.1:13-2170	-1.66943	0.0112735	8.53148	27.8465
ANCB01011969.1:3589-5380	-0.352488	0.0113837	136.915	174.883	hypothetical protein TRIATDRAFT_299592	nucleic acid binding; nucleotide binding
ANCB01005994.1:3235-4984	-1.22026	0.0113896	29.9561	70.3919
ANCB01006313.1:283-2658	-0.782368	0.0115074	21.3256	36.8626
ANCB01010266.1:8236-9216	-0.861926	0.0115353	38.6414	70.3928	hypothetical protein TRIATDRAFT_9815, partial	protein dimerization activity
ANCB01002704.1:4016-5355	-0.670048	0.0115923	18.8102	29.864	hypothetical protein TRIATDRAFT_52881	cholestenol delta-isomerase activity; integral to membrane; sterol metabolic process
ANCB01008791.1:4756-6902	-0.557721	0.0116008	27.4493	40.059
ANCB01010459.1:6877-8070	-1.16388	0.0116008	2.00009	4.63125	hypothetical protein TRIATDRAFT_299764	N-acetyltransferase activity
ANCB01010497.1:1502-3008	-1.02652	0.0116897	6.90304	14.0122
ANCB01005764.1:822-1899	-0.702864	0.0120778	28.7864	47.189	hypothetical protein TRIATDRAFT_81934	isomerase activity
ANCB01008794.1:399-4093	-1.36136	0.0120829	1.31689	3.37156	non-ribosomal peptide synthetase	catalytic activity; metabolic process
ANCB01007868.1:1626-4838	-1.01896	0.0122792	30.6092	62.4188
ANCB01009284.1:128-1006	-0.849447	0.0122821	11.2817	20.3986	hypothetical protein TRIATDRAFT_302688	transmembrane transport; integral to membrane
ANCB01009176.1:3371-6384	-0.908676	0.0123074	21.2168	40.0366
ANCB01004021.1:45-296	-0.951426	0.0123992	29.4768	57.2166	formate dehydrogenase	NAD binding; oxidation-reduction process; "oxidoreductase activity, acting on the CH-OH group of donors, NAD or NADP as acceptor"
ANCB01007279.1:109-712	-0.777718	0.0124942	6.43081	11.4666	glyoxalase bleomycin resistance protein dioxygenase	dioxygenase activity; oxidation-reduction process
ANCB01000267.1:912-2276	-0.625297	0.0130954	12.0882	18.6402	hypothetical protein TRIATDRAFT_298560	hydrolase activity
ANCB01001913.1:77-1132	-0.543347	0.0131466	29.7134	43.4693	hypothetical protein TRIATDRAFT_131977	structural constituent of ribosome; RNA binding; large ribosomal subunit; translation
ANCB01010706.1:2182-4056	-0.797195	0.0132517	16.3819	28.4765	gnat family	N-acetyltransferase activity; metabolic process
ANCB01004189.1:1351-2999	-1.62152	0.0133187	0.518417	1.73123	hypothetical protein TRIATDRAFT_210911	flavin adenine dinucleotide binding; oxidoreductase activity; oxidation-reduction process
ANCB01003706.1:115-858	-1.59051	0.0134402	0.957771	2.88434
ANCB01008013.1:1840-4478	-1.37976	0.013523	2.07504	5.5572	spermidine putrescine import atp-binding protein pota	integral component of membrane; ATP binding; "ATPase activity, coupled to transmembrane movement of substances"; ATP catabolic process; transmembrane transport
ANCB01006140.1:3490-4612	-1.44799	0.0135719	0.989475	3.09331
ANCB01004124.1:3406-4083	-0.674673	0.0136763	10.8887	17.9139	dichloro- -cyclohexadiene- -diol dehydrogenase	oxidoreductase activity; oxidation-reduction process
ANCB01007631.1:31-717	-0.34384	0.0136771	109.283	138.295	hypothetical protein TRIATDRAFT_146445	oxidoreductase activity, acting on NAD(P)H; electron transport chain
ANCB01004373.1:1387-3240	-0.579801	0.0138837	22.1835	32.8624
ANCB01013232.1:199-1066	-0.428373	0.0139166	50.7599	68.4212	deoxyhypusine hydroxylase	nucleus; cytoplasm; integral component of membrane; phosphatidylethanolamine N-methyltransferase activity; hydrolase activity; deoxyhypusine monooxygenase activity; metal ion binding; microtubule cytoskeleton organization; phosphatidylcholine biosynthetic process; peptidyl-lysine modification to peptidyl-hypusine; methylation; oxidation-reduction process	Glycerophospholipid metabolism	N-methyltransferase	ec:2.1.1.17
ANCB01014698.1:58-941	-1.41538	0.0139486	90.3133	244.189	hypothetical protein TRIATDRAFT_298717	heme binding; oxygen transporter activity; oxidoreductase activity; oxygen transport; iron ion binding; oxidation-reduction process; oxygen binding
ANCB01010713.1:956-2965	-0.758684	0.0141298	6.35448	11.1055	hypothetical protein TRIATDRAFT_34851	substrate-specific transmembrane transporter activity; integral to membrane; transmembrane transport
ANCB01005802.1:1754-2415	-0.633769	0.0142233	119.48	185.433
ANCB01008919.1:1857-3936	-0.449988	0.0143621	69.1327	94.448	hypothetical protein TRIATDRAFT_145887	cytoplasm; tyrosyl-tRNA aminoacylation; tyrosine-tRNA ligase activity; ATP binding	Aminoacyl-tRNA biosynthesis	ligase	ec:6.1.1.1
ANCB01003998.1:6529-7992	-0.67048	0.0143951	6.1486	9.98263
ANCB01000599.1:5060-7061	-0.927236	0.0144035	34.2762	65.4765	glycoside hydrolase family 71 protein	hydrolase activity
ANCB01009336.1:221-1711	-0.611121	0.0144036	15.2367	23.3882
ANCB01009593.1:588-1903	-1.62019	0.0151736	0.645035	2.15987
ANCB01013850.1:3013-4805	-1.19528	0.0152759	75.6809	174.772	benzoate 4-monooxygenase cytochrome p450	heme binding; "oxidoreductase activity, acting on paired donors, with incorporation or reduction of molecular oxygen"; monooxygenase activity; iron ion binding; electron carrier activity; oxidation-reduction process
ANCB01000670.1:3160-3731	-2.94882	0.0153179	0.134644	1.07719
ANCB01011267.1:3568-5205	-0.998844	0.0154889	2.6692	5.28163	mfs monocarboxylate transporter	integral component of membrane; transmembrane transport
ANCB01001044.1:80-706	-0.515597	0.0154974	10.0873	14.4948	hypothetical protein TRIATDRAFT_180238, partial	carbon-nitrogen ligase activity, with glutamine as amido-N-donor
ANCB01009974.1:51-1970	-1.44165	0.0159277	1.17285	3.32306	polyketide synthase	zinc ion binding; oxidoreductase activity; oxidation-reduction process; "transferase activity, transferring acyl groups other than amino-acyl groups"
ANCB01010563.1:205-3700	-1.21895	0.0159448	21.4299	50.2884	secreted aspartic proteinase	aspartic-type endopeptidase activity; proteolysis
ANCB01009380.1:18-1509	-1.07611	0.0159769	9.49531	20.1335	glycoside hydrolase family 16 protein	carbohydrate metabolic process; "hydrolase activity, hydrolyzing O-glycosyl compounds"
ANCB01004223.1:3264-4168	-1.00031	0.0162172	4.53111	9.28809
ANCB01008293.1:1011-2446	-0.933132	0.0163786	3.94831	7.62138	glutamyl-trna amidotransferase subunit a	carbon-nitrogen ligase activity, with glutamine as amido-N-donor; metabolic process
ANCB01005757.1:4179-6127	-1.36415	0.0163864	1.64508	4.49089	glycoside hydrolase family 2 protein	carbohydrate metabolic process; "hydrolase activity, hydrolyzing O-glycosyl compounds"
ANCB01014019.1:298-2554	-1.62486	0.0164584	21.7955	68.5821	pyruvate decarboxylase	magnesium ion binding; thiamine pyrophosphate binding; metabolic process; carboxy-lyase activity
ANCB01011699.1:91-1600	-0.58068	0.0164854	37.7314	56.4382
ANCB01010680.1:100-663	-0.624146	0.0167148	23.8637	36.8162
ANCB01010483.1:566-2531	-0.50651	0.0169094	24.7238	34.8019
ANCB01012327.1:1288-1923	-1.9753	0.0170098	1.35368	5.49338	aminoglycoside phosphotransferase	transferase activity, transferring phosphorus-containing groups; metabolic process
ANCB01008222.1:56-653	-1.19764	0.0170425	0.940354	2.42246	predicted protein	N-acetyltransferase activity
ANCB01001799.1:159-3032	-0.903364	0.0171575	2.34961	4.36169	hypothetical protein TRIVIDRAFT_192024	oxidation-reduction process; "oxidoreductase activity, acting on paired donors, with incorporation or reduction of molecular oxygen, 2-oxoglutarate as one donor, and incorporation of one atom each of oxygen into both donors"
ANCB01006789.1:10901-11781	-0.562525	0.0171765	9.5102	14.1189	like protein	integral component of membrane; transmembrane transport
ANCB01011111.1:4976-6816	-0.814931	0.0175313	26.9053	47.2833
ANCB01012269.1:58-951	-3.62927	0.0175754	0.0299427	0.769671
ANCB01000943.1:58-1275	-0.404019	0.0177694	37.8527	49.9419
ANCB01001012.1:15-974	-0.810213	0.0178203	53.4828	93.6487
ANCB01007835.1:232-1106	-0.771808	0.0178944	99.7849	170.777
ANCB01012675.1:2411-3019	-0.579726	0.0180678	20.6261	30.6538
ANCB01010304.1:39-742	-0.943263	0.0180678	2.49365	4.73224	multidrug resistance-associated protein	transmembrane transport; integral to membrane; "ATPase activity, coupled to transmembrane movement of substances"; ATP catabolic process; ATP binding
ANCB01010837.1:9365-11143	-0.47369	0.0182403	41.2237	57.4169	hypothetical protein TRIATDRAFT_301523	guanylate kinase activity; purine nucleotide metabolic process; protein binding	Purine metabolism	kinase	ec:2.7.4.8
ANCB01010446.1:3418-4794	-0.845447	0.0182875	16.2614	29.2652
ANCB01012940.1:109-1442	-0.996126	0.018463	2.31321	4.81426
ANCB01001994.1:80-1228	-1.21193	0.018463	3.18624	7.37219	predicted protein	transmembrane transport; integral to membrane
ANCB01013445.1:33-886	-1.03852	0.0185485	4.47593	9.16847	mfs multidrug transporter	integral component of membrane; transmembrane transport
ANCB01010370.1:128-1185	-1.3893	0.0186673	26.4477	70.3489
ANCB01011163.1:29-843	-0.754874	0.0188311	23.2505	39.3157
ANCB01005794.1:873-2177	-0.568369	0.019067	52.7379	78.1914	killer partial	extracellular region; pathogenesis
ANCB01013443.1:1767-2642	-0.897562	0.0190801	7.39386	13.5865	fluconazole resistance protein 1	integral component of membrane; transmembrane transport
ANCB01013909.1:5-670	-0.685816	0.0192278	37.0707	59.9227
ANCB01006186.1:3872-5365	-0.764606	0.0192283	27.8446	47.232
ANCB01005301.1:455-1680	-0.581052	0.0194138	16.9998	25.4206	hypothetical protein TRIATDRAFT_156683	transmembrane transport; integral to membrane
ANCB01011535.1:1530-3532	-1.13302	0.0194138	6.51222	14.1922	hypothetical protein TRIVIDRAFT_68348	transmembrane transport; integral to membrane
ANCB01013213.1:440-2978	-0.856364	0.0197231	153.334	278.257	carbohydrate esterase family 5 protein	hydrolase activity; metabolic process
ANCB01009722.1:3979-7484	-1.45822	0.0200098	1.09555	3.33212	hypothetical protein TRIVIDRAFT_50405	GTP catabolic process; GTPase activity; GTP binding
ANCB01008782.1:141-1079	-0.789032	0.0200649	5.7476	10.2261
ANCB01010643.1:24-1487	-0.604231	0.0202368	30.051	45.8526	cytochrome c oxidase assembly	mitochondrial inner membrane; "oxidoreductase activity, acting on the CH-CH group of donors"; "oxidoreductase activity, acting on NAD(P)H, heme protein as acceptor"; heme a biosynthetic process; oxidation-reduction process; integral component of membrane
ANCB01008196.1:10679-15365	-0.852948	0.0203769	7.90935	14.1494
ANCB01007470.1:4738-6874	-0.887013	0.0204158	198.249	367.874	short chain dehydrogenase	oxidoreductase activity; oxidation-reduction process
ANCB01001844.1:271-1026	-1.65252	0.0205739	0.466753	1.67099	hypothetical protein TRIVIDRAFT_192022	cellular process; transport; ATPase activity; nucleotide binding	Purine metabolism	adenylpyrophosphatase	ec:3.6.1.3
ANCB01001793.1:320-1743	-0.947396	0.0205998	2.58367	5.00371
ANCB01012220.1:133-3989	-0.90107	0.02072	23.0953	43.5942
ANCB01002281.1:6532-12109	-0.545234	0.0207386	13.9644	20.3754	glycosyltransferase family 31 protein	transferase activity, transferring glycosyl groups; membrane
ANCB01007211.1:22-1053	-0.764104	0.0210722	30.0179	51.1524	epoxide hydrolase	hydrolase activity; metabolic process
ANCB01009382.1:3005-5111	-0.985627	0.0211941	13.0489	26.1563	hypothetical protein TRIATDRAFT_44261	oxidoreductase activity; oxidation-reduction process; copper ion binding
ANCB01010807.1:7-2440	-1.50365	0.0212133	12.8908	37.1689
ANCB01003318.1:85-2113	-0.714185	0.0213386	24.1721	39.7848	glycoside hydrolase family 76 protein	mannan endo-1,6-alpha-mannosidase activity; carbohydrate catabolic process
ANCB01012091.1:18-570	-0.597718	0.0213391	9.77634	15.0847	acetolactate synthase	magnesium ion binding; acetolactate synthase activity; thiamine pyrophosphate binding; butanediol metabolic process; mycelium development	Valine, leucine and isoleucine biosynthesis; Pantothenate and CoA biosynthesis; C5-Branched dibasic acid metabolism; Butanoate metabolism	synthase; synthase; synthase; synthase	ec:2.2.1.6; ec:2.2.1.6; ec:2.2.1.6; ec:2.2.1.6
ANCB01014318.1:1433-2553	-0.827301	0.02166	22.9172	40.7867
ANCB01010507.1:408-2570	-1.4793	0.0216669	3.82345	11.0086
ANCB01004116.1:68-844	-0.413078	0.0217145	44.6236	59.7234	sulfide quinone reductase	oxidoreductase activity; oxidation-reduction process
ANCB01004408.1:922-2770	-0.548871	0.0217898	16.88	25.0854	aflatoxin biosynthesis ketoreductase nor-1	oxidoreductase activity; oxidation-reduction process
ANCB01005610.1:50-532	-1.16851	0.0218276	2.58445	6.21604	hypothetical protein TRIATDRAFT_132021	oxidation-reduction process; oxidoreductase activity
ANCB01009994.1:15-322	-1.22442	0.0219611	1.47893	3.51305
ANCB01002756.1:5-2345	-0.481585	0.0221108	59.9262	83.4644
ANCB01003780.1:7778-8560	-1.8585	0.0221366	21.1955	79.2966
ANCB01011074.1:3214-5905	-0.788289	0.0221899	7.68821	12.7843	hypothetical protein TRIATDRAFT_150261	transmembrane transport; integral to membrane
ANCB01001040.1:40-1253	-3.61356	0.0222715	0.0313122	0.713256
ANCB01014109.1:747-2235	-0.638393	0.0223203	20.133	31.6468
ANCB01001817.1:623-2054	-1.9228	0.0223871	30.3584	119.557
ANCB01011491.1:441-1197	-0.779343	0.022546	5.78127	10.0892
ANCB01009114.1:23-1997	-0.605814	0.0225481	36.5268	56.1655	kynurenine 3-monooxygenase	mitochondrial outer membrane; kynurenine 3-monooxygenase activity; flavin adenine dinucleotide binding; tryptophan catabolic process; quinolinate biosynthetic process; 'de novo' NAD biosynthetic process from tryptophan; anthranilate metabolic process; oxidation-reduction process	Tryptophan metabolism	3-monooxygenase	ec:1.14.13.9
ANCB01014697.1:1031-1663	-1.36086	0.0227011	56.8138	147.932	hypothetical protein TRIATDRAFT_298717	heme binding; oxygen transporter activity; oxidoreductase activity; oxygen transport; iron ion binding; oxidation-reduction process; oxygen binding
ANCB01010319.1:1054-4304	-0.605163	0.0229185	18.72	28.3396	ferric reductase transmembrane component 7	integral component of membrane; oxidoreductase activity; oxidation-reduction process
ANCB01006189.1:1879-3706	-0.934465	0.0229643	28.8605	55.3633	hypothetical protein TRIATDRAFT_238239	O-methyltransferase activity
ANCB01011273.1:204-1319	-0.721048	0.0230317	38.73	63.9015
ANCB01007313.1:2-424	-0.542702	0.0232257	29.1304	41.9525	hypothetical protein TRIATDRAFT_135688	catalytic activity; metabolic process
ANCB01008359.1:3249-5178	-0.474975	0.0233697	49.2305	68.4593
ANCB01002956.1:978-2925	-1.14962	0.0233721	1.88716	4.26932	early growth response protein 1 (egr-1)	nucleus; DNA binding; zinc ion binding; "transcription, DNA-templated"
ANCB01013611.1:1567-3982	-0.659658	0.0237072	27.4765	43.5604	hypothetical protein TRIATDRAFT_131971	serine-type carboxypeptidase activity; proteolysis
ANCB01004784.1:1512-4170	-0.586534	0.0237403	22.6593	34.3034
ANCB01002901.1:1810-3136	-0.606016	0.0238045	12.8444	19.8789	glycoside hydrolase family 3 protein	carbohydrate metabolic process; "hydrolase activity, hydrolyzing O-glycosyl compounds"
ANCB01005457.1:161-1164	-1.64884	0.0241553	52.1153	167.458
ANCB01002291.1:33-485	-0.983255	0.024428	2.77585	5.70957	pantothenate transporter liz1	integral component of membrane; ATP binding; "ATPase activity, coupled to transmembrane movement of substances"; ATP catabolic process; transmembrane transport
ANCB01005025.1:68-1464	-1.67483	0.0245383	0.970488	3.48197	siderophore iron transporter mirb	integral component of membrane; transmembrane transport
ANCB01006465.1:1087-1786	-1.45074	0.0254738	0.925285	2.70221	hypothetical protein	protein binding
ANCB01010717.1:32-2980	-2.24951	0.0255166	0.338956	2.0022	hypothetical protein TRIATDRAFT_34174	oxidation-reduction process; oxidoreductase activity
ANCB01009596.1:3808-5762	-0.902512	0.0255564	21.0357	39.5597	5-carboxymethyl-2-hydroxymuconate isomerase	hydrolase activity
ANCB01007555.1:5730-8760	-0.777001	0.0258893	13.1953	22.576
ANCB01010787.1:3044-4270	-0.776622	0.0264325	9.05205	15.6399	hypothetical protein TRIATDRAFT_209337, partial	N-acetyltransferase activity
ANCB01010941.1:1679-2472	-2.0131	0.0264906	29.549	125.049
ANCB01010181.1:9-688	-0.966131	0.0264933	16.2567	32.0161
ANCB01007067.1:705-2938	-0.818091	0.0268469	41.8783	74.0969	hypothetical protein TRIATDRAFT_52078, partial	transcription, DNA-dependent; DNA binding; L-ascorbic acid binding; iron ion binding; "oxidoreductase activity, acting on paired donors, with incorporation or reduction of molecular oxygen"; nucleus; zinc ion binding; oxidation-reduction process
ANCB01010369.1:1061-1579	-1.58936	0.0268889	10.576	32.6114
ANCB01004432.1:817-3538	-0.506529	0.0269419	18.0401	25.7537
ANCB01003636.1:1472-5243	-1.27235	0.0269985	2.68622	6.81384	glycoside hydrolase family 67 protein	xylan catabolic process; extracellular region; alpha-glucuronidase activity
ANCB01003744.1:73-1839	-0.846031	0.0270065	27.6481	50.0246	fad-dependent oxidoreductase-like protein	oxidoreductase activity, acting on the CH-NH2 group of donors, oxygen as acceptor; "oxidoreductase activity, acting on the CH-NH2 group of donors, oxygen as acceptor"
ANCB01010261.1:3-1075	-0.901501	0.0271008	8.88493	16.5084
ANCB01000402.1:466-3725	-0.879859	0.0271596	3.19779	6.20515	c6 zinc finger domain-containing protein	nucleus; DNA binding; zinc ion binding; "transcription, DNA-templated"
ANCB01003889.1:5-2412	-0.941606	0.0271869	59.7636	115.272	conserved hypothetical protein	heme binding; "oxidoreductase activity, acting on paired donors, with incorporation or reduction of molecular oxygen"; iron ion binding; peroxidase activity; electron carrier activity; oxidation-reduction process; response to oxidative stress	Phenylalanine metabolism; Phenylpropanoid biosynthesis	lactoperoxidase; lactoperoxidase	ec:1.11.1.7; ec:1.11.1.7
ANCB01008818.1:390-2179	-1.11031	0.0271869	3.44163	7.80988
ANCB01014499.1:629-3229	-1.41022	0.0273383	7.51264	20.4117
ANCB01010135.1:2212-3092	-0.695166	0.0275442	12.9875	21.0402	atp-dependent zn protease	ATP binding; hydrolase activity; metabolic process
ANCB01013984.1:925-3134	-0.656734	0.0275817	38.7754	61.7234	Hypothetical protein TRIATDRAFT_81082	zinc ion binding; oxidoreductase activity; oxidation-reduction process
ANCB01007166.1:148-932	-1.3917	0.027724	0.935854	2.26809	hypothetical protein TRIATDRAFT_35524	zinc ion binding; aldehyde-lyase activity; carbohydrate metabolic process
ANCB01011386.1:10535-12620	-0.828902	0.0279312	5.68439	10.1489
ANCB01010266.1:6246-8091	-0.426638	0.0279485	49.8199	66.754	threonyl-trna synthetase	mitochondrion; threonine-tRNA ligase activity; ATP binding; mitochondrial threonyl-tRNA aminoacylation	Aminoacyl-tRNA biosynthesis	ligase	ec:6.1.1.3
ANCB01000033.1:513-1364	-0.526113	0.0280533	103.148	148.89	hypothetical protein TRIATDRAFT_189152, partial	deaminase activity
ANCB01008946.1:38-1794	-1.57134	0.0280945	1.98658	6.18958	4-coumarate-- ligase-like 7	catalytic activity; metabolic process
ANCB01006210.1:36-1457	-1.12918	0.0281014	24.1034	53.1266	camk family protein kinase	protein serine/threonine kinase activity; ATP binding; protein phosphorylation
ANCB01009349.1:2410-5315	-0.730179	0.0282283	5.51824	9.1614	hypothetical protein TRIATDRAFT_30031	metal ion binding; metalloendopeptidase activity; proteolysis
ANCB01003810.1:10-640	-1.39698	0.0282735	1.46817	4.08438	efflux pump antibiotic resistance	membrane; single-organism process
ANCB01002098.1:9-1941	-0.506796	0.0282901	16.7422	24.033
ANCB01004794.1:38-1854	-1.556	0.0289161	137.428	412.713
ANCB01002040.1:1599-2723	-0.666233	0.0289559	135.405	215.414
ANCB01002767.1:541-1012	-0.980845	0.0289802	28.3359	56.2165	rna-dependent rna polymerase	catalytic activity; RNA metabolic process
ANCB01006495.1:5988-8109	-0.474278	0.0291274	80.6095	112.241	phospho-2-dehydro-3-deoxyheptonate aldolase	nucleus; cytoplasm; 3-deoxy-7-phosphoheptulonate synthase activity; aromatic amino acid family biosynthetic process; chorismate biosynthetic process	Phenylalanine, tyrosine and tryptophan biosynthesis	synthase	ec:2.5.1.54
ANCB01005385.1:1980-4246	-0.59567	0.0291616	40.1745	60.7881	major facilitator superfamily transporter	plasma membrane; integral component of membrane; transporter activity; transmembrane transport
ANCB01010414.1:985-2284	-1.11144	0.0292707	63.0518	137.368
ANCB01009380.1:3403-4579	-0.326472	0.0294069	61.3676	76.5433	mitochondrial 40s ribosomal protein mrp2	intracellular organelle; cytoplasmic part
ANCB01002449.1:86-1805	-2.42563	0.0295235	0.136014	0.733624
ANCB01011156.1:703-2392	-0.723447	0.0295959	10.1413	16.7121	short-chain dehydrogenase	oxidation-reduction process; oxidoreductase activity
ANCB01014324.1:77-1845	-1.24487	0.0296744	12.8266	30.8211	hypothetical protein TRIATDRAFT_44428	oxidation-reduction process; oxidoreductase activity
ANCB01009059.1:181-1144	-0.907996	0.0298247	19.1423	36.2448	aryl-alcohol dehydrogenase	choline dehydrogenase activity; flavin adenine dinucleotide binding; alcohol metabolic process; oxidation-reduction process	Glycine, serine and threonine metabolism	dehydrogenase	ec:1.1.99.1
ANCB01008878.1:3954-4861	-1.02702	0.0301087	45.0019	92.318	hypothetical protein TRIATDRAFT_136656	lipid catabolic process; triglyceride lipase activity	Glycerolipid metabolism	lipase	ec:3.1.1.3
ANCB01008321.1:187-1041	-3.56221	0.0302229	0.0299427	0.68443	hypothetical protein SMAC_00380	zinc ion binding; metallopeptidase activity; proteolysis
ANCB01013040.1:1388-3599	-0.915989	0.0304613	2.25195	4.45268	hypothetical protein TRIATDRAFT_227276	membrane; cell wall; proteolysis; serine-type endopeptidase activity
ANCB01000614.1:152-1416	-0.475547	0.0307545	25.0195	34.8774	protein mak16	nucleolus; "preribosome, large subunit precursor"; "maturation of LSU-rRNA from tricistronic rRNA transcript (SSU-rRNA, 5.8S rRNA, LSU-rRNA)"; "maturation of 5.8S rRNA from tricistronic rRNA transcript (SSU-rRNA, 5.8S rRNA, LSU-rRNA)"
ANCB01005277.1:2105-3947	-1.62028	0.0308547	14.8914	46.8849	nonribosomal peptide	oxidoreductase activity; transferase activity; lyase activity; pyridoxal phosphate binding; ergosterol biosynthetic process; pathogenesis; spore germination; cellular response to iron ion starvation; ferricrocin biosynthetic process; fungal-type cell wall organization; iron assimilation; cellular response to drug; "N',N'',N'''-triacetylfusarinine C biosynthetic process"; fumitremorgin B biosynthe…
ANCB01009004.1:57-589	-0.539387	0.030903	9.73153	14.4882	hypothetical protein TRIATDRAFT_36697	transmembrane transport
ANCB01004711.1:39-3131	-0.492577	0.0309783	42.7445	60.2522	hypothetical protein TRIATDRAFT_78601	regulation of transcription from RNA polymerase II promoter; zinc ion binding; sequence-specific DNA binding RNA polymerase II transcription factor activity; DNA binding; nucleus
ANCB01008718.1:238-1201	-0.712098	0.0309824	6.60401	10.8261	hypothetical protein TRIATDRAFT_297910	N-acetyltransferase activity
ANCB01005024.1:3852-4545	-1.65383	0.0309824	0.729385	2.50743	siderophore iron transporter	integral component of membrane; transmembrane transport
ANCB01010091.1:85-1196	-4.08945	0.0309824	0	0.430369	hypothetical protein TRIATDRAFT_314371	transmembrane transport; integral to membrane
ANCB01003605.1:443-1445	-0.673248	0.0310351	14.6145	23.2465	hypothetical protein TRIATDRAFT_136943	cell redox homeostasis; electron carrier activity; protein disulfide oxidoreductase activity; glycerol ether metabolic process
ANCB01012600.1:452-3064	-1.31549	0.0310632	683.677	1723.71	c6 finger domain	regulation of transcription, DNA-templated; sequence-specific DNA binding RNA polymerase II transcription factor activity; zinc ion binding; nucleus
ANCB01004269.1:97-1416	-2.78377	0.0311658	0.0911977	0.880415	hypothetical protein TRIVIDRAFT_64875	oxidation-reduction process; oxidoreductase activity
ANCB01013202.1:3045-7571	-0.707344	0.0311948	10.7531	17.4349
ANCB01005953.1:43-3863	-0.882027	0.0312815	5.86366	10.8348
ANCB01003823.1:1926-3802	-0.689284	0.031342	44.454	71.6556	ca2+ transporter	transmembrane transport; integral to membrane
ANCB01010373.1:54-944	-1.16691	0.031342	1.8355	4.29247
ANCB01008164.1:336-765	-0.422631	0.031419	410.734	550.679	hypothetical protein TRIATDRAFT_160863	cytochrome-c oxidase activity	Oxidative phosphorylation	oxidase	ec:1.9.3.1
ANCB01000772.1:101-1850	-0.656975	0.0314968	7.91482	12.7166
ANCB01010774.1:36-1911	-0.883994	0.0315753	12.0081	22.4936	mfs transporter	integral component of membrane; transmembrane transport
ANCB01000670.1:108-2300	-2.47391	0.0315894	0.18083	0.836275
ANCB01007465.1:2334-4751	-0.633432	0.0318812	22.6691	35.1642
ANCB01000509.1:358-1550	-0.566297	0.0319371	20.2128	29.8492	dsba oxidoreductase	protein disulfide oxidoreductase activity; oxidation-reduction process
ANCB01007832.1:3424-5934	-0.713935	0.0320918	15.7897	25.8266
ANCB01003744.1:1887-3623	-0.366105	0.0321465	39.2174	50.561	glycosyltransferase family 58 protein	endoplasmic reticulum; integral component of membrane; "transferase activity, transferring hexosyl groups"; metabolic process
ANCB01004796.1:1512-2021	-0.97964	0.032713	4.63954	9.24081	ifn-inducible and antiviral protein	catalytic activity; iron-sulfur cluster binding; metabolic process
ANCB01013850.1:16-2169	-1.30171	0.0327608	24.3122	60.7428
ANCB01000242.1:90-1843	-1.5928	0.0329137	0.515678	1.65558	hypothetical protein MGG_17776	nucleic acid binding; zinc ion binding
ANCB01004880.1:171-2079	-1.28255	0.0330884	1.03409	2.63394
ANCB01008635.1:372-1695	-0.490719	0.03323	19.1817	26.8576	hypothetical protein TRIATDRAFT_52418	protein folding; protein peptidyl-prolyl isomerization; peptidyl-prolyl cis-trans isomerase activity
ANCB01011574.1:1014-1408	-0.394454	0.0332301	34.4031	45.03	mitochondrial 37s ribosomal protein sws2	ribosome; RNA binding; structural constituent of ribosome; translation
ANCB01008749.1:130-1585	-0.450607	0.0333489	89.6182	122.234	quinone oxidoreductase	nucleus; cytoplasm; NADPH:quinone reductase activity; zinc ion binding; AU-rich element binding; 2-alkenal reductase [NAD(P)] activity; cellular response to oxidative stress; oxidation-reduction process; "transferase activity, transferring acyl groups other than amino-acyl groups"
ANCB01014561.1:4054-5776	-0.502576	0.0333594	20.8837	29.3882	tetratricopeptide repeat domain protein	organic cyclic compound binding; heterocyclic compound binding
ANCB01002797.1:83-1205	-1.3248	0.033608	1.39086	3.80499	hypothetical protein TRIATDRAFT_220221	serine-type endopeptidase activity; proteolysis
ANCB01011012.1:166-1896	-0.558447	0.0336586	8.78531	13.0477
ANCB01007127.1:17719-19459	-0.572195	0.0336586	50.6695	74.8559	enoyl- hydratase	catalytic activity; metabolic process
ANCB01006788.1:3392-5558	-0.48859	0.0337938	41.0861	57.9386
ANCB01008897.1:225-1534	-0.556118	0.0337938	22.9368	33.9004	hypothetical protein TRIATDRAFT_285511	exosome (RNase complex); RNA binding
ANCB01000395.1:11-1262	-0.884224	0.0338565	4.19176	7.74736	metallo-hydrolase oxidoreductase	hydrolase activity
ANCB01010579.1:501-1157	-2.67523	0.0339423	0.0911977	0.823129	hypothetical protein TRIATDRAFT_84436	transmembrane transport; integral to membrane
ANCB01010404.1:2207-3598	-1.40305	0.0340175	1.08537	2.63342	alcohol dehydrogenase, putative	zinc ion binding; oxidoreductase activity; oxidation-reduction process; "transferase activity, transferring acyl groups other than amino-acyl groups"
ANCB01000850.1:735-1479	-0.72292	0.0340354	233.673	386.572
ANCB01012188.1:56-2310	-0.685127	0.0340721	12.9835	20.9456
ANCB01005327.1:12-566	-0.493077	0.0341609	9.4871	13.2509	hypothetical protein TRIATDRAFT_291210	protein dephosphorylation; protein tyrosine/serine/threonine phosphatase activity
ANCB01014212.1:827-3489	-1.25099	0.0344811	2.31634	5.86358
ANCB01003583.1:65-1314	-0.638416	0.0345454	8.46182	13.4231	hypothetical protein TRIATDRAFT_321712	regulation of transcription from RNA polymerase II promoter; zinc ion binding; sequence-specific DNA binding RNA polymerase II transcription factor activity; DNA binding; nucleus
ANCB01012568.1:384-3022	-0.948132	0.0346346	7.82949	15.3856	glycoside hydrolase family 16 protein	carbohydrate metabolic process; "hydrolase activity, hydrolyzing O-glycosyl compounds"
ANCB01013562.1:38-1736	-1.18159	0.0347997	7.62459	17.4777
ANCB01001873.1:85-1123	-0.584216	0.0349156	15.1206	22.2826
ANCB01006853.1:45-2379	-1.05196	0.0350293	15.8856	33.2638	endo- pseudogene	integral component of membrane; hydrolase activity; substrate-specific transmembrane transporter activity; metabolic process; transmembrane transport
ANCB01000015.1:57-1168	-0.626426	0.0352604	20.6349	31.798	3-carboxymuconate cyclase	protein binding
ANCB01008815.1:3858-4561	-1.12936	0.0354709	1.19027	2.51492
ANCB01013637.1:184-2164	-0.933311	0.0361091	4.25889	8.27055	abc multidrug transporter	integral component of membrane; ATP binding; "ATPase activity, coupled to transmembrane movement of substances"; ATP catabolic process; transmembrane transport
ANCB01003840.1:5532-7014	-0.644408	0.0361103	8.60018	13.6233
ANCB01002391.1:4266-6658	-1.18144	0.0361238	47.0482	107.812
ANCB01006819.1:10-1713	-0.995457	0.0365	2.42026	4.82314
ANCB01007137.1:172-1421	-0.669535	0.0365045	14.4018	22.7489	hypothetical protein TRIATDRAFT_210684	cytoplasm; NAD binding; magnesium ion binding; 3-isopropylmalate dehydrogenase activity; leucine biosynthetic process; oxidation-reduction process	Valine, leucine and isoleucine biosynthesis; C5-Branched dibasic acid metabolism	dehydrogenase; dehydrogenase	ec:1.1.1.85; ec:1.1.1.85
ANCB01010758.1:6205-7662	-0.710056	0.036787	15.2547	24.8032
ANCB01001207.1:593-1524	-0.743612	0.0369579	12.0162	20.4569
ANCB01000545.1:3018-3473	-2.03178	0.0369579	2.55647	11.0854
ANCB01013863.1:1694-2431	-3.25438	0.0369753	0.0747588	0.504898
ANCB01008095.1:1515-3899	-0.778214	0.0369967	8.71975	15.0441
ANCB01004253.1:117-2203	-0.586902	0.0372694	18.4394	27.4621	hypothetical protein TRIATDRAFT_90317	cellular metabolic process; coenzyme binding; catalytic activity
ANCB01010999.1:1521-2821	-1.45675	0.037343	3.94009	10.9979	hypothetical protein TRIVIDRAFT_44655	mitochondrial inner membrane; transmembrane transport; integral to membrane; transporter activity
ANCB01014332.1:37-1033	-1.59365	0.0374457	13.3892	41.4798	aspartyl partial	aspartic-type endopeptidase activity; proteolysis
ANCB01010839.1:3517-5078	-0.665613	0.0375425	7.95044	12.8996
ANCB01013074.1:2486-3554	-0.587424	0.0378259	26.8523	40.3888	2-heptaprenyl- -naphthoquinone	methyltransferase activity; methylation
ANCB01004997.1:52-2842	-0.662213	0.0379031	16.2258	25.7263
ANCB01008655.1:484-1937	-1.2484	0.0379031	1.11571	2.77917
ANCB01009959.1:36-621	-1.74457	0.0379833	0.533486	2.01412
ANCB01013160.1:1100-3262	-0.981576	0.0382279	4.90041	9.62862	alcohol dehydrogenase	zinc ion binding; "oxidoreductase activity, acting on the CH-OH group of donors, NAD or NADP as acceptor"; cofactor binding; oxidation-reduction process
ANCB01012328.1:37-609	-1.75712	0.0382987	1.35231	4.7097	hypothetical protein MYCTH_2308015	transferase activity, transferring phosphorus-containing groups
ANCB01004948.1:1998-3350	-0.452778	0.0385107	37.6173	51.8529	pescadillo development protein	nucleoplasm; "preribosome, large subunit precursor"; PeBoW complex; ribonucleoprotein complex binding; "maturation of SSU-rRNA from tricistronic rRNA transcript (SSU-rRNA, 5.8S rRNA, LSU-rRNA)"; "maturation of LSU-rRNA from tricistronic rRNA transcript (SSU-rRNA, 5.8S rRNA, LSU-rRNA)"; "maturation of 5.8S rRNA from tricistronic rRNA transcript (SSU-rRNA, 5.8S rRNA, LSU-rRNA)"; cell cycle
ANCB01002796.1:2732-3541	-1.63742	0.0385859	1.59087	5.27702	hypothetical protein TRIATDRAFT_220221	serine-type endopeptidase activity; proteolysis
ANCB01011686.1:205-1686	-1.26295	0.0386808	0.922546	2.37988	hypothetical protein TRIATDRAFT_54811	aspartic-type endopeptidase activity; proteolysis
ANCB01009134.1:3673-5168	-1.78925	0.0386808	0.828413	2.87842	hypothetical protein TRIATDRAFT_87269	flavin adenine dinucleotide binding; oxidoreductase activity; oxidation-reduction process
ANCB01009520.1:5893-7882	-0.506876	0.0386846	26.743	38.1046
ANCB01002523.1:841-1558	-1.06088	0.0387371	28.3349	59.3464
ANCB01003082.1:86-2140	-0.845284	0.0389304	51.1783	92.1132	hypothetical protein TRIATDRAFT_89477	glycerol metabolic process; glycerone kinase activity; ATP binding	Methane metabolism; Glycerolipid metabolism	kinase; kinase	ec:2.7.1.29; ec:2.7.1.29
ANCB01014545.1:180-1569	-0.956019	0.0391201	2.41458	4.49595	hypothetical protein TRIATDRAFT_161155	cell redox homeostasis
ANCB01000887.1:219-2056	-0.899769	0.039656	23.2082	43.7113	sugar transporter	integral component of membrane; substrate-specific transmembrane transporter activity; transmembrane transport
ANCB01007674.1:4801-7683	-0.714593	0.0398283	12.2972	20.0982
ANCB01007255.1:378-2502	-0.645038	0.0398413	18.5257	28.9047	glycoside hydrolase family 43 protein	carbohydrate metabolic process; "hydrolase activity, hydrolyzing O-glycosyl compounds"
ANCB01010271.1:952-2415	-1.09629	0.0399529	1.81339	3.80873
ANCB01008727.1:3181-4450	-0.723509	0.0399706	18.8773	31.2384
ANCB01009198.1:6761-7644	-2.12992	0.0401675	4.42229	20.8124
ANCB01003438.1:30-1942	-0.579633	0.040375	49.1987	73.7711
ANCB01012857.1:68-3217	-1.10161	0.0403919	1.25857	2.76619
ANCB01004234.1:652-1472	-0.699569	0.0404121	57.6462	93.8389
ANCB01009706.1:129-435	-0.802782	0.0404121	22.9932	40.3873
ANCB01008267.1:4168-5558	-0.635027	0.040714	5.31901	8.59575
ANCB01002501.1:1399-2669	-0.87273	0.0407661	3.44614	6.26374
ANCB01011876.1:2635-7680	-0.63607	0.0410789	40.5174	63.1817	multidrug resistance-associated protein	transmembrane transport; integral to membrane; "ATPase activity, coupled to transmembrane movement of substances"; ATP catabolic process; ATP binding
ANCB01007833.1:305-3140	-0.935179	0.0410914	3.43831	6.75236
ANCB01008054.1:201-1095	-0.657479	0.0413539	8.75263	13.9424	gnat family	N-acetyltransferase activity; metabolic process
ANCB01009778.1:169-1683	-0.469311	0.0414289	130.048	179.991	hypothetical protein TRIVIDRAFT_32216	carbon-sulfur lyase activity; metabolic process; mitochondrion; NADH dehydrogenase (ubiquinone) activity
ANCB01001956.1:340-1648	-0.7194	0.041495	72.346	119.266	oxidoreductase domain containing protein	iron ion binding; "oxidoreductase activity, acting on paired donors, with incorporation or reduction of molecular oxygen, 2-oxoglutarate as one donor, and incorporation of one atom each of oxygen into both donors"; L-ascorbic acid binding; oxidation-reduction process
ANCB01002568.1:2059-3297	-0.715333	0.041502	58.6689	96.3007	enoyl- hydratase isomerase family protein	isomerase activity
ANCB01002568.1:2059-3297	-0.715333	0.041502	58.6689	96.3007	hypothetical protein TRIATDRAFT_53548	catalytic activity; metabolic process
ANCB01013408.1:3322-5124	-2.39094	0.041502	0.149714	1.08468	fmn-dependent dehydrogenase family protein	FMN binding; very-long-chain-(S)-2-hydroxy-acid oxidase activity; long-chain-(S)-2-hydroxy-long-chain-acid oxidase activity; medium-chain-(S)-2-hydroxy-acid oxidase activity; oxidation-reduction process	Glyoxylate and dicarboxylate metabolism	oxidase	ec:1.1.3.15
ANCB01013408.1:3322-5124	-2.39094	0.041502	0.149714	1.08468	hypothetical protein TRIATDRAFT_314346	oxidoreductase activity	Glyoxylate and dicarboxylate metabolism	oxidase	ec:1.1.3.15
ANCB01012008.1:206-1088	-0.63187	0.0416577	9.70081	15.1455	carbohydrate esterase family 4 protein	hydrolase activity, acting on carbon-nitrogen (but not peptide) bonds; carbohydrate metabolic process
ANCB01003381.1:1-2094	-0.666968	0.0416769	15.1014	23.9361
ANCB01002495.1:687-2398	-0.645073	0.0416902	14.2161	22.1869
ANCB01011607.1:68-1728	-0.89219	0.0421599	5.60082	10.6338
ANCB01001180.1:4513-6271	-0.462669	0.0424324	39.0381	53.9355	ribosomal biogenesis protein gar2	nucleotide binding; nucleic acid binding
ANCB01011099.1:457-2351	-0.624518	0.0424324	57.6859	89.0114	hypothetical protein TRIATDRAFT_82869	oxidation-reduction process; oxidoreductase activity
ANCB01005707.1:2246-4493	-2.15719	0.0425241	0.185134	1.04907	hypothetical protein TRIVIDRAFT_152214	transmembrane transport; integral to membrane
ANCB01010005.1:33-1620	-0.922195	0.0427106	5.41275	10.4228	hypothetical protein TRIATDRAFT_161146	oxidation-reduction process; oxidoreductase activity
ANCB01003844.1:63-294	-0.897346	0.0429908	131.589	245.898	bys1 family protein	interaction with host via protein secreted by type II secretion system
ANCB01007376.1:2818-5326	-0.695112	0.0430469	34.9066	56.5941	chloroperoxidase-like protein	peroxidase activity; "transferase activity, transferring acyl groups other than amino-acyl groups"; oxidation-reduction process	Phenylalanine metabolism; Phenylpropanoid biosynthesis	lactoperoxidase; lactoperoxidase	ec:1.11.1.7; ec:1.11.1.7
ANCB01010361.1:4-780	-2.38774	0.0431599	2.66411	15.3242	metalloendopeptidase	metal ion binding; metalloendopeptidase activity; proteolysis
ANCB01000274.1:24-1547	-0.527864	0.0436672	17.9607	26.0082
ANCB01012605.1:1397-2195	-0.689569	0.0436751	4.06299	6.77658	acetyltransferase	N-acetyltransferase activity; metabolic process
ANCB01002776.1:85-2582	-0.499441	0.0437163	42.9279	60.8778	hypothetical protein TRIATDRAFT_133720	nucleic acid binding
ANCB01005609.1:7729-8258	-1.0658	0.0440806	2.83398	5.98261	fad dependent oxidoreductase superfamily	oxidoreductase activity; oxidation-reduction process
ANCB01005609.1:5592-7645	-0.312096	0.0444648	82.3519	102.488	short-chain dehydrogenase	oxidoreductase activity; oxidation-reduction process
ANCB01011321.1:3097-4007	-0.996093	0.0444648	288.628	579.447
ANCB01010244.1:147-1091	-0.850437	0.0445003	2.66783	4.69534
ANCB01009055.1:3144-4837	-0.840286	0.0445875	55.9621	100.628	hypothetical protein TRIVIDRAFT_54126	termination of G-protein coupled receptor signaling pathway
ANCB01014455.1:35-2110	-1.48852	0.044686	0.695334	2.1226	glycoside hydrolase family 27 protein	metabolic process; hydrolase activity
ANCB01000395.1:1310-4156	-1.73255	0.0450557	0.309014	1.25959	copper amine oxidase 1	copper ion binding; oxidation-reduction process; external side of fungal-type cell wall; quinone binding; primary amine oxidase activity; amine metabolic process	beta-Alanine metabolism; "Tropane, piperidine and pyridine alkaloid biosynthesis"; Isoquinoline alkaloid biosynthesis; Phenylalanine metabolism; "Glycine, serine and threonine metabolism"; Tyrosine metabolism	oxidase; oxidase; oxidase; oxidase; oxidase; oxidase	ec:1.4.3.21; ec:1.4.3.21; ec:1.4.3.21; ec:1.4.3.21; ec:1.4.3.21; ec:1.4.3.21
ANCB01000215.1:37-1492	-0.409223	0.045137	207.978	276.099
ANCB01013764.1:127-1216	-0.415337	0.0453844	47.9754	64.1071	60s acidic ribosomal protein	nucleolus; ribosome; ribosome biogenesis
ANCB01007675.1:4461-5172	-2.1715	0.0459112	0.153822	0.893829
ANCB01008965.1:209-880	-3.97556	0.0459502	0	0.341736	hypothetical protein TRIATDRAFT_80979	catalytic activity; metabolic process
ANCB01012140.1:4869-6013	-1.24122	0.0459633	35.6922	85.3874	2og-fe oxygenase family	oxidoreductase activity, acting on paired donors, with incorporation or reduction of molecular oxygen, 2-oxoglutarate as one donor, and incorporation of one atom each of oxygen into both donors; oxidation-reduction process
ANCB01004334.1:58-629	-0.758873	0.0460081	43.1506	73.214
ANCB01000017.1:1-1333	-0.535967	0.0460965	14.9433	21.4901
ANCB01004269.1:2067-3894	-1.81597	0.0461472	0.496304	1.40595
ANCB01009859.1:261-1496	-0.486637	0.046175	14.602	20.2925
ANCB01010109.1:1226-3132	-0.968306	0.0461792	5.13192	10.0957	abc multidrug	integral component of membrane; ATP binding; 2-alkenal reductase [NAD(P)] activity; "ATPase activity, coupled to transmembrane movement of substances"; ATP catabolic process; transmembrane transport; oxidation-reduction process
ANCB01002983.1:220-1007	-0.971425	0.0464879	51.7709	102.096
ANCB01009186.1:1149-1814	-0.322161	0.0469702	161.789	201.739
ANCB01000968.1:53-1059	-0.796576	0.0470267	76.9452	133.864
ANCB01005164.1:8036-10546	-0.499908	0.0470794	26.3436	37.485
ANCB01011192.1:131-1245	-0.74937	0.0470955	63.6239	107.243	alpha-methylacyl- racemase	catalytic activity; metabolic process
ANCB01005224.1:1272-2834	-0.632329	0.0471079	23.8343	37.0467	fumarylacetoacetate hydrolase family protein	hydrolase activity; metabolic process
ANCB01005224.1:1272-2834	-0.632329	0.0471079	23.8343	37.0467	hypothetical protein TRIATDRAFT_299913	catalytic activity
ANCB01006746.1:379-2219	-1.90787	0.0472279	0.406672	1.44931
ANCB01010669.1:64-2678	-0.55775	0.0475953	23.1112	34.008	domain protein	hydrolase activity, acting on glycosyl bonds; metabolic process
ANCB01013986.1:12-620	-1.7299	0.0475979	18.9114	64.9639	glycoside hydrolase family 75 protein	hydrolase activity; metabolic process
ANCB01005768.1:2236-2699	-0.539077	0.0476791	19.6529	28.5731	hypothetical protein TRIVIDRAFT_30856	protein phosphorylation; ATP binding; protein serine/threonine kinase activity
ANCB01012140.1:932-4781	-1.3955	0.0482522	25.323	67.8519
ANCB01004656.1:79-1755	-1.56641	0.0483782	2.18776	6.62022
ANCB01000810.1:93-1143	-0.59074	0.0485301	6.76487	9.70924	hypothetical protein TRIATDRAFT_291026	metal ion binding; ATP binding; integral to membrane; metal ion transport; cation-transporting ATPase activity
ANCB01005386.1:6769-11544	-0.628913	0.0485301	16.5598	25.8044	ankyrin repeat-containing	zinc ion binding; protein binding
ANCB01007656.1:3391-5476	-0.841992	0.0485301	30.2064	54.5751
ANCB01012740.1:6122-7952	-1.4392	0.0485301	0.455792	1.28954
ANCB01014381.1:2561-5093	-0.787757	0.0486184	19.0934	33.0378
ANCB01007546.1:592-2776	-0.939889	0.0487894	21.4618	41.5493	v-type atpase subunit c	ion transport; membrane part
ANCB01004355.1:1240-2332	-0.530338	0.0489953	205.633	297.381	hypothetical protein TRIATDRAFT_49564	nucleic acid binding; nucleotide binding
ANCB01006370.1:8-2768	-0.922874	0.0489953	3.07078	5.87483
ANCB01005865.1:199-1526	-0.635133	0.0490092	17.0698	26.7998	hypothetical protein TRIATDRAFT_35650	transmembrane transport; integral to membrane
ANCB01004240.1:6769-7891	-0.970839	0.0490315	4.45381	8.58355	beta (1-3) glucanosyltransferase	transferase activity; hydrolase activity; carbohydrate metabolic process
ANCB01013182.1:8405-11528	-0.455165	0.049314	14.6296	19.8752	predicted protein	transmembrane transport; integral to membrane
ANCB01000934.1:570-1133	-0.835897	0.0496506	2.3363	4.36065

## Sheet: Day 2 & 4
seqname	log2foldchange	padj	Day2GD12	Day2Mix	Day4GD12	Day4Mix	hitdesc	term	pathway	enzyme	enzymeID
ANCB01007678.1:2106-3719	-7.50973633430141; -4.384611368599	1.29310883152572e-10; 0.000281332666094464	0.155192	51.4494	0.807866	21.7996	hypothetical protein TRIATDRAFT_81057	catalytic activity; metabolic process
ANCB01005715.1:92-1287	-6.62792553816524; -5.0397603896578	8.34132524307423e-19; 9.47452911146826e-13	0.274963	38.7342	1.0885	40.955	phenylacetyl- ligase	catalytic activity; emericellamide A biosynthetic process
ANCB01000041.1:739-1491	-6.13417928375795; -5.02745415753848	6.12803567521331e-18; 9.38511210266784e-11	0.923915	75.5441	1.08904	40.0853	fad binding domain protein	oxidoreductase activity
ANCB01000041.1:739-1491	-6.13417928375795; -5.02745415753848	6.12803567521331e-18; 9.38511210266784e-11	0.923915	75.5441	1.08904	40.0853	fad linked oxidase	catalytic activity
ANCB01012138.1:87-947	-6.06318829813392; -1.40308559137995	3.05736192988977e-15; 0.0467446351489235	0.217816	20.9836	8.9469	23.9386
ANCB01004667.1:16-788	-5.82859879728785; -4.89233368505324	1.8717076290683e-17; 1.6193178065795e-11	4.19431	263.011	4.17715	136.167
ANCB01009777.1:2530-3653	-5.58947317707398; -4.95328845895969	4.98026527131225e-09; 7.60552650830142e-07	10.2697	599.871	11.2683	415.729	dienelactone hydrolase family protein	hydrolase activity; metabolic process
ANCB01012328.1:1812-3335	-4.80357821790653; -3.31395321898539	1.41711371098981e-06; 0.00167538376529483	0.442289	15.6403	1.15718	13.4756
ANCB01007328.1:379-2358	-4.51889770591678; -1.74326431530391	9.21858087350054e-24; 0.000537379759445275	5.05481	120.71	18.2198	61.6757	hypothetical protein TRIATDRAFT_290740	transmembrane transport; integral to membrane
ANCB01011666.1:16-764	-4.50708206399399; -4.85075786794491	1.46201141790292e-07; 3.12282353966421e-08	0.448749	10.0402	0.547559	21.1824
ANCB01011011.1:735-2318	-4.30502995917865; -1.86155645706653	1.06648895209242e-24; 6.81398367660721e-05	1.00122	18.9043	1.95897	7.20232	hypothetical protein TRIATDRAFT_46267	transmembrane transport; integral to membrane
ANCB01014456.1:1944-3116	-4.26042451619594; -2.65484588888132	0.000157953331046501; 0.0313325487123012	0.574194	13.6156	2.07123	15.0742	glycoside hydrolase family 18 protein	binding; "hydrolase activity, acting on glycosyl bonds"; macromolecule metabolic process
ANCB01007557.1:3442-5242	-4.13437504602791; -3.97020117603064	1.11227190989167e-14; 9.30582271823355e-14	2.01535	38.1899	4.63644	79.1448
ANCB01009877.1:936-3483	-4.0738163158323; -3.72899918032592	8.53392244381365e-12; 4.166829237657e-09	2.07405	38.0367	2.63468	37.8534
ANCB01001608.1:249-1661	-4.02453743406814; -4.16077145102591	5.61747457166304e-19; 2.67787191394663e-18	6.68815	113.937	6.50457	120.692	mitochondrial phosphate carrier protein	integral component of mitochondrial inner membrane; inorganic phosphate transmembrane transporter activity; phosphate ion transmembrane transport
ANCB01009227.1:295-2134	-3.96711256113425; -4.07702497912603	1.30445393222465e-10; 1.22360571816052e-10	37.1701	613.015	32.2212	575.298	dienelactone hydrolase family protein	hydrolase activity; metabolic process
ANCB01003990.1:109-1714	-3.8788250325759; -2.63064346555297	7.11474050640317e-15; 9.22450655636126e-07	16.0784	245.288	30.1798	191.333	major facilitator superfamily transporter	integral component of membrane; transmembrane transport
ANCB01011004.1:48-2151	-3.81413030919006; -0.979240333724955	1.08869282179508e-21; 0.0199416999470541	1.16307	15.7902	4.22465	8.66132	hypothetical protein TRIATDRAFT_321425	penicillin biosynthetic process
ANCB01002135.1:4185-5616	-3.75573726454982; -4.36030446046362	1.16830165778959e-05; 2.03979302557538e-06	0.996126	15.2853	0.879381	20.9144
ANCB01005944.1:2672-3858	-3.74305556467346; -2.85135553570617	1.94609367732253e-05; 0.00233198613019851	0.850134	12.1437	1.63888	12.8734	fad dependent oxidoreductase	monooxygenase activity; oxidation-reduction process
ANCB01002733.1:53-571	-3.72594572168063; -2.18530832882617	3.48191914364634e-09; 0.00135813304433116	2.20831	31.03	6.43676	30.0692	hypothetical protein TRIATDRAFT_313289	oxidation-reduction process; oxidoreductase activity
ANCB01010015.1:968-2443	-3.67628511430876; -3.94382267506176	1.30820264148347e-13; 1.34955835161708e-14	4.64756	61.4295	5.35813	88.0417	pyoverdine dityrosine biosynthesis	oxidoreductase activity; oxidation-reduction process
ANCB01006591.1:1434-2965	-3.66659884797614; -2.17095061392049	1.20287579684981e-10; 0.00056147666886489	18.4043	243.972	52.9622	244.425
ANCB01000465.1:142-554	-3.57018979011997; -3.29369068195125	7.44497723930062e-06; 5.61971906060035e-05	1.00141	13.172	2.25764	23.989	hypothetical protein TRIVIDRAFT_178499	oxidoreductase activity; oxidation-reduction process; FMN binding
ANCB01011665.1:29-942	-3.55345708331277; -3.84416878758057	3.58130043418726e-08; 5.12011739849274e-09	2.08287	25.7056	3.21831	48.9886
ANCB01012695.1:1060-2730	-3.54619022140799; -2.2668340716548	1.85465886880815e-16; 9.21796591231475e-07	11.0989	132.648	32.8553	160.964
ANCB01001262.1:16-1479	-3.41027276764144; -2.99778852516383	0.000850863793829902; 0.0307210883924761	0.328978	2.99171	0.0995562	1.45009
ANCB01009878.1:815-3132	-3.40981838852745; -2.07868680422415	9.78315403828015e-13; 3.63185487728276e-05	3.38919	37.1374	12.8533	55.5067	family regulatory protein	transferase activity, transferring acyl groups other than amino-acyl groups; metabolic process
ANCB01000447.1:59-1344	-3.36574994620875; -2.12168207230424	6.28635181883812e-09; 0.000839611317695788	27.9928	300.007	73.5294	327.971
ANCB01006412.1:15-478	-3.35865303340447; -3.29137357228134	1.06053344415489e-07; 1.09635038592258e-06	3.8489	41.1698	3.16593	32.9366
ANCB01005720.1:34-855	-3.32833856195497; -2.39612884126068	0.000163743063802987; 0.0247178943995456	0.409607	4.85274	0.398225	2.76257	polyketide synthase	zinc ion binding; oxidoreductase activity; "transferase activity, transferring acyl groups other than amino-acyl groups"; sterigmatocystin biosynthetic process; oxidation-reduction process; emericellamide biosynthetic process; o-orsellinic acid biosynthetic process; monodictyphenone biosynthetic process
ANCB01003617.1:3435-4574	-3.306533808197; -2.56569361256476	2.52552943212045e-05; 0.00297127369949283	2.54825	27.024	2.88672	18.2868
ANCB01005717.1:4934-6086	-3.10391736825563; -3.23655468445148	2.08991535508071e-06; 5.18329171742662e-06	5.53743	49.8572	2.77661	28.1196	polyketide	transferase activity, transferring acyl groups other than amino-acyl groups; metal ion binding; sterigmatocystin biosynthetic process; emericellamide biosynthetic process; o-orsellinic acid biosynthetic process; monodictyphenone biosynthetic process; phosphopantetheine binding
ANCB01007678.1:4497-5733	-3.10299370251368; -5.63071516931248	0.000885827799343811; 0.000948595844902593	0.242085	1.89056	0	2.34054	hypothetical protein TRIATDRAFT_44417	3-isopropylmalate dehydratase activity; 3-isopropylmalate dehydratase complex; leucine biosynthetic process	Valine, leucine and isoleucine biosynthesis	dehydratase	ec:4.2.1.33
ANCB01008803.1:477-1179	-3.0286536373654; -2.18472894820196	2.08991535508071e-06; 0.00153395988726548	4.89376	41.6594	9.37029	44.4198
ANCB01010016.1:125-2333	-2.91288432550662; -2.64333922862909	1.02536588612693e-09; 1.25564604957144e-07	6.63219	50.7948	9.5182	61.3252	mfs transporter	integral component of membrane; oxidoreductase activity; transmembrane transport; oxidation-reduction process
ANCB01007267.1:115-718	-2.79776887790141; -1.6985017288446	2.33194755093999e-07; 0.00411899970241483	1.07226	8.13254	2.27764	7.61658	glucose dehydrogenase	choline dehydrogenase activity; flavin adenine dinucleotide binding; alcohol metabolic process; oxidation-reduction process	Glycine, serine and threonine metabolism; "Glycine, serine and threonine metabolism"	dehydrogenase; dehydrogenase	ec:1.1.99.1; ec:1.1.99.1
ANCB01014298.1:3722-7421	-2.77478805023003; -1.1563228839436	3.97491945720697e-10; 0.0252844642065574	3.29153	23.3808	7.50982	17.1397
ANCB01000010.1:275-2768	-2.73362145237861; -4.43534017879455	0.0016825090131983; 1.6391048913595e-07	42.4425	300.868	22.8608	549.94
ANCB01005794.1:2226-3132	-2.72206953386845; -2.1805924473483	5.52529747598732e-06; 0.000724139890721831	16.6003	113.432	17.8552	83.135	aryl-alcohol dehydrogenase	oxidoreductase activity; oxidation-reduction process
ANCB01013422.1:2540-8147	-2.71955938964451; -1.92719208038425	1.10535550832795e-08; 0.000272737521919634	2.5324	17.581	3.6159	14.1876
ANCB01005718.1:46-2379	-2.69947114466242; -4.38532915972895	0.000991650930044327; 8.67052279197411e-07	4.57221	31.751	0.8771	22.8414	polyketide synthase	zinc ion binding; oxidoreductase activity; "transferase activity, transferring acyl groups other than amino-acyl groups"; sterigmatocystin biosynthetic process; oxidation-reduction process; emericellamide biosynthetic process; o-orsellinic acid biosynthetic process; monodictyphenone biosynthetic process
ANCB01005723.1:117-3202	-2.68109052614817; -2.94662878950983	2.12147347535567e-07; 3.57693070772996e-08	16.9906	111.613	11.272	89.5145	tetracycline-efflux transporter	membrane; signal transducer activity; transport; signal transduction
ANCB01000446.1:9898-10571	-2.67328738176579; -1.7457698781227	1.09545523484414e-08; 0.000582169749114886	10.0726	65.7598	25.6151	87.1751
ANCB01003467.1:58-689	-2.62164982813452; -5.38628214654089	0.00134786348514515; 0.00124395223157932	0.451684	2.97837	0	2.32293	acyl transferase	transferase activity, transferring acyl groups other than amino-acyl groups; metabolic process
ANCB01006646.1:22-1028	-2.6103109360117; -0.967103040663797	1.35610508186075e-12; 0.0262535856268237	18.9914	117.69	77.1584	151.591	glycoside hydrolase family 16 protein	hydrolase activity, hydrolyzing O-glycosyl compounds; carbohydrate metabolic process
ANCB01008537.1:6159-8052	-2.60087337701748; -1.86138173208964	0.000477218222697601; 0.0236280440990341	6.30692	40.3134	12.745	48.1174	serine	serine-type endopeptidase activity; proteolysis
ANCB01013176.1:1838-3693	-2.59382067700237; -5.0592266190898	3.01890585742083e-06; 2.36626171686328e-16	2.22495	14.2893	1.14937	40.0202	transferase family protein	membrane; nucleotide binding; phosphoprotein phosphatase activity; transferase activity; ATPase activity; ion binding; phosphate-containing compound metabolic process; transport; primary metabolic process; single-organism cellular process; organic substance metabolic process	Purine metabolism; T cell receptor signaling pathway	adenylpyrophosphatase; phosphatase	ec:3.6.1.3; ec:3.1.3.16
ANCB01013143.1:5756-7036	-2.58536428672903; -2.51707704939771	1.88758662634201e-05; 9.72218301512486e-05	11.4964	71.0303	7.26874	43.3406	methyltransferase domain-containing protein	methyltransferase activity; methylation
ANCB01010039.1:196-2752	-2.53694221747813; -1.52830852393825	9.06904310800824e-05; 0.039567558990165	4.70549	27.9654	6.97889	20.7421	wsc domain-containing protein	peroxidase activity; heme binding; response to oxidative stress; oxidation-reduction process	Phenylpropanoid biosynthesis; Phenylalanine metabolism	lactoperoxidase; lactoperoxidase	ec:1.11.1.7; ec:1.11.1.7
ANCB01005725.1:65-1614	-2.52270762263894; -4.39636592851514	5.10146539041887e-05; 5.78387072755071e-05	0.653061	3.89876	0.0995562	3.81973	abc multidrug	transmembrane transport; ATP binding; "ATPase activity, coupled to transmembrane movement of substances"; integral component of membrane
ANCB01003504.1:306-2386	-2.51170295150387; -2.48519617813568	0.00117339322378743; 0.00218018143188411	9.77634	58.5675	13.1008	76.9188	tripeptidyl peptidase a	fungal-type cell wall; cell septum; serine-type endopeptidase activity; tripeptide aminopeptidase activity; proteolysis
ANCB01014508.1:600-2990	-2.49871102680198; -2.82532989323835	2.36196434013427e-06; 1.58415319981196e-07	20.0144	115.702	25.4006	185.793	short chain dehydrogenase reductase	oxidoreductase activity; metal ion binding; intracellular signal transduction; oxidation-reduction process
ANCB01009946.1:717-1539	-2.49793802447748; -2.52321523197588	0.00113376524394622; 0.00156130187361265	20.9089	123.775	44.9743	270.682
ANCB01010443.1:4216-7308	-2.49739546909526; -1.17843501298149	8.73250300300805e-08; 0.0300545525303195	34.9483	201.107	66.537	151.988	wsc domain containing protein	peroxidase activity; heme binding; response to oxidative stress; oxidation-reduction process	Phenylalanine metabolism; Phenylpropanoid biosynthesis	lactoperoxidase; lactoperoxidase	ec:1.11.1.7; ec:1.11.1.7
ANCB01000597.1:8-1109	-2.47801143689049; -1.9907255168936	0.000142776904321353; 0.00509418666025115	21.2195	122.405	16.427	67.3877
ANCB01009273.1:2046-3762	-2.37623218386449; -3.62464143881011	6.13382929258019e-05; 3.62991270815045e-10	34.8266	185.74	58.0357	746.788	haloacid dehalogenase	hydrolase activity, acting on acid halide bonds, in C-halide compounds; metabolic process
ANCB01014346.1:6322-7713	-2.37140642982987; -1.1364495305454	9.73663568524395e-07; 0.0457599653178766	33.2012	174.81	45.4129	100.816	hypothetical protein TRIATDRAFT_38598	oxidation-reduction process; oxidoreductase activity
ANCB01005109.1:3468-5153	-2.35297329839689; -2.43680946981836	0.0103332851348431; 0.0117178981012074	26.6123	144.112	11.8814	68.855	cytochrome p450	oxidoreductase activity; metal ion binding
ANCB01000762.1:2547-3733	-2.33379692558961; -2.80243007522725	0.00543525284928646; 0.00110655779528789	16.7728	88.7824	10.1347	75.711	lipoxygenase 1	oxidoreductase activity, acting on single donors with incorporation of molecular oxygen, incorporation of two atoms of oxygen; metal ion binding; oxidation-reduction process
ANCB01010337.1:94-2411	-2.32788223378412; -1.474887161257	1.69334475772472e-06; 0.00659030204515565	11.9688	61.1319	17.1076	48.0998	sulfate permease protein	integral to membrane; secondary active sulfate transmembrane transporter activity; sulfate transport; transmembrane transport
ANCB01000763.1:62-1397	-2.31772369366866; -2.64059601616217	0.00673969640697167; 0.00269882714087795	44.0454	230.683	24.4662	161.964	lipoxygenase 1	oxidoreductase activity, acting on single donors with incorporation of molecular oxygen, incorporation of two atoms of oxygen; metal ion binding; oxidation-reduction process
ANCB01003217.1:701-2451	-2.30797617924677; -1.21778520712661	3.78728654987237e-09; 0.00612424308492449	17.1021	86.0405	31.1352	72.9783	major facilitator superfamily protein	integral component of membrane; transmembrane transport
ANCB01011561.1:609-2320	-2.29635499504149; -1.8981009779522	1.67366556890405e-05; 7.32631628623535e-06	1.01609	4.67505	10.0695	38.0453	aminotransferase class-3	pyridoxal phosphate binding; transaminase activity
ANCB01013180.1:1498-2911	-2.27856240024322; -1.65207803027334	0.000432922389820243; 0.0115720800509478	1.2572	6.41534	5.16632	16.4744	conserved hypothetical protein	oxidation-reduction process; oxidoreductase activity
ANCB01011691.1:74-1698	-2.27474335011979; -2.10619558284233	4.66634611916942e-07; 5.42022649862114e-05	2.33317	11.2734	2.23928	9.57436	hypothetical protein TRIATDRAFT_54792	transmembrane transport; integral to membrane
ANCB01006871.1:139-811	-2.26676200499844; -1.63571446140079	1.08015353414427e-06; 0.00153395988726548	2.67526	13.4197	3.75468	12.1611
ANCB01005674.1:540-2166	-2.25698418308043; -1.20011652118641	0.000391153387981281; 0.0483659870817684	0.821757	4.06131	6.15503	14.3486
ANCB01014457.1:4879-5568	-2.23837179101303; -1.66884789335028	0.000404389374813014; 0.0190114163280576	5.58459	27.4053	5.57159	18.7673
ANCB01002093.1:36-1486	-2.21279697680832; -1.73875667495091	1.92012297793629e-08; 3.8116515270186e-05	9.61978	45.4187	14.4655	48.9936
ANCB01013978.1:651-1953	-2.21134806984686; -3.17567147088573	0.000184282652926695; 0.00046610324637477	1.41493	6.62579	0.32954	3.43776
ANCB01011646.1:501-1594	-2.19898170744083; -3.41152828813105	0.00187009529882822; 0.000901514939937846	0.437984	1.85678	0.189659	2.40586
ANCB01000326.1:923-2266	-2.19002532159547; -2.11988032771862	0.000336673592666301; 0.00096304257976074	15.6461	73.3805	18.0882	80.5695	beta- -endoglucanase	hydrolase activity, hydrolyzing O-glycosyl compounds; carbohydrate metabolic process
ANCB01013698.1:337-1383	-2.17803114864154; -1.71158157750116	8.97963274176256e-06; 0.0100487642487793	1.21356	5.47171	0.929159	3.29206	mandelate racemase muconate lactonizing protein	catalytic activity; cellular amino acid catabolic process
ANCB01005795.1:1095-4103	-2.17452762259492; -1.87685245730543	0.000477288489097523; 0.00836295194482858	1.03977	5.21197	1.19696	5.02577	peptidase a1	aspartic-type endopeptidase activity; proteolysis
ANCB01005617.1:422-1951	-2.16688084338594; -2.85828801317748	0.00773517911124747; 0.000514852105612336	0.517047	2.51997	0.728632	6.02109	hypothetical protein TRIATDRAFT_182617, partial	transmembrane transport; integral to membrane
ANCB01013648.1:294-1390	-2.0753225742136; -0.93437762979962	2.49902069339003e-07; 0.0489169411116856	93.2517	397.24	211.487	406.162	hypothetical protein TRIATDRAFT_302790	integral to membrane
ANCB01005717.1:157-2197	-2.07369854170272; -2.65718865533072	0.00027802623069581; 1.51815754604755e-05	6.41985	27.4352	3.15278	21.3425	aspartate kinase	aspartate kinase activity; amino acid binding; threonine biosynthetic process; lysine biosynthetic process via diaminopimelate; phosphorylation	Cysteine and methionine metabolism; Lysine biosynthesis; "Glycine, serine and threonine metabolism"	kinase; kinase; kinase	ec:2.7.2.4; ec:2.7.2.4; ec:2.7.2.4
ANCB01006773.1:2580-3126	-2.0462878098758; -1.90619345097509	0.00157410288036465; 0.00736249643551025	7.22633	30.7182	4.82623	18.6454
ANCB01001554.1:5-1967	-2.0372905740031; -1.28366976262241	3.90604304302597e-07; 0.00328125054859166	5.66756	24.1274	12.7456	31.5338	mfs multidrug	plasma membrane; integral component of membrane; transporter activity; transmembrane transport
ANCB01011561.1:4961-5837	-2.02817916039411; -2.09405069918934	0.000103111421766083; 5.78438109198065e-09	0.685743	2.87024	4.06563	17.8252
ANCB01010941.1:1679-2472	-2.01310049394026; -2.93682372556937	0.0264906158217061; 0.00100847446361129	29.549	125.049	16.3809	134.709
ANCB01000872.1:389-2587	-1.9976552509936; -1.86324045454535	0.000339335578826352; 0.00133244637876346	10.6926	43.6352	28.9793	107.46	fad binding domain containing protein	oxidoreductase activity; oxidation-reduction process
ANCB01011472.1:4463-5570	-1.99546029201819; -1.18214498022302	1.55672209429413e-08; 0.00258035760714226	33.5962	135.291	64.1624	146.592
ANCB01013985.1:486-958	-1.98892077695386; -2.21866096417369	0.000320586956236149; 0.000107142133381037	18.2027	73.5782	16.9039	81.3998	glycoside hydrolase family 75 protein	hydrolase activity; metal ion binding; "regulation of transcription, DNA-templated"
ANCB01010740.1:92-1528	-1.9881964376945; -1.09501237169306	5.45735808113147e-05; 0.0428554124395664	2.51733	10.3686	7.14722	15.7813	glyoxylate pathway regulator	membrane
ANCB01012327.1:1288-1923	-1.9753026206026; -3.61507947348349	0.0170098202397532; 0.00036177594460096	1.35368	5.49338	0.359863	5.12064	aminoglycoside phosphotransferase	transferase activity, transferring phosphorus-containing groups; metabolic process
ANCB01007052.1:362-1427	-1.92288318889256; -1.51074217402032	1.52791910756156e-06; 0.000442753858175223	28.2313	108.044	37.5213	108.009
ANCB01001817.1:623-2054	-1.9228044295215; -1.91940873424414	0.0223870679269025; 0.0305137943632519	30.3584	119.557	40.2373	158.197
ANCB01013082.1:4-1510	-1.88098773291383; -2.00798403181669	0.00309957801449106; 0.00333640092422962	4.76008	18.1472	3.86337	16.2894	glycoside hydrolase family 18 protein	hydrolase activity, hydrolyzing O-glycosyl compounds; carbohydrate metabolic process
ANCB01008382.1:1028-4061	-1.84573700590273; -2.49685074989887	0.00205995644404243; 5.11902073449966e-05	5.97031	21.9444	4.88318	28.71	tpa: family regulatory (afu_orthologue afua_3g14730)	transferase activity, transferring acyl groups other than amino-acyl groups; metabolic process
ANCB01013605.1:327-2034	-1.81564722097183; -1.44253923264855	3.43826494558513e-05; 0.001567569926739	4.32269	15.4745	9.81025	27.542	hypothetical protein TRIATDRAFT_299540	oxidoreductase activity; plasma membrane; carboxy-lyase activity; FMN binding; ubiquinone biosynthetic process; oxidation-reduction process
ANCB01001816.1:58-1782	-1.80305345376871; -2.2564956905635	0.00497256650391552; 0.000587359179711111	4.39432	15.5422	5.08403	25.2438
ANCB01009134.1:3673-5168	-1.78925253319935; -2.19184170241251	0.0386808471549702; 0.013113055833663	0.828413	2.87842	1.1074	5.6538	hypothetical protein TRIATDRAFT_87269	flavin adenine dinucleotide binding; oxidoreductase activity; oxidation-reduction process
ANCB01008196.1:98-1507	-1.7724633806548; -1.15290182380541	9.46656231668239e-08; 0.00169529746574663	54.0452	185.926	54.4294	121.636
ANCB01008814.1:1218-1860	-1.76151172071289; -1.16965180760961	0.00111715709602256; 0.0379726239563299	1.14819	3.8749	2.54489	6.16169
ANCB01003895.1:237-2521	-1.75831640162283; -1.46259718198111	6.05592189479386e-06; 0.000719521808241799	3.28076	11.5534	4.22606	11.916	hypothetical protein TRIATDRAFT_322580	regulation of transcription from RNA polymerase II promoter; zinc ion binding; sequence-specific DNA binding RNA polymerase II transcription factor activity; DNA binding; nucleus
ANCB01013986.1:12-620	-1.72989779633837; -2.17798283756953	0.0475979498443991; 0.0144484535729224	18.9114	64.9639	16.4471	78.4229	glycoside hydrolase family 75 protein	hydrolase activity; metabolic process
ANCB01009993.1:613-3054	-1.72728444703704; -1.59168155868909	6.32292477716151e-07; 1.16738829287735e-05	28.2388	94.2672	39.5042	120.226	aldehyde dehydrogenase	aldehyde dehydrogenase (NAD) activity; aldehyde dehydrogenase [NAD(P)+] activity; cellular aldehyde metabolic process; beta-alanine metabolic process; penicillin biosynthetic process; oxidation-reduction process	Drug metabolism - cytochrome P450; Metabolism of xenobiotics by cytochrome P450; Arginine and proline metabolism; Chloroalkane and chloroalkene degradation; Pyruvate metabolism; Tryptophan metabolism; "Valine, leucine and isoleucine degradation"; Limonene and pinene degradation; beta-Alanine metabolism; beta-Alanine metabolism; Lysine degradation; Glycolysis / Gluconeogenesis; Glycolysis / Glucon…	dehydrogenase [NAD(P)+]; dehydrogenase [NAD(P)+]; dehydrogenase (NAD+); dehydrogenase (NAD+); dehydrogenase (NAD+); dehydrogenase (NAD+); dehydrogenase (NAD+); dehydrogenase (NAD+); dehydrogenase [NAD(P)+]; dehydrogenase (NAD+); dehydrogenase (NAD+); dehydrogenase [NAD(P)+]; dehydrogenase (NAD+); dehydrogenase (NAD+); dehydrogenase (NAD+); dehydrogenase [NAD(P)+]; dehydrogenase [NAD(P)+]; dehydro…	ec:1.2.1.5; ec:1.2.1.5; ec:1.2.1.3; ec:1.2.1.3; ec:1.2.1.3; ec:1.2.1.3; ec:1.2.1.3; ec:1.2.1.3; ec:1.2.1.5; ec:1.2.1.3; ec:1.2.1.3; ec:1.2.1.5; ec:1.2.1.3; ec:1.2.1.3; ec:1.2.1.3; ec:1.2.1.5; ec:1.2.1.5; ec:1.2.1.3; ec:1.2.1.5; ec:1.2.1.3; ec:1.2.1.3
ANCB01011165.1:3156-6763	-1.71372182554963; -1.48158593361834	0.00286178844810659; 0.0169751686745679	50.4525	168.284	42.0742	119.314
ANCB01000296.1:12751-13394	-1.70084329560917; -1.94561664259279	0.000210360978539548; 9.1933366085548e-05	2.02611	6.87601	2.45958	9.47111
ANCB01005102.1:1978-2717	-1.68360963610117; -1.36330191348715	3.62356314157467e-05; 0.000842107215783341	2.30832	7.018	4.87624	12.7015
ANCB01005025.1:68-1464	-1.67483441834709; -2.22178795245546	0.0245382634750832; 0.000996203944335377	0.970488	3.48197	3.44428	16.8782	siderophore iron transporter mirb	integral component of membrane; transmembrane transport
ANCB01005717.1:2426-4605	-1.66811001578776; -3.28087201699892	0.00678740402719367; 2.28040750577305e-08	86.9814	281.235	23.0102	232.556	hypothetical protein AN2568.2	membrane
ANCB01006870.1:7384-8754	-1.6605133505552; -2.58193110171662	0.00254303222424248; 1.42282650128329e-05	2.09089	6.55046	1.59856	10.0777
ANCB01009854.1:168-1181	-1.65786584447346; -2.00806326660148	0.000140714008911274; 4.20319517463467e-05	4.0579	13.2989	2.82379	12.3112	cdp-diacylglycerol--inositol 3-	membrane; "phosphotransferase activity, for other substituted phosphate groups"; phospholipid biosynthetic process
ANCB01005024.1:3852-4545	-1.65383307646767; -1.89337340599261	0.0309824447380433; 0.00558952629051131	0.729385	2.50743	2.93453	11.5198	siderophore iron transporter	integral component of membrane; transmembrane transport
ANCB01007604.1:137-1310	-1.6493566557763; -0.702073530262069	2.29829554909196e-10; 0.0168778726477839	11.0046	34.8345	30.5041	49.6737	mfs monocarboxylate	integral component of membrane; transmembrane transport
ANCB01013056.1:812-1820	-1.64023570614178; -1.29730654004776	2.81397555994082e-05; 0.00207614302701572	11.2907	35.6681	17.5758	43.8973
ANCB01014019.1:298-2554	-1.62486408727202; -3.36041870248301	0.0164584077671434; 1.09975820578923e-07	21.7955	68.5821	31.9724	343.038	pyruvate decarboxylase	magnesium ion binding; thiamine pyrophosphate binding; metabolic process; carboxy-lyase activity
ANCB01007106.1:379-3325	-1.62236048434637; -1.62938159669197	8.4674274355692e-06; 1.71516453017313e-05	29.1645	90.4165	38.3202	119.518	cytochrome c peroxidase	mitochondrial matrix; cytochrome-c peroxidase activity; heme binding; metal ion binding; response to oxidative stress; oxidation-reduction process	Phenylalanine metabolism; Phenylpropanoid biosynthesis	lactoperoxidase; lactoperoxidase	ec:1.11.1.7; ec:1.11.1.7
ANCB01006870.1:8964-10467	-1.61342851965987; -2.33375545227932	0.0099174442743835; 0.000168595298988124	36.4587	113.651	31.4242	163.142	short-chain oxidoreductase	oxidoreductase activity; oxidation-reduction process
ANCB01000173.1:494-2305	-1.61238459846555; -2.11634323018207	0.0103619684595754; 0.000778328832743682	3.41208	10.5915	4.75938	21.726	alpha methylacyl-	nucleus; membrane; hydrolase activity; organic cyclic compound binding; heterocyclic compound binding; transport; metabolic process
ANCB01000173.1:494-2305	-1.61238459846555; -2.11634323018207	0.0103619684595754; 0.000778328832743682	3.41208	10.5915	4.75938	21.726	l-carnitine dehydratase	catalytic activity; metabolic process
ANCB01009033.1:22-1173	-1.60444565229722; -2.20146216869104	0.000317624570009509; 6.28382210767222e-07	9.16224	28.2647	14.2342	66.7714	3-hydroxyisobutyrate dehydrogenase protein	oxidoreductase activity, acting on the CH-OH group of donors, NAD or NADP as acceptor; hydrolase activity; single-organism metabolic process
ANCB01003706.1:115-858	-1.59051474044288; -1.95469939159378	0.0134402482394445; 0.0130956398630487	0.957771	2.88434	0.76037	2.8276
ANCB01010369.1:1061-1579	-1.58936107957781; -2.42449441561931	0.0268888597485652; 0.000590270636536931	10.576	32.6114	10.4959	58.5945
ANCB01008946.1:38-1794	-1.57134006350695; -1.79964331521351	0.0280944853026738; 0.0110774894247661	1.98658	6.18958	4.76677	17.0245	4-coumarate-- ligase-like 7	catalytic activity; metabolic process
ANCB01005199.1:74-363	-1.55117339212267; -2.23785588598577	0.00275755265917123; 2.54581230834564e-05	1.47717	4.04442	1.69866	8.21169
ANCB01001818.1:165-1519	-1.53523780070463; -1.74235397897665	3.62356314157467e-05; 4.83171456325106e-06	22.5646	65.8354	27.1505	91.955
ANCB01000343.1:422-2388	-1.53306901294593; -1.56185766680951	0.00729586175377826; 0.00675585541039606	4.418	13.1283	13.7985	41.3652	nadh-dependent flavin oxidoreductase	FMN binding; oxidoreductase activity; oxidation-reduction process
ANCB01010807.1:7-2440	-1.50365074245605; -3.24071439193099	0.0212133296265231; 1.23533220644683e-07	12.8908	37.1689	10.3752	103.226
ANCB01011942.1:201-2160	-1.44781144342099; -1.76717627150723	0.00201037543527563; 0.000284267451287928	4.98945	13.8958	5.65647	19.5862	abc multidrug transporter	integral component of membrane; ATP binding; "ATPase activity, coupled to transmembrane movement of substances"; ATP catabolic process; transmembrane transport
ANCB01000878.1:72-1692	-1.43124623753127; -1.45125324594707	0.00281803409354767; 0.00638237277752055	3.83128	10.4347	3.60558	10.1627
ANCB01014698.1:58-941	-1.41538270520249; -2.41810461508886	0.013948583473015; 1.33865099910181e-05	90.3133	244.189	86.5599	472.981	hypothetical protein TRIATDRAFT_298717	heme binding; oxygen transporter activity; oxidoreductase activity; oxygen transport; iron ion binding; oxidation-reduction process; oxygen binding
ANCB01003810.1:10-640	-1.39698179678873; -3.51810343503233	0.0282734729867313; 8.74796342690291e-09	1.46817	4.08438	1.28706	16.8067	efflux pump antibiotic resistance	membrane; single-organism process
ANCB01011854.1:2976-5189	-1.39040147991858; -2.09450444122269	0.000105047726733263; 2.13322740635168e-08	3.80975	10.2782	4.07901	17.3241	hypothetical protein TRIATDRAFT_153450	oxidoreductase activity; oxidation-reduction process; FMN binding
ANCB01010370.1:128-1185	-1.389303889098; -1.46645004972257	0.0186672675311096; 0.0170782490896406	26.4477	70.3489	37.9258	106.463
ANCB01008013.1:1840-4478	-1.37976282083335; -1.4325690349435	0.0135230432016705; 0.0166115397809267	2.07504	5.5572	2.67619	7.58604	spermidine putrescine import atp-binding protein pota	integral component of membrane; ATP binding; "ATPase activity, coupled to transmembrane movement of substances"; ATP catabolic process; transmembrane transport
ANCB01014298.1:7601-9839	-1.37722653555579; -0.733521551260474	8.9389707760227e-06; 0.041238020473887	10.7335	28.2187	17.5745	29.5087	mannitol 1-phosphate dehydrogenase	oxidoreductase activity; oxidation-reduction process
ANCB01014697.1:1031-1663	-1.36085784080543; -2.41084586412217	0.0227011020564495; 2.40864488257621e-05	56.8138	147.932	62.3815	339.455	hypothetical protein TRIATDRAFT_298717	heme binding; oxygen transporter activity; oxidoreductase activity; oxygen transport; iron ion binding; oxidation-reduction process; oxygen binding
ANCB01007798.1:558-2864	-1.33142693586126; -2.17236262677261	0.00633178266790139; 5.89815353684989e-06	41.0427	104.373	22.4191	102.861	mfs peptide transporter	integral component of membrane; transporter activity; oligopeptide transport
ANCB01013178.1:264-4974	-1.32206638373032; -3.10441738347779	0.000742916738154184; 1.05346281457554e-15	5.35717	13.8203	4.2953	38.0542	transferase family protein	transferase activity, transferring acyl groups other than amino-acyl groups; metabolic process
ANCB01013427.1:116-800	-1.27665386015364; -0.805546827807474	0.000239883206158006; 0.040199413622148	25.6479	62.4288	46.3909	81.5119	hypothetical protein TRIVIDRAFT_90008	transporter activity; membrane; transport
ANCB01009382.1:889-2274	-1.2440346692667; -1.03661764747967	0.00214694453143969; 0.0162325430212761	19.7781	47.2559	60.4653	124.71	hypothetical protein TRIATDRAFT_298755	high-affinity iron ion transport; iron ion transmembrane transporter activity; high affinity iron permease complex
ANCB01005950.1:2335-3012	-1.21743307688114; -1.08536574403753	0.00162452749705794; 0.0098641479002442	12.5594	29.7292	14.4791	31.0233
ANCB01001994.1:80-1228	-1.21192901204194; -1.34610624060946	0.0184629882736145; 0.00724699041019122	3.18624	7.37219	7.97467	20.4641	predicted protein	transmembrane transport; integral to membrane
ANCB01007730.1:1111-2964	-1.20872117188891; -1.54422445067214	0.00184352805133875; 0.000111683651519142	10.7617	24.9327	10.997	32.6899
ANCB01008222.1:56-653	-1.19763505125773; -2.11869838374141	0.0170424707025782; 7.42418317091212e-07	0.940354	2.42246	2.05908	8.84129	predicted protein	N-acetyltransferase activity
ANCB01004635.1:4746-6935	-1.19372320648268; -0.928462572748559	7.38056815370755e-05; 0.0049627080120592	48.0792	110.092	50.198	96.2
ANCB01005455.1:1924-2821	-1.18538718914186; -0.886441780644561	3.23631069731685e-06; 0.00121929703092823	15.7208	35.7629	25.1202	46.6469	hypothetical protein TRIVIDRAFT_222349	N-acetyltransferase activity
ANCB01005458.1:47-3273	-1.17595404962938; -1.01056757981734	0.00860456987190379; 0.0376995384181703	4.48415	10.1568	6.67305	13.6386
ANCB01010459.1:6877-8070	-1.16387732252262; -3.30900001514397	0.0116008147898017; 2.67787191394663e-18	2.00009	4.63125	4.16912	41.1375	hypothetical protein TRIATDRAFT_299764	N-acetyltransferase activity
ANCB01009863.1:2952-5175	-1.16250604143828; -1.27697336787322	0.000873906221345208; 0.00651644742580193	8.36964	18.6904	2.68674	6.70539
ANCB01010414.1:985-2284	-1.11144334711717; -1.09507049713904	0.0292707211835482; 0.0426240737207729	63.0518	137.368	72.2473	155.771
ANCB01008818.1:390-2179	-1.11031109467851; -1.40026866686399	0.0271868619556502; 0.00458609196506957	3.44163	7.80988	6.4537	17.4054
ANCB01005951.1:47-1258	-1.10893103415462; -1.29013873518698	0.00195365982388951; 0.000573742674855256	16.6293	36.4235	15.8826	39.4199
ANCB01008792.1:1467-3515	-1.10474207864619; -1.25453273999207	0.00149524778811982; 0.000558877208880833	22.7062	49.2155	22.0455	52.8862	protein	integral component of membrane; transmembrane transport
ANCB01003454.1:56-953	-1.05481813878925; -1.50629833229208	0.00430131071274874; 0.000183801126429004	7.9023	16.1758	5.18413	15.1375
ANCB01013445.1:33-886	-1.03851616992282; -1.81583616694704	0.01854845029622; 1.72470711685971e-05	4.47593	9.16847	6.08972	21.2424	mfs multidrug transporter	integral component of membrane; transmembrane transport
ANCB01005389.1:100-2976	-1.02980936184747; -1.15694694098194	0.00814367441766268; 0.00494297220257672	10.465	21.4018	10.9298	24.7019	major intracellular serine protease	serine-type endopeptidase activity; proteolysis
ANCB01013609.1:2822-3777	-1.01268941379881; -1.27149626212353	0.00427445307742351; 0.000394817962325107	8.09017	16.1022	10.9309	26.655	hypothetical protein TRIATDRAFT_40825	carboxy-lyase activity; metabolic process
ANCB01000512.1:2780-3283	-1.01057976317074; -0.619956548678555	2.16121952758814e-06; 0.0110774894247661	109.19	219.743	82.1504	126.545	thioredoxin-like protein	protein disulfide oxidoreductase activity; glycerol ether metabolic process; cell redox homeostasis; oxidation-reduction process
ANCB01000781.1:3938-5625	-0.987480077322817; -1.30643432139634	0.0110495787969947; 0.000778328832743682	53.8624	107.377	70.738	176.391
ANCB01009382.1:3005-5111	-0.98562742655345; -1.42557952364716	0.0211940523891459; 0.00055811836275504	13.0489	26.1563	30.9868	83.8958	hypothetical protein TRIATDRAFT_44261	oxidoreductase activity; oxidation-reduction process; copper ion binding
ANCB01004198.1:117-1815	-0.938304069643981; -1.03753563759951	0.0085642675287432; 0.00526969857804338	35.7888	68.6785	38.0297	78.4737
ANCB01012059.1:57-1833	-0.929031383233303; -0.844385842699273	0.00698484195366553; 0.0382655308576556	20.8978	39.8872	9.32174	16.8841
ANCB01009134.1:2500-3616	-0.920794485360914; -0.711779466719773	3.41502087179213e-07; 0.000170481703604069	19.0975	36.5535	34.2575	56.2638	sam-dependent methyltransferase	transferase activity
ANCB01008813.1:65-1867	-0.91331651882038; -0.877597792819712	0.00606597744133308; 0.0145782517986148	19.2319	36.444	20.2798	37.937	major facilitator superfamily transporter	integral component of membrane; transmembrane transport
ANCB01013443.1:1767-2642	-0.897562255643124; -1.90931238451846	0.0190800719001987; 1.58497972930799e-07	7.39386	13.5865	7.64348	29.2821	fluconazole resistance protein 1	integral component of membrane; transmembrane transport
ANCB01010774.1:36-1911	-0.883993514776238; -1.56369059896352	0.0315753447555664; 0.000211475507259133	12.0081	22.4936	6.80877	20.9605	mfs transporter	integral component of membrane; transmembrane transport
ANCB01000402.1:466-3725	-0.879859119783799; -1.72737144362862	0.0271596484679298; 2.37517793005521e-05	3.19779	6.20515	2.89562	10.2387	c6 zinc finger domain-containing protein	nucleus; DNA binding; zinc ion binding; "transcription, DNA-templated"
ANCB01010266.1:8236-9216	-0.861926332555179; -1.68772631206255	0.01153528423401; 2.39514065249235e-07	38.6414	70.3928	31.1474	101.765	hypothetical protein TRIATDRAFT_9815, partial	protein dimerization activity
ANCB01010244.1:147-1091	-0.850437184618172; -1.05199543003601	0.0445003254528056; 0.00589237753996819	2.66783	4.69534	6.24144	13.3298
ANCB01003744.1:73-1839	-0.84603091419246; -1.03374683614667	0.0270064542347097; 0.00779922289767718	27.6481	50.0246	36.9328	76.0071	fad-dependent oxidoreductase-like protein	oxidoreductase activity, acting on the CH-NH2 group of donors, oxygen as acceptor; "oxidoreductase activity, acting on the CH-NH2 group of donors, oxygen as acceptor"
ANCB01005388.1:1297-3968	-0.842520060351852; -0.785869929897446	0.0023244774719449; 0.00815220217981053	29.7606	53.665	34.8791	60.5146	intracellular serine protease protein	serine-type endopeptidase activity; proteolysis
ANCB01014318.1:1433-2553	-0.827300524526184; -1.26844173725123	0.0216600036489362; 0.000796769836508894	22.9172	40.7867	10.5114	25.7258
ANCB01010706.1:2182-4056	-0.797195326659822; -1.55617512978602	0.0132517369098962; 2.21749619153011e-07	16.3819	28.4765	24.2223	72.1649	gnat family	N-acetyltransferase activity; metabolic process
ANCB01000968.1:53-1059	-0.796576129858618; -1.30752515873738	0.0470266895767537; 0.000832108796546712	76.9452	133.864	51.7306	128.796
ANCB01008782.1:141-1079	-0.789031677592459; -1.13886145294143	0.0200649488496781; 0.000766738454539207	5.7476	10.2261	7.60339	17.117
ANCB01010787.1:3044-4270	-0.776621954578539; -2.28670843398711	0.0264325088395384; 1.09971983016596e-14	9.05205	15.6399	18.1037	90.3004	hypothetical protein TRIATDRAFT_209337, partial	N-acetyltransferase activity
ANCB01007211.1:22-1053	-0.764104150806183; -1.53148539332209	0.0210722270329152; 1.05010729620679e-06	30.0179	51.1524	28.4556	83.2594	epoxide hydrolase	hydrolase activity; metabolic process
ANCB01001949.1:5-1303	-0.758984437143847; -1.26371983734814	0.00326769047552817; 1.25564604957144e-07	16.5682	28.2685	36.6432	88.3494	acyl- n-acyltransferase	N-acetyltransferase activity; metabolic process; mycelium development
ANCB01011192.1:131-1245	-0.74936991347031; -1.37613504048262	0.0470955361950245; 0.000127942836924431	63.6239	107.243	74.6036	194.87	alpha-methylacyl- racemase	catalytic activity; metabolic process
ANCB01001207.1:593-1524	-0.743612353603021; -1.48106656792497	0.0369578550471079; 9.72218301512486e-05	12.0162	20.4569	5.56258	16.0931
ANCB01009685.1:9538-10584	-0.74126272367877; -0.641306739412595	0.00147088269955966; 0.00920770013322598	37.9768	63.6777	77.6618	121.722	chorismate mutase	intracellular part; chorismate mutase activity; aromatic amino acid family biosynthetic process; chorismate metabolic process	Phenylalanine, tyrosine and tryptophan biosynthesis	mutase	ec:5.4.99.5
ANCB01000850.1:735-1479	-0.722920040338065; -0.977100149350882	0.034035397924017; 0.0044487135610393	233.673	386.572	128.857	254.771
ANCB01002568.1:2059-3297	-0.715332793406967; -1.29637872422409	0.041502026924759; 0.000107231764258253	58.6689	96.3007	73.0123	180.221	enoyl- hydratase isomerase family protein	isomerase activity
ANCB01002568.1:2059-3297	-0.715332793406967; -1.29637872422409	0.041502026924759; 0.000107231764258253	58.6689	96.3007	73.0123	180.221	hypothetical protein TRIATDRAFT_53548	catalytic activity; metabolic process
ANCB01006815.1:4205-5668	-0.71300752312572; -0.487078418143361	0.000348690638345302; 0.0345717942951158	49.0919	80.5115	46.8553	66.1089	uridylate kinase	nucleus; cytoplasm; adenylate kinase activity; ATP binding; uridylate kinase activity; 'de novo' pyrimidine nucleobase biosynthetic process; pyrimidine nucleotide biosynthetic process; nucleotide phosphorylation	Purine metabolism	kinase	ec:2.7.4.3
ANCB01012605.1:1397-2195	-0.689568736582555; -0.721977435376085	0.0436751404664175; 0.0209451204224586	4.06299	6.77658	11.3208	18.8976	acetyltransferase	N-acetyltransferase activity; metabolic process
ANCB01002140.1:779-2307	-0.681341523203926; -1.0217520595783	0.00381939466609269; 1.72470711685971e-05	31.6898	51.0895	30.5349	62.7671	hypothetical protein TRIATDRAFT_151269	copper ion binding
ANCB01002040.1:1599-2723	-0.666233313498146; -0.930392759066323	0.0289558505305894; 0.00207310054876959	135.405	215.414	148.014	283.168
ANCB01014109.1:747-2235	-0.638393481084789; -1.79383245938271	0.0223202996766892; 1.77661220845093e-10	20.133	31.6468	9.05065	32.1087
ANCB01010643.1:24-1487	-0.604230914469663; -1.24777505735538	0.0202368203049861; 3.77579424842608e-07	30.051	45.8526	32.982	78.4096	cytochrome c oxidase assembly	mitochondrial inner membrane; "oxidoreductase activity, acting on the CH-CH group of donors"; "oxidoreductase activity, acting on NAD(P)H, heme protein as acceptor"; heme a biosynthetic process; oxidation-reduction process; integral component of membrane
ANCB01000296.1:13490-14426	-0.591083324101453; -1.24958594129071	0.00383216736981373; 7.60742821795037e-10	36.7476	55.7735	26.0262	61.7529
ANCB01006299.1:2464-2823	-0.565942454192925; -0.443591319287646	0.00114737864536346; 0.0202601350549081	161.655	239.177	201.714	274.45	cytochrome c oxidase polypeptide v	cytochrome-c oxidase activity
ANCB01006300.1:187-770	-0.564966405088394; -0.53334012450411	0.010200105781321; 0.0229298261496025	174.261	257.506	200.363	290.27	hypothetical protein TRIATDRAFT_298512	cytochrome-c oxidase activity	Oxidative phosphorylation	oxidase	ec:1.9.3.1
ANCB01008919.1:1857-3936	-0.449988035383354; -0.677475441660181	0.0143620676548889; 0.000210271536392796	69.1327	94.448	76.499	122.87	hypothetical protein TRIATDRAFT_145887	cytoplasm; tyrosyl-tRNA aminoacylation; tyrosine-tRNA ligase activity; ATP binding	Aminoacyl-tRNA biosynthesis	ligase	ec:6.1.1.1
ANCB01001869.1:7748-8634	-0.328631007752384; -0.342115526581262	0.000888397515874158; 0.00167538376529483	159.75	201.004	127.647	162.125	xanthine phosphoribosyltransferase 1	xanthine phosphoribosyltransferase activity; hypoxanthine phosphoribosyltransferase activity; nucleoside metabolic process; XMP salvage; hypoxanthine metabolic process	Drug metabolism - other enzymes; Purine metabolism; Purine metabolism	phosphoribosyltransferase; phosphoribosyltransferase; phosphoribosyltransferase	ec:2.4.2.8; ec:2.4.2.8; ec:2.4.2.22

## Sheet: Day 2, 4 & 7
seqname	log2foldchange	padj	Day2GD12	Day2Mix	Day4GD12	Day4Mix	Day7GD12	Day7Mix	hitdesc	term	pathway	enzyme	enzymeID
ANCB01007678.1:2106-3719	-7.50973633430141; -4.384611368599; -3.40898021008641	1.29310883152572e-10; 0.000281332666094464; 0.0169826724420389	0.155192	51.4494	0.807866	21.7996	0.981116	13.4095	hypothetical protein TRIATDRAFT_81057	catalytic activity; metabolic process
ANCB01005715.1:92-1287	-6.62792553816524; -5.0397603896578; -3.86558090822695	8.34132524307423e-19; 9.47452911146826e-13; 2.20102636960971e-06	0.274963	38.7342	1.0885	40.955	2.13985	34.3212	phenylacetyl- ligase	catalytic activity; emericellamide A biosynthetic process
ANCB01000041.1:739-1491	-6.13417928375795; -5.02745415753848; -5.23553319063682	6.12803567521331e-18; 9.38511210266784e-11; 1.42841517617426e-07	0.923915	75.5441	1.08904	40.0853	0.721231	34.3239	fad binding domain protein	oxidoreductase activity
ANCB01000041.1:739-1491	-6.13417928375795; -5.02745415753848; -5.23553319063682	6.12803567521331e-18; 9.38511210266784e-11; 1.42841517617426e-07	0.923915	75.5441	1.08904	40.0853	0.721231	34.3239	fad linked oxidase	catalytic activity
ANCB01004667.1:16-788	-5.82859879728785; -4.89233368505324; -4.83251193225163	1.8717076290683e-17; 1.6193178065795e-11; 3.10141540392158e-08	4.19431	263.011	4.17715	136.167	2.83725	93.6053
ANCB01009777.1:2530-3653	-5.58947317707398; -4.95328845895969; -4.33033858020946	4.98026527131225e-09; 7.60552650830142e-07; 0.000195770934497498	10.2697	599.871	11.2683	415.729	11.5743	291.849	dienelactone hydrolase family protein	hydrolase activity; metabolic process
ANCB01012328.1:1812-3335	-4.80357821790653; -3.31395321898539; -3.64980017371066	1.41711371098981e-06; 0.00167538376529483; 0.00246433994242572	0.442289	15.6403	1.15718	13.4756	1.38404	19.8752
ANCB01007328.1:379-2358	-4.51889770591678; -1.74326431530391; -1.95035673433779	9.21858087350054e-24; 0.000537379759445275; 0.00102133775439847	5.05481	120.71	18.2198	61.6757	10.7815	42.6285	hypothetical protein TRIATDRAFT_290740	transmembrane transport; integral to membrane
ANCB01011666.1:16-764	-4.50708206399399; -4.85075786794491; -5.80677141563481	1.46201141790292e-07; 3.12282353966421e-08; 0.000380322597823505	0.448749	10.0402	0.547559	21.1824	0	7.5585
ANCB01007557.1:3442-5242	-4.13437504602791; -3.97020117603064; -2.97720568956398	1.11227190989167e-14; 9.30582271823355e-14; 6.54030442180717e-06	2.01535	38.1899	4.63644	79.1448	5.04862	41.2532
ANCB01009877.1:936-3483	-4.0738163158323; -3.72899918032592; -2.54858168479979	8.53392244381365e-12; 4.166829237657e-09; 0.000620503181770956	2.07405	38.0367	2.63468	37.8534	6.50418	39.0591
ANCB01001608.1:249-1661	-4.02453743406814; -4.16077145102591; -3.4495247073087	5.61747457166304e-19; 2.67787191394663e-18; 1.09335480369874e-09	6.68815	113.937	6.50457	120.692	7.84893	89.4139	mitochondrial phosphate carrier protein	integral component of mitochondrial inner membrane; inorganic phosphate transmembrane transporter activity; phosphate ion transmembrane transport
ANCB01009227.1:295-2134	-3.96711256113425; -4.07702497912603; -3.44176763831851	1.30445393222465e-10; 1.22360571816052e-10; 3.77230688461206e-06	37.1701	613.015	32.2212	575.298	40.1445	463.319	dienelactone hydrolase family protein	hydrolase activity; metabolic process
ANCB01003990.1:109-1714	-3.8788250325759; -2.63064346555297; -2.30178767396993	7.11474050640317e-15; 9.22450655636126e-07; 0.000319900068019129	16.0784	245.288	30.1798	191.333	20.1659	102.544	major facilitator superfamily transporter	integral component of membrane; transmembrane transport
ANCB01002135.1:4185-5616	-3.75573726454982; -4.36030446046362; -5.49085200127026	1.16830165778959e-05; 2.03979302557538e-06; 8.91120386503248e-06	0.996126	15.2853	0.879381	20.9144	0.307565	21.3597
ANCB01005944.1:2672-3858	-3.74305556467346; -2.85135553570617; -2.66252592263911	1.94609367732253e-05; 0.00233198613019851; 0.0109169836159883	0.850134	12.1437	1.63888	12.8734	3.5239	24.225	fad dependent oxidoreductase	monooxygenase activity; oxidation-reduction process
ANCB01010015.1:968-2443	-3.67628511430876; -3.94382267506176; -4.16717049692901	1.30820264148347e-13; 1.34955835161708e-14; 4.29508193948254e-09	4.64756	61.4295	5.35813	88.0417	1.85613	36.3787	pyoverdine dityrosine biosynthesis	oxidoreductase activity; oxidation-reduction process
ANCB01006591.1:1434-2965	-3.66659884797614; -2.17095061392049; -1.80963989799835	1.20287579684981e-10; 0.00056147666886489; 0.0141012744965183	18.4043	243.972	52.9622	244.425	69.5301	248.657
ANCB01000465.1:142-554	-3.57018979011997; -3.29369068195125; -2.99767594571146	7.44497723930062e-06; 5.61971906060035e-05; 0.00270652311964309	1.00141	13.172	2.25764	23.989	1.77387	15.8724	hypothetical protein TRIVIDRAFT_178499	oxidoreductase activity; oxidation-reduction process; FMN binding
ANCB01011665.1:29-942	-3.55345708331277; -3.84416878758057; -3.07544038375339	3.58130043418726e-08; 5.12011739849274e-09; 0.000241513000379745	2.08287	25.7056	3.21831	48.9886	2.36516	21.2519
ANCB01009878.1:815-3132	-3.40981838852745; -2.07868680422415; -1.63169013778535	9.78315403828015e-13; 3.63185487728276e-05; 0.00614379619429617	3.38919	37.1374	12.8533	55.5067	19.7939	61.8396	family regulatory protein	transferase activity, transferring acyl groups other than amino-acyl groups; metabolic process
ANCB01000447.1:59-1344	-3.36574994620875; -2.12168207230424; -2.75932647046437	6.28635181883812e-09; 0.000839611317695788; 8.7739490232366e-05	27.9928	300.007	73.5294	327.971	80.6537	567.276
ANCB01006412.1:15-478	-3.35865303340447; -3.29137357228134; -1.79799348043286	1.06053344415489e-07; 1.09635038592258e-06; 0.0447280507131825	3.8489	41.1698	3.16593	32.9366	2.81341	10.2536
ANCB01005720.1:34-855	-3.32833856195497; -2.39612884126068; -3.32883341814514	0.000163743063802987; 0.0247178943995456; 0.0289647438912298	0.409607	4.85274	0.398225	2.76257	0.129942	2.4426	polyketide synthase	zinc ion binding; oxidoreductase activity; "transferase activity, transferring acyl groups other than amino-acyl groups"; sterigmatocystin biosynthetic process; oxidation-reduction process; emericellamide biosynthetic process; o-orsellinic acid biosynthetic process; monodictyphenone biosynthetic process
ANCB01003617.1:3435-4574	-3.306533808197; -2.56569361256476; -2.17253253628859	2.52552943212045e-05; 0.00297127369949283; 0.0317321910006336	2.54825	27.024	2.88672	18.2868	3.79452	18.4855
ANCB01005717.1:4934-6086	-3.10391736825563; -3.23655468445148; -3.84229563396558	2.08991535508071e-06; 5.18329171742662e-06; 1.79880866410077e-05	5.53743	49.8572	2.77661	28.1196	1.38404	22.3533	polyketide	transferase activity, transferring acyl groups other than amino-acyl groups; metal ion binding; sterigmatocystin biosynthetic process; emericellamide biosynthetic process; o-orsellinic acid biosynthetic process; monodictyphenone biosynthetic process; phosphopantetheine binding
ANCB01010016.1:125-2333	-2.91288432550662; -2.64333922862909; -1.95781687729018	1.02536588612693e-09; 1.25564604957144e-07; 0.00192142456782297	6.63219	50.7948	9.5182	61.3252	7.27074	28.8748	mfs transporter	integral component of membrane; oxidoreductase activity; transmembrane transport; oxidation-reduction process
ANCB01014298.1:3722-7421	-2.77478805023003; -1.1563228839436; -1.67906604261853	3.97491945720697e-10; 0.0252844642065574; 0.00553204414460761	3.29153	23.3808	7.50982	17.1397	4.82332	15.765
ANCB01000010.1:275-2768	-2.73362145237861; -4.43534017879455; -2.55793027122649	0.0016825090131983; 1.6391048913595e-07; 0.0139798335144096	42.4425	300.868	22.8608	549.94	93.135	582.934
ANCB01005794.1:2226-3132	-2.72206953386845; -2.1805924473483; -1.64908031438529	5.52529747598732e-06; 0.000724139890721831; 0.0331985386481513	16.6003	113.432	17.8552	83.135	17.511	56.4898	aryl-alcohol dehydrogenase	oxidoreductase activity; oxidation-reduction process
ANCB01005718.1:46-2379	-2.69947114466242; -4.38532915972895; -4.71628999244156	0.000991650930044327; 8.67052279197411e-07; 5.16089945266182e-05	4.57221	31.751	0.8771	22.8414	0.461347	16.9706	polyketide synthase	zinc ion binding; oxidoreductase activity; "transferase activity, transferring acyl groups other than amino-acyl groups"; sterigmatocystin biosynthetic process; oxidation-reduction process; emericellamide biosynthetic process; o-orsellinic acid biosynthetic process; monodictyphenone biosynthetic process
ANCB01005723.1:117-3202	-2.68109052614817; -2.94662878950983; -2.75764965994733	2.12147347535567e-07; 3.57693070772996e-08; 1.74597833693919e-05	16.9906	111.613	11.272	89.5145	8.34721	58.8319	tetracycline-efflux transporter	membrane; signal transducer activity; transport; signal transduction
ANCB01000446.1:9898-10571	-2.67328738176579; -1.7457698781227; -2.91740957447033	1.09545523484414e-08; 0.000582169749114886; 1.17666033664753e-07	10.0726	65.7598	25.6151	87.1751	18.3645	141.992
ANCB01006646.1:22-1028	-2.6103109360117; -0.967103040663797; -1.09466052698861	1.35610508186075e-12; 0.0262535856268237; 0.0244202499871512	18.9914	117.69	77.1584	151.591	71.6199	153.241	glycoside hydrolase family 16 protein	hydrolase activity, hydrolyzing O-glycosyl compounds; carbohydrate metabolic process
ANCB01013176.1:1838-3693	-2.59382067700237; -5.0592266190898; -2.93703240258296	3.01890585742083e-06; 2.36626171686328e-16; 0.000688666719712336	2.22495	14.2893	1.14937	40.0202	1.07648	8.69408	transferase family protein	membrane; nucleotide binding; phosphoprotein phosphatase activity; transferase activity; ATPase activity; ion binding; phosphate-containing compound metabolic process; transport; primary metabolic process; single-organism cellular process; organic substance metabolic process	Purine metabolism; T cell receptor signaling pathway	adenylpyrophosphatase; phosphatase	ec:3.6.1.3; ec:3.1.3.16
ANCB01013143.1:5756-7036	-2.58536428672903; -2.51707704939771; -2.13205891280188	1.88758662634201e-05; 9.72218301512486e-05; 0.00722332510532687	11.4964	71.0303	7.26874	43.3406	4.74106	21.701	methyltransferase domain-containing protein	methyltransferase activity; methylation
ANCB01005725.1:65-1614	-2.52270762263894; -4.39636592851514; -3.75394610977606	5.10146539041887e-05; 5.78387072755071e-05; 0.006114417760879	0.653061	3.89876	0.0995562	3.81973	0.153782	3.11696	abc multidrug	transmembrane transport; ATP binding; "ATPase activity, coupled to transmembrane movement of substances"; integral component of membrane
ANCB01014508.1:600-2990	-2.49871102680198; -2.82532989323835; -1.75511214906428	2.36196434013427e-06; 1.58415319981196e-07; 0.00827334744670569	20.0144	115.702	25.4006	185.793	28.2234	97.238	short chain dehydrogenase reductase	oxidoreductase activity; metal ion binding; intracellular signal transduction; oxidation-reduction process
ANCB01000597.1:8-1109	-2.47801143689049; -1.9907255168936; -2.24994796154732	0.000142776904321353; 0.00509418666025115; 0.00442690312483791	21.2195	122.405	16.427	67.3877	28.9433	142.727
ANCB01009273.1:2046-3762	-2.37623218386449; -3.62464143881011; -2.66791349367578	6.13382929258019e-05; 3.62991270815045e-10; 0.000126865687590294	34.8266	185.74	58.0357	746.788	67.9207	445.874	haloacid dehalogenase	hydrolase activity, acting on acid halide bonds, in C-halide compounds; metabolic process
ANCB01000762.1:2547-3733	-2.33379692558961; -2.80243007522725; -2.77362229808544	0.00543525284928646; 0.00110655779528789; 0.00462755755609197	16.7728	88.7824	10.1347	75.711	16.3939	119.659	lipoxygenase 1	oxidoreductase activity, acting on single donors with incorporation of molecular oxygen, incorporation of two atoms of oxygen; metal ion binding; oxidation-reduction process
ANCB01010337.1:94-2411	-2.32788223378412; -1.474887161257; -1.44590910461686	1.69334475772472e-06; 0.00659030204515565; 0.0249805666550635	11.9688	61.1319	17.1076	48.0998	10.5932	29.3232	sulfate permease protein	integral to membrane; secondary active sulfate transmembrane transporter activity; sulfate transport; transmembrane transport
ANCB01000763.1:62-1397	-2.31772369366866; -2.64059601616217; -2.40185134272692	0.00673969640697167; 0.00269882714087795; 0.0173997600430453	44.0454	230.683	24.4662	161.964	47.8562	267.592	lipoxygenase 1	oxidoreductase activity, acting on single donors with incorporation of molecular oxygen, incorporation of two atoms of oxygen; metal ion binding; oxidation-reduction process
ANCB01011561.1:609-2320	-2.29635499504149; -1.8981009779522; -1.6186920100784	1.67366556890405e-05; 7.32631628623535e-06; 0.0092103045087822	1.01609	4.67505	10.0695	38.0453	3.12097	9.77101	aminotransferase class-3	pyridoxal phosphate binding; transaminase activity
ANCB01000326.1:923-2266	-2.19002532159547; -2.11988032771862; -2.01117251017327	0.000336673592666301; 0.00096304257976074; 0.00683013322847371	15.6461	73.3805	18.0882	80.5695	20.676	85.4242	beta- -endoglucanase	hydrolase activity, hydrolyzing O-glycosyl compounds; carbohydrate metabolic process
ANCB01013698.1:337-1383	-2.17803114864154; -1.71158157750116; -2.65973679570565	8.97963274176256e-06; 0.0100487642487793; 0.0114933950542449	1.21356	5.47171	0.929159	3.29206	0.389827	3.05144	mandelate racemase muconate lactonizing protein	catalytic activity; cellular amino acid catabolic process
ANCB01013648.1:294-1390	-2.0753225742136; -0.93437762979962; -1.50373427299341	2.49902069339003e-07; 0.0489169411116856; 0.00275330727360756	93.2517	397.24	211.487	406.162	101.312	290.324	hypothetical protein TRIATDRAFT_302790	integral to membrane
ANCB01005717.1:157-2197	-2.07369854170272; -2.65718865533072; -3.74707391938271	0.00027802623069581; 1.51815754604755e-05; 1.05766218567262e-06	6.41985	27.4352	3.15278	21.3425	1.75003	25.2918	aspartate kinase	aspartate kinase activity; amino acid binding; threonine biosynthetic process; lysine biosynthetic process via diaminopimelate; phosphorylation	Cysteine and methionine metabolism; Lysine biosynthesis; "Glycine, serine and threonine metabolism"	kinase; kinase; kinase	ec:2.7.2.4; ec:2.7.2.4; ec:2.7.2.4
ANCB01011561.1:4961-5837	-2.02817916039411; -2.09405069918934; -1.47889756181644	0.000103111421766083; 5.78438109198065e-09; 0.0249850695877529	0.685743	2.87024	4.06563	17.8252	1.75003	4.87399
ANCB01011472.1:4463-5570	-1.99546029201819; -1.18214498022302; -1.16185728899577	1.55672209429413e-08; 0.00258035760714226; 0.00941863870712705	33.5962	135.291	64.1624	146.592	108.9	244.469
ANCB01013985.1:486-958	-1.98892077695386; -2.21866096417369; -1.87345637837263	0.000320586956236149; 0.000107142133381037; 0.0078107279189711	18.2027	73.5782	16.9039	81.3998	7.99432	29.8809	glycoside hydrolase family 75 protein	hydrolase activity; metal ion binding; "regulation of transcription, DNA-templated"
ANCB01010740.1:92-1528	-1.9881964376945; -1.09501237169306; -1.37224107013389	5.45735808113147e-05; 0.0428554124395664; 0.0261552893720838	2.51733	10.3686	7.14722	15.7813	6.39572	16.6242	glyoxylate pathway regulator	membrane
ANCB01007052.1:362-1427	-1.92288318889256; -1.51074217402032; -1.38636019874324	1.52791910756156e-06; 0.000442753858175223; 0.00577624985978247	28.2313	108.044	37.5213	108.009	40.1946	105.717
ANCB01008382.1:1028-4061	-1.84573700590273; -2.49685074989887; -1.99674766799934	0.00205995644404243; 5.11902073449966e-05; 0.0056646375996258	5.97031	21.9444	4.88318	28.71	8.50335	34.3264	tpa: family regulatory (afu_orthologue afua_3g14730)	transferase activity, transferring acyl groups other than amino-acyl groups; metabolic process
ANCB01008196.1:98-1507	-1.7724633806548; -1.15290182380541; -1.03320312925473	9.46656231668239e-08; 0.00169529746574663; 0.0170081118848226	54.0452	185.926	54.4294	121.636	51.428	105.829
ANCB01003895.1:237-2521	-1.75831640162283; -1.46259718198111; -1.63775102530693	6.05592189479386e-06; 0.000719521808241799; 0.0056177387525259	3.28076	11.5534	4.22606	11.916	2.7073	8.54534	hypothetical protein TRIATDRAFT_322580	regulation of transcription from RNA polymerase II promoter; zinc ion binding; sequence-specific DNA binding RNA polymerase II transcription factor activity; DNA binding; nucleus
ANCB01009993.1:613-3054	-1.72728444703704; -1.59168155868909; -1.35241229997595	6.32292477716151e-07; 1.16738829287735e-05; 0.00197705198038794	28.2388	94.2672	39.5042	120.226	32.9168	84.5152	aldehyde dehydrogenase	aldehyde dehydrogenase (NAD) activity; aldehyde dehydrogenase [NAD(P)+] activity; cellular aldehyde metabolic process; beta-alanine metabolic process; penicillin biosynthetic process; oxidation-reduction process	Drug metabolism - cytochrome P450; Metabolism of xenobiotics by cytochrome P450; Arginine and proline metabolism; Chloroalkane and chloroalkene degradation; Pyruvate metabolism; Tryptophan metabolism; "Valine, leucine and isoleucine degradation"; Limonene and pinene degradation; beta-Alanine metabolism; beta-Alanine metabolism; Lysine degradation; Glycolysis / Gluconeogenesis; Glycolysis / Glucon…	dehydrogenase [NAD(P)+]; dehydrogenase [NAD(P)+]; dehydrogenase (NAD+); dehydrogenase (NAD+); dehydrogenase (NAD+); dehydrogenase (NAD+); dehydrogenase (NAD+); dehydrogenase (NAD+); dehydrogenase [NAD(P)+]; dehydrogenase (NAD+); dehydrogenase (NAD+); dehydrogenase [NAD(P)+]; dehydrogenase (NAD+); dehydrogenase (NAD+); dehydrogenase (NAD+); dehydrogenase [NAD(P)+]; dehydrogenase [NAD(P)+]; dehydro…	ec:1.2.1.5; ec:1.2.1.5; ec:1.2.1.3; ec:1.2.1.3; ec:1.2.1.3; ec:1.2.1.3; ec:1.2.1.3; ec:1.2.1.3; ec:1.2.1.5; ec:1.2.1.3; ec:1.2.1.3; ec:1.2.1.5; ec:1.2.1.3; ec:1.2.1.3; ec:1.2.1.3; ec:1.2.1.5; ec:1.2.1.5; ec:1.2.1.3; ec:1.2.1.5; ec:1.2.1.3; ec:1.2.1.3
ANCB01000296.1:12751-13394	-1.70084329560917; -1.94561664259279; -2.62491760521385	0.000210360978539548; 9.1933366085548e-05; 2.04934022817325e-05	2.02611	6.87601	2.45958	9.47111	2.11601	13.4727
ANCB01005102.1:1978-2717	-1.68360963610117; -1.36330191348715; -1.10056218511886	3.62356314157467e-05; 0.000842107215783341; 0.0402065694082333	2.30832	7.018	4.87624	12.7015	4.42039	9.671
ANCB01005717.1:2426-4605	-1.66811001578776; -3.28087201699892; -4.11437079868489	0.00678740402719367; 2.28040750577305e-08; 6.15722790197628e-10	86.9814	281.235	23.0102	232.556	16.2223	298.573	hypothetical protein AN2568.2	membrane
ANCB01006870.1:7384-8754	-1.6605133505552; -2.58193110171662; -2.86199268237906	0.00254303222424248; 1.42282650128329e-05; 0.000230847518381303	2.09089	6.55046	1.59856	10.0777	1.3602	9.99144
ANCB01009854.1:168-1181	-1.65786584447346; -2.00806326660148; -2.44856617769801	0.000140714008911274; 4.20319517463467e-05; 0.000127664722046139	4.0579	13.2989	2.82379	12.3112	2.21137	12.1956	cdp-diacylglycerol--inositol 3-	membrane; "phosphotransferase activity, for other substituted phosphate groups"; phospholipid biosynthetic process
ANCB01005024.1:3852-4545	-1.65383307646767; -1.89337340599261; -2.60691810205567	0.0309824447380433; 0.00558952629051131; 0.00576799382461914	0.729385	2.50743	2.93453	11.5198	1.05264	6.59688	siderophore iron transporter	integral component of membrane; transmembrane transport
ANCB01014019.1:298-2554	-1.62486408727202; -3.36041870248301; -3.46638690609828	0.0164584077671434; 1.09975820578923e-07; 1.64194070801131e-06	21.7955	68.5821	31.9724	343.038	33.5104	390.061	pyruvate decarboxylase	magnesium ion binding; thiamine pyrophosphate binding; metabolic process; carboxy-lyase activity
ANCB01006870.1:8964-10467	-1.61342851965987; -2.33375545227932; -1.78977694535105	0.0099174442743835; 0.000168595298988124; 0.0150058471068898	36.4587	113.651	31.4242	163.142	49.5061	174.985	short-chain oxidoreductase	oxidoreductase activity; oxidation-reduction process
ANCB01009033.1:22-1173	-1.60444565229722; -2.20146216869104; -3.44972901074512	0.000317624570009509; 6.28382210767222e-07; 7.65387748712123e-12	9.16224	28.2647	14.2342	66.7714	10.1449	113.19	3-hydroxyisobutyrate dehydrogenase protein	oxidoreductase activity, acting on the CH-OH group of donors, NAD or NADP as acceptor; hydrolase activity; single-organism metabolic process
ANCB01010369.1:1061-1579	-1.58936107957781; -2.42449441561931; -1.68851473193314	0.0268888597485652; 0.000590270636536931; 0.0437040055090847	10.576	32.6114	10.4959	58.5945	39.3874	128.764
ANCB01001818.1:165-1519	-1.53523780070463; -1.74235397897665; -1.49271356504015	3.62356314157467e-05; 4.83171456325106e-06; 0.00104985951416129	22.5646	65.8354	27.1505	91.955	28.8778	81.5355
ANCB01010807.1:7-2440	-1.50365074245605; -3.24071439193099; -2.21193357847538	0.0212133296265231; 1.23533220644683e-07; 0.00261304954173903	12.8908	37.1689	10.3752	103.226	25.8915	122.308
ANCB01014698.1:58-941	-1.41538270520249; -2.41810461508886; -2.06169630151082	0.013948583473015; 1.33865099910181e-05; 0.00164132544658617	90.3133	244.189	86.5599	472.981	89.838	383.56	hypothetical protein TRIATDRAFT_298717	heme binding; oxygen transporter activity; oxidoreductase activity; oxygen transport; iron ion binding; oxidation-reduction process; oxygen binding
ANCB01010370.1:128-1185	-1.389303889098; -1.46645004972257; -1.44001905451978	0.0186672675311096; 0.0170782490896406; 0.0387315698481946	26.4477	70.3489	37.9258	106.463	82.43	225.519
ANCB01014697.1:1031-1663	-1.36085784080543; -2.41084586412217; -2.15178277449418	0.0227011020564495; 2.40864488257621e-05; 0.00133441617883138	56.8138	147.932	62.3815	339.455	58.6904	267.412	hypothetical protein TRIATDRAFT_298717	heme binding; oxygen transporter activity; oxidoreductase activity; oxygen transport; iron ion binding; oxidation-reduction process; oxygen binding
ANCB01007798.1:558-2864	-1.33142693586126; -2.17236262677261; -1.8157023730247	0.00633178266790139; 5.89815353684989e-06; 0.00181440621690755	41.0427	104.373	22.4191	102.861	16.4715	58.8103	mfs peptide transporter	integral component of membrane; transporter activity; oligopeptide transport
ANCB01013178.1:264-4974	-1.32206638373032; -3.10441738347779; -1.61958745157852	0.000742916738154184; 1.05346281457554e-15; 0.00576799382461914	5.35717	13.8203	4.2953	38.0542	2.89567	9.27195	transferase family protein	transferase activity, transferring acyl groups other than amino-acyl groups; metabolic process
ANCB01005950.1:2335-3012	-1.21743307688114; -1.08536574403753; -1.56124239804182	0.00162452749705794; 0.0098641479002442; 0.00138474926042456	12.5594	29.7292	14.4791	31.0233	9.57747	28.31
ANCB01007730.1:1111-2964	-1.20872117188891; -1.54422445067214; -1.29920527985196	0.00184352805133875; 0.000111683651519142; 0.0071747492595002	10.7617	24.9327	10.997	32.6899	12.0272	29.4442
ANCB01004635.1:4746-6935	-1.19372320648268; -0.928462572748559; -1.02699186206575	7.38056815370755e-05; 0.0049627080120592; 0.00617297017012029	48.0792	110.092	50.198	96.2	51.5543	105.081
ANCB01005458.1:47-3273	-1.17595404962938; -1.01056757981734; -1.62969321703913	0.00860456987190379; 0.0376995384181703; 0.00457578498888358	4.48415	10.1568	6.67305	13.6386	4.25587	13.2079
ANCB01008818.1:390-2179	-1.11031109467851; -1.40026866686399; -2.75384018148024	0.0271868619556502; 0.00458609196506957; 1.45192504739489e-05	3.44163	7.80988	6.4537	17.4054	2.31748	16.0929
ANCB01005951.1:47-1258	-1.10893103415462; -1.29013873518698; -1.57203917150192	0.00195365982388951; 0.000573742674855256; 0.000339453159463272	16.6293	36.4235	15.8826	39.4199	12.9476	38.5506
ANCB01008792.1:1467-3515	-1.10474207864619; -1.25453273999207; -1.16610171157206	0.00149524778811982; 0.000558877208880833; 0.00771505543208872	22.7062	49.2155	22.0455	52.8862	17.697	40.0021	protein	integral component of membrane; transmembrane transport
ANCB01003454.1:56-953	-1.05481813878925; -1.50629833229208; -1.61659134192054	0.00430131071274874; 0.000183801126429004; 0.00208309730629933	7.9023	16.1758	5.18413	15.1375	3.99598	12.3206
ANCB01013445.1:33-886	-1.03851616992282; -1.81583616694704; -3.06527213475277	0.01854845029622; 1.72470711685971e-05; 8.57790190853936e-08	4.47593	9.16847	6.08972	21.2424	2.4951	21.0666	mfs multidrug transporter	integral component of membrane; transmembrane transport
ANCB01000512.1:2780-3283	-1.01057976317074; -0.619956548678555; -0.800145411790252	2.16121952758814e-06; 0.0110774894247661; 0.00396078497771855	109.19	219.743	82.1504	126.545	57.4984	100.257	thioredoxin-like protein	protein disulfide oxidoreductase activity; glycerol ether metabolic process; cell redox homeostasis; oxidation-reduction process
ANCB01000781.1:3938-5625	-0.987480077322817; -1.30643432139634; -1.26364366853528	0.0110495787969947; 0.000778328832743682; 0.00519936851862226	53.8624	107.377	70.738	176.391	62.3906	150.393
ANCB01004198.1:117-1815	-0.938304069643981; -1.03753563759951; -1.07702555091271	0.0085642675287432; 0.00526969857804338; 0.0114499554530844	35.7888	68.6785	38.0297	78.4737	39.4864	83.3033
ANCB01013443.1:1767-2642	-0.897562255643124; -1.90931238451846; -2.29066817715293	0.0190800719001987; 1.58497972930799e-07; 6.14281905515745e-07	7.39386	13.5865	7.64348	29.2821	5.39077	26.756	fluconazole resistance protein 1	integral component of membrane; transmembrane transport
ANCB01010774.1:36-1911	-0.883993514776238; -1.56369059896352; -1.64106756359463	0.0315753447555664; 0.000211475507259133; 0.00154827453508454	12.0081	22.4936	6.80877	20.9605	6.10126	19.1485	mfs transporter	integral component of membrane; transmembrane transport
ANCB01000402.1:466-3725	-0.879859119783799; -1.72737144362862; -1.43298401841791	0.0271596484679298; 2.37517793005521e-05; 0.0129069105385513	3.19779	6.20515	2.89562	10.2387	2.482	6.88572	c6 zinc finger domain-containing protein	nucleus; DNA binding; zinc ion binding; "transcription, DNA-templated"
ANCB01010266.1:8236-9216	-0.861926332555179; -1.68772631206255; -0.885847662164673	0.01153528423401; 2.39514065249235e-07; 0.0377898492127388	38.6414	70.3928	31.1474	101.765	26.8978	49.7248	hypothetical protein TRIATDRAFT_9815, partial	protein dimerization activity
ANCB01003744.1:73-1839	-0.84603091419246; -1.03374683614667; -1.28666370502521	0.0270064542347097; 0.00779922289767718; 0.00344955470090947	27.6481	50.0246	36.9328	76.0071	27.9981	68.7911	fad-dependent oxidoreductase-like protein	oxidoreductase activity, acting on the CH-NH2 group of donors, oxygen as acceptor; "oxidoreductase activity, acting on the CH-NH2 group of donors, oxygen as acceptor"
ANCB01005388.1:1297-3968	-0.842520060351852; -0.785869929897446; -1.10170150724787	0.0023244774719449; 0.00815220217981053; 0.00154889666647026	29.7606	53.665	34.8791	60.5146	20.5605	44.1305	intracellular serine protease protein	serine-type endopeptidase activity; proteolysis
ANCB01010706.1:2182-4056	-0.797195326659822; -1.55617512978602; -1.54862656264986	0.0132517369098962; 2.21749619153011e-07; 2.23816041807867e-05	16.3819	28.4765	24.2223	72.1649	18.3968	53.8938	gnat family	N-acetyltransferase activity; metabolic process
ANCB01000968.1:53-1059	-0.796576129858618; -1.30752515873738; -1.50478349236612	0.0470266895767537; 0.000832108796546712; 0.000769852482908432	76.9452	133.864	51.7306	128.796	43.1547	123.355
ANCB01007211.1:22-1053	-0.764104150806183; -1.53148539332209; -1.81022973595421	0.0210722270329152; 1.05010729620679e-06; 5.31019079376412e-07	30.0179	51.1524	28.4556	83.2594	27.6821	97.1058	epoxide hydrolase	hydrolase activity; metabolic process
ANCB01011192.1:131-1245	-0.74936991347031; -1.37613504048262; -1.21895025574403	0.0470955361950245; 0.000127942836924431; 0.00399738170400751	63.6239	107.243	74.6036	194.87	71.4019	166.905	alpha-methylacyl- racemase	catalytic activity; metabolic process
ANCB01001207.1:593-1524	-0.743612353603021; -1.48106656792497; -1.24144560318326	0.0369578550471079; 9.72218301512486e-05; 0.0062862080511597	12.0162	20.4569	5.56258	16.0931	7.72134	18.1613
ANCB01000850.1:735-1479	-0.722920040338065; -0.977100149350882; -0.886552019499371	0.034035397924017; 0.0044487135610393; 0.0263235477472484	233.673	386.572	128.857	254.771	123.699	229.387
ANCB01002568.1:2059-3297	-0.715332793406967; -1.29637872422409; -1.94057740861524	0.041502026924759; 0.000107231764258253; 1.73849656897395e-07	58.6689	96.3007	73.0123	180.221	39.1026	150.826	enoyl- hydratase isomerase family protein	isomerase activity
ANCB01002568.1:2059-3297	-0.715332793406967; -1.29637872422409; -1.94057740861524	0.041502026924759; 0.000107231764258253; 1.73849656897395e-07	58.6689	96.3007	73.0123	180.221	39.1026	150.826	hypothetical protein TRIATDRAFT_53548	catalytic activity; metabolic process
ANCB01002040.1:1599-2723	-0.666233313498146; -0.930392759066323; -0.720460421005452	0.0289558505305894; 0.00207310054876959; 0.0455489237101606	135.405	215.414	148.014	283.168	213.147	351.629
ANCB01014109.1:747-2235	-0.638393481084789; -1.79383245938271; -1.26908771765172	0.0223202996766892; 1.77661220845093e-10; 0.000309836917203962	20.133	31.6468	9.05065	32.1087	11.858	28.6098
ANCB01010643.1:24-1487	-0.604230914469663; -1.24777505735538; -0.841842290247034	0.0202368203049861; 3.77579424842608e-07; 0.00478724581994494	30.051	45.8526	32.982	78.4096	49.7948	89.2818	cytochrome c oxidase assembly	mitochondrial inner membrane; "oxidoreductase activity, acting on the CH-CH group of donors"; "oxidoreductase activity, acting on NAD(P)H, heme protein as acceptor"; heme a biosynthetic process; oxidation-reduction process; integral component of membrane
ANCB01000296.1:13490-14426	-0.591083324101453; -1.24958594129071; -1.43334511033252	0.00383216736981373; 7.60742821795037e-10; 4.49556436269446e-09	36.7476	55.7735	26.0262	61.7529	24.5648	66.4651
ANCB01006299.1:2464-2823	-0.565942454192925; -0.443591319287646; -0.520546471539396	0.00114737864536346; 0.0202601350549081; 0.0144276805600209	161.655	239.177	201.714	274.45	222.99	319.836	cytochrome c oxidase polypeptide v	cytochrome-c oxidase activity
ANCB01006300.1:187-770	-0.564966405088394; -0.53334012450411; -0.729494240506254	0.010200105781321; 0.0229298261496025; 0.00438867111842271	174.261	257.506	200.363	290.27	201.154	333.753	hypothetical protein TRIATDRAFT_298512	cytochrome-c oxidase activity	Oxidative phosphorylation	oxidase	ec:1.9.3.1

## Sheet: Day 2, 4, 7 & 10
seqname	log2foldchange	padj	Day2GD12	Day2Mix	Day4GD12	Day4Mix	Day7GD12	Day7Mix	Day10GD12	Day10Mix	hitdesc	term	pathway	enzyme	enzymeID
ANCB01005715.1:92-1287	-6.62792553816524; -5.0397603896578; -3.86558090822695; -4.0878264584175	8.34132524307423e-19; 9.47452911146826e-13; 2.20102636960971e-06; 1.68240304850281e-06	0.274963	38.7342	1.0885	40.955	2.13985	34.3212	1.63433	30.1628	phenylacetyl- ligase	catalytic activity; emericellamide A biosynthetic process
ANCB01000041.1:739-1491	-6.13417928375795; -5.02745415753848; -5.23553319063682; -5.7462431981044	6.12803567521331e-18; 9.38511210266784e-11; 1.42841517617426e-07; 1.96564966445389e-07	0.923915	75.5441	1.08904	40.0853	0.721231	34.3239	0.309482	25.1191	fad binding domain protein	oxidoreductase activity
ANCB01000041.1:739-1491	-6.13417928375795; -5.02745415753848; -5.23553319063682; -5.7462431981044	6.12803567521331e-18; 9.38511210266784e-11; 1.42841517617426e-07; 1.96564966445389e-07	0.923915	75.5441	1.08904	40.0853	0.721231	34.3239	0.309482	25.1191	fad linked oxidase	catalytic activity
ANCB01004667.1:16-788	-5.82859879728785; -4.89233368505324; -4.83251193225163; -6.26003793337211	1.8717076290683e-17; 1.6193178065795e-11; 3.10141540392158e-08; 3.6059258321839e-10	4.19431	263.011	4.17715	136.167	2.83725	93.6053	0.739017	72.083
ANCB01009777.1:2530-3653	-5.58947317707398; -4.95328845895969; -4.33033858020946; -2.74513890514109	4.98026527131225e-09; 7.60552650830142e-07; 0.000195770934497498; 0.0312807924633438	10.2697	599.871	11.2683	415.729	11.5743	291.849	17.8537	139.113	dienelactone hydrolase family protein	hydrolase activity; metabolic process
ANCB01012328.1:1812-3335	-4.80357821790653; -3.31395321898539; -3.64980017371066; -3.47024054773929	1.41711371098981e-06; 0.00167538376529483; 0.00246433994242572; 0.00573219461209943	0.442289	15.6403	1.15718	13.4756	1.38404	19.8752	0.838406	11.8128
ANCB01007328.1:379-2358	-4.51889770591678; -1.74326431530391; -1.95035673433779; -1.83795724857459	9.21858087350054e-24; 0.000537379759445275; 0.00102133775439847; 0.00304716872380181	5.05481	120.71	18.2198	61.6757	10.7815	42.6285	8.62925	31.5767	hypothetical protein TRIATDRAFT_290740	transmembrane transport; integral to membrane
ANCB01011666.1:16-764	-4.50708206399399; -4.85075786794491; -5.80677141563481; -6.67803154736856	1.46201141790292e-07; 3.12282353966421e-08; 0.000380322597823505; 1.8749249290931e-05	0.448749	10.0402	0.547559	21.1824	0	7.5585	0	11.4901
ANCB01007557.1:3442-5242	-4.13437504602791; -3.97020117603064; -2.97720568956398; -5.53703772384948	1.11227190989167e-14; 9.30582271823355e-14; 6.54030442180717e-06; 5.86493485918625e-13	2.01535	38.1899	4.63644	79.1448	5.04862	41.2532	1.14477	61.3895
ANCB01009877.1:936-3483	-4.0738163158323; -3.72899918032592; -2.54858168479979; -3.28648067509199	8.53392244381365e-12; 4.166829237657e-09; 0.000620503181770956; 2.02274913442826e-05	2.07405	38.0367	2.63468	37.8534	6.50418	39.0591	3.50057	36.8696
ANCB01001608.1:249-1661	-4.02453743406814; -4.16077145102591; -3.4495247073087; -3.42358978538431	5.61747457166304e-19; 2.67787191394663e-18; 1.09335480369874e-09; 1.36239219479406e-08	6.68815	113.937	6.50457	120.692	7.84893	89.4139	6.13273	69.624	mitochondrial phosphate carrier protein	integral component of mitochondrial inner membrane; inorganic phosphate transmembrane transporter activity; phosphate ion transmembrane transport
ANCB01009227.1:295-2134	-3.96711256113425; -4.07702497912603; -3.44176763831851; -4.24047724084924	1.30445393222465e-10; 1.22360571816052e-10; 3.77230688461206e-06; 6.40748816122552e-08	37.1701	613.015	32.2212	575.298	40.1445	463.319	19.9745	412.465	dienelactone hydrolase family protein	hydrolase activity; metabolic process
ANCB01003990.1:109-1714	-3.8788250325759; -2.63064346555297; -2.30178767396993; -2.57835803471638	7.11474050640317e-15; 9.22450655636126e-07; 0.000319900068019129; 0.000118609228723732	16.0784	245.288	30.1798	191.333	20.1659	102.544	11.7634	73.2552	major facilitator superfamily transporter	integral component of membrane; transmembrane transport
ANCB01002135.1:4185-5616	-3.75573726454982; -4.36030446046362; -5.49085200127026; -4.49573791482573	1.16830165778959e-05; 2.03979302557538e-06; 8.91120386503248e-06; 9.98570657928114e-05	0.996126	15.2853	0.879381	20.9144	0.307565	21.3597	0.525808	15.7092
ANCB01005944.1:2672-3858	-3.74305556467346; -2.85135553570617; -2.66252592263911; -2.19978636634788	1.94609367732253e-05; 0.00233198613019851; 0.0109169836159883; 0.047832103087466	0.850134	12.1437	1.63888	12.8734	3.5239	24.225	2.59279	12.8766	fad dependent oxidoreductase	monooxygenase activity; oxidation-reduction process
ANCB01010015.1:968-2443	-3.67628511430876; -3.94382267506176; -4.16717049692901; -3.48550218745308	1.30820264148347e-13; 1.34955835161708e-14; 4.29508193948254e-09; 2.16086020121429e-07	4.64756	61.4295	5.35813	88.0417	1.85613	36.3787	3.46433	41.1653	pyoverdine dityrosine biosynthesis	oxidoreductase activity; oxidation-reduction process
ANCB01006591.1:1434-2965	-3.66659884797614; -2.17095061392049; -1.80963989799835; -3.37604602222726	1.20287579684981e-10; 0.00056147666886489; 0.0141012744965183; 3.63142543526464e-06	18.4043	243.972	52.9622	244.425	69.5301	248.657	24.1634	265.877
ANCB01011665.1:29-942	-3.55345708331277; -3.84416878758057; -3.07544038375339; -3.39517134512404	3.58130043418726e-08; 5.12011739849274e-09; 0.000241513000379745; 4.15685044593219e-05	2.08287	25.7056	3.21831	48.9886	2.36516	21.2519	2.57213	29.895
ANCB01009878.1:815-3132	-3.40981838852745; -2.07868680422415; -1.63169013778535; -2.88381948003844	9.78315403828015e-13; 3.63185487728276e-05; 0.00614379619429617; 1.51204677699835e-06	3.38919	37.1374	12.8533	55.5067	19.7939	61.8396	9.035	69.1463	family regulatory protein	transferase activity, transferring acyl groups other than amino-acyl groups; metabolic process
ANCB01000447.1:59-1344	-3.36574994620875; -2.12168207230424; -2.75932647046437; -3.49393352492831	6.28635181883812e-09; 0.000839611317695788; 8.7739490232366e-05; 1.68312005186057e-06	27.9928	300.007	73.5294	327.971	80.6537	567.276	38.122	456.342
ANCB01006412.1:15-478	-3.35865303340447; -3.29137357228134; -1.79799348043286; -2.66796960327593	1.06053344415489e-07; 1.09635038592258e-06; 0.0447280507131825; 0.00364975635295323	3.8489	41.1698	3.16593	32.9366	2.81341	10.2536	1.32797	9.08099
ANCB01005720.1:34-855	-3.32833856195497; -2.39612884126068; -3.32883341814514; -3.57635285996023	0.000163743063802987; 0.0247178943995456; 0.0289647438912298; 0.0407002678036307	0.409607	4.85274	0.398225	2.76257	0.129942	2.4426	0	1.11675	polyketide synthase	zinc ion binding; oxidoreductase activity; "transferase activity, transferring acyl groups other than amino-acyl groups"; sterigmatocystin biosynthetic process; oxidation-reduction process; emericellamide biosynthetic process; o-orsellinic acid biosynthetic process; monodictyphenone biosynthetic process
ANCB01005717.1:4934-6086	-3.10391736825563; -3.23655468445148; -3.84229563396558; -3.67187862304916	2.08991535508071e-06; 5.18329171742662e-06; 1.79880866410077e-05; 7.4198187420386e-05	5.53743	49.8572	2.77661	28.1196	1.38404	22.3533	1.05162	15.6856	polyketide	transferase activity, transferring acyl groups other than amino-acyl groups; metal ion binding; sterigmatocystin biosynthetic process; emericellamide biosynthetic process; o-orsellinic acid biosynthetic process; monodictyphenone biosynthetic process; phosphopantetheine binding
ANCB01010016.1:125-2333	-2.91288432550662; -2.64333922862909; -1.95781687729018; -2.17931098820608	1.02536588612693e-09; 1.25564604957144e-07; 0.00192142456782297; 0.00057417188708712	6.63219	50.7948	9.5182	61.3252	7.27074	28.8748	7.18434	33.8139	mfs transporter	integral component of membrane; oxidoreductase activity; transmembrane transport; oxidation-reduction process
ANCB01000010.1:275-2768	-2.73362145237861; -4.43534017879455; -2.55793027122649; -3.39763127005401	0.0016825090131983; 1.6391048913595e-07; 0.0139798335144096; 0.00118757225893737	42.4425	300.868	22.8608	549.94	93.135	582.934	49.945	592.048
ANCB01005794.1:2226-3132	-2.72206953386845; -2.1805924473483; -1.64908031438529; -1.95616125653803	5.52529747598732e-06; 0.000724139890721831; 0.0331985386481513; 0.0124660322436887	16.6003	113.432	17.8552	83.135	17.511	56.4898	16.4045	65.826	aryl-alcohol dehydrogenase	oxidoreductase activity; oxidation-reduction process
ANCB01005718.1:46-2379	-2.69947114466242; -4.38532915972895; -4.71628999244156; -6.26200687934078	0.000991650930044327; 8.67052279197411e-07; 5.16089945266182e-05; 2.07865950272273e-05	4.57221	31.751	0.8771	22.8414	0.461347	16.9706	0	11.786	polyketide synthase	zinc ion binding; oxidoreductase activity; "transferase activity, transferring acyl groups other than amino-acyl groups"; sterigmatocystin biosynthetic process; oxidation-reduction process; emericellamide biosynthetic process; o-orsellinic acid biosynthetic process; monodictyphenone biosynthetic process
ANCB01005723.1:117-3202	-2.68109052614817; -2.94662878950983; -2.75764965994733; -3.10261497883096	2.12147347535567e-07; 3.57693070772996e-08; 1.74597833693919e-05; 3.85492629975879e-06	16.9906	111.613	11.272	89.5145	8.34721	58.8319	6.18652	56.0218	tetracycline-efflux transporter	membrane; signal transducer activity; transport; signal transduction
ANCB01000446.1:9898-10571	-2.67328738176579; -1.7457698781227; -2.91740957447033; -3.14673095005719	1.09545523484414e-08; 0.000582169749114886; 1.17666033664753e-07; 9.21326448608256e-08	10.0726	65.7598	25.6151	87.1751	18.3645	141.992	12.2612	111.992
ANCB01006646.1:22-1028	-2.6103109360117; -0.967103040663797; -1.09466052698861; -2.64414607203493	1.35610508186075e-12; 0.0262535856268237; 0.0244202499871512; 2.07518903314952e-08	18.9914	117.69	77.1584	151.591	71.6199	153.241	24.5867	156.689	glycoside hydrolase family 16 protein	hydrolase activity, hydrolyzing O-glycosyl compounds; carbohydrate metabolic process
ANCB01013176.1:1838-3693	-2.59382067700237; -5.0592266190898; -2.93703240258296; -3.1728081234692	3.01890585742083e-06; 2.36626171686328e-16; 0.000688666719712336; 2.29946389073034e-05	2.22495	14.2893	1.14937	40.0202	1.07648	8.69408	1.67058	16.1178	transferase family protein	membrane; nucleotide binding; phosphoprotein phosphatase activity; transferase activity; ATPase activity; ion binding; phosphate-containing compound metabolic process; transport; primary metabolic process; single-organism cellular process; organic substance metabolic process	Purine metabolism; T cell receptor signaling pathway	adenylpyrophosphatase; phosphatase	ec:3.6.1.3; ec:3.1.3.16
ANCB01013143.1:5756-7036	-2.58536428672903; -2.51707704939771; -2.13205891280188; -2.20451247306924	1.88758662634201e-05; 9.72218301512486e-05; 0.00722332510532687; 0.00623969438846097	11.4964	71.0303	7.26874	43.3406	4.74106	21.701	4.49216	21.9426	methyltransferase domain-containing protein	methyltransferase activity; methylation
ANCB01005725.1:65-1614	-2.52270762263894; -4.39636592851514; -3.75394610977606; -4.29496607026774	5.10146539041887e-05; 5.78387072755071e-05; 0.006114417760879; 0.000857136544849809	0.653061	3.89876	0.0995562	3.81973	0.153782	3.11696	0.123169	3.63924	abc multidrug	transmembrane transport; ATP binding; "ATPase activity, coupled to transmembrane movement of substances"; integral component of membrane
ANCB01014508.1:600-2990	-2.49871102680198; -2.82532989323835; -1.75511214906428; -2.26694020273651	2.36196434013427e-06; 1.58415319981196e-07; 0.00827334744670569; 0.000761229198011331	20.0144	115.702	25.4006	185.793	28.2234	97.238	22.3965	111.367	short chain dehydrogenase reductase	oxidoreductase activity; metal ion binding; intracellular signal transduction; oxidation-reduction process
ANCB01000597.1:8-1109	-2.47801143689049; -1.9907255168936; -2.24994796154732; -3.05888636734186	0.000142776904321353; 0.00509418666025115; 0.00442690312483791; 0.00016100211827797	21.2195	122.405	16.427	67.3877	28.9433	142.727	8.73487	78.3127
ANCB01009273.1:2046-3762	-2.37623218386449; -3.62464143881011; -2.66791349367578; -4.75555534915284	6.13382929258019e-05; 3.62991270815045e-10; 0.000126865687590294; 3.54024713894234e-11	34.8266	185.74	58.0357	746.788	67.9207	445.874	23.9139	699.983	haloacid dehalogenase	hydrolase activity, acting on acid halide bonds, in C-halide compounds; metabolic process
ANCB01000762.1:2547-3733	-2.33379692558961; -2.80243007522725; -2.77362229808544; -6.60181208319586	0.00543525284928646; 0.00110655779528789; 0.00462755755609197; 2.53607059820296e-10	16.7728	88.7824	10.1347	75.711	16.3939	119.659	0.898432	121.248	lipoxygenase 1	oxidoreductase activity, acting on single donors with incorporation of molecular oxygen, incorporation of two atoms of oxygen; metal ion binding; oxidation-reduction process
ANCB01010337.1:94-2411	-2.32788223378412; -1.474887161257; -1.44590910461686; -2.14904909510965	1.69334475772472e-06; 0.00659030204515565; 0.0249805666550635; 0.000643124550887313	11.9688	61.1319	17.1076	48.0998	10.5932	29.3232	9.70776	44.1101	sulfate permease protein	integral to membrane; secondary active sulfate transmembrane transporter activity; sulfate transport; transmembrane transport
ANCB01000763.1:62-1397	-2.31772369366866; -2.64059601616217; -2.40185134272692; -4.97384262130632	0.00673969640697167; 0.00269882714087795; 0.0173997600430453; 5.36477490115415e-07	44.0454	230.683	24.4662	161.964	47.8562	267.592	7.52384	281.286	lipoxygenase 1	oxidoreductase activity, acting on single donors with incorporation of molecular oxygen, incorporation of two atoms of oxygen; metal ion binding; oxidation-reduction process
ANCB01011561.1:609-2320	-2.29635499504149; -1.8981009779522; -1.6186920100784; -1.11397174852636	1.67366556890405e-05; 7.32631628623535e-06; 0.0092103045087822; 0.0393470637897043	1.01609	4.67505	10.0695	38.0453	3.12097	9.77101	13.022	28.3853	aminotransferase class-3	pyridoxal phosphate binding; transaminase activity
ANCB01000326.1:923-2266	-2.19002532159547; -2.11988032771862; -2.01117251017327; -3.85274897558497	0.000336673592666301; 0.00096304257976074; 0.00683013322847371; 3.93308133915547e-07	15.6461	73.3805	18.0882	80.5695	20.676	85.4242	4.5822	72.1758	beta- -endoglucanase	hydrolase activity, hydrolyzing O-glycosyl compounds; carbohydrate metabolic process
ANCB01013698.1:337-1383	-2.17803114864154; -1.71158157750116; -2.65973679570565; -3.79518824502068	8.97963274176256e-06; 0.0100487642487793; 0.0114933950542449; 0.00291449209947446	1.21356	5.47171	0.929159	3.29206	0.389827	3.05144	0.123169	2.44278	mandelate racemase muconate lactonizing protein	catalytic activity; cellular amino acid catabolic process
ANCB01005717.1:157-2197	-2.07369854170272; -2.65718865533072; -3.74707391938271; -4.19276822793215	0.00027802623069581; 1.51815754604755e-05; 1.05766218567262e-06; 1.20579984274313e-06	6.41985	27.4352	3.15278	21.3425	1.75003	25.2918	0.80216	16.3402	aspartate kinase	aspartate kinase activity; amino acid binding; threonine biosynthetic process; lysine biosynthetic process via diaminopimelate; phosphorylation	Cysteine and methionine metabolism; Lysine biosynthesis; "Glycine, serine and threonine metabolism"	kinase; kinase; kinase	ec:2.7.2.4; ec:2.7.2.4; ec:2.7.2.4
ANCB01011561.1:4961-5837	-2.02817916039411; -2.09405069918934; -1.47889756181644; -2.17170157332946	0.000103111421766083; 5.78438109198065e-09; 0.0249850695877529; 1.35290977900269e-05	0.685743	2.87024	4.06563	17.8252	1.75003	4.87399	2.74597	11.8003
ANCB01011472.1:4463-5570	-1.99546029201819; -1.18214498022302; -1.16185728899577; -2.62650752987471	1.55672209429413e-08; 0.00258035760714226; 0.00941863870712705; 1.9265755268054e-09	33.5962	135.291	64.1624	146.592	108.9	244.469	47.3796	297.522
ANCB01013985.1:486-958	-1.98892077695386; -2.21866096417369; -1.87345637837263; -3.79897074963316	0.000320586956236149; 0.000107142133381037; 0.0078107279189711; 7.23018506337034e-08	18.2027	73.5782	16.9039	81.3998	7.99432	29.8809	3.67442	53.9752	glycoside hydrolase family 75 protein	hydrolase activity; metal ion binding; "regulation of transcription, DNA-templated"
ANCB01010740.1:92-1528	-1.9881964376945; -1.09501237169306; -1.37224107013389; -1.66075615618481	5.45735808113147e-05; 0.0428554124395664; 0.0261552893720838; 0.00597729194363808	2.51733	10.3686	7.14722	15.7813	6.39572	16.6242	6.30034	20.0828	glyoxylate pathway regulator	membrane
ANCB01007052.1:362-1427	-1.92288318889256; -1.51074217402032; -1.38636019874324; -1.86185285789911	1.52791910756156e-06; 0.000442753858175223; 0.00577624985978247; 0.000260710737608935	28.2313	108.044	37.5213	108.009	40.1946	105.717	26.4892	97.975
ANCB01008382.1:1028-4061	-1.84573700590273; -2.49685074989887; -1.99674766799934; -2.49285901655884	0.00205995644404243; 5.11902073449966e-05; 0.0056646375996258; 0.000610972154732608	5.97031	21.9444	4.88318	28.71	8.50335	34.3264	6.99803	41.217	tpa: family regulatory (afu_orthologue afua_3g14730)	transferase activity, transferring acyl groups other than amino-acyl groups; metabolic process
ANCB01008196.1:98-1507	-1.7724633806548; -1.15290182380541; -1.03320312925473; -1.41562158668597	9.46656231668239e-08; 0.00169529746574663; 0.0170081118848226; 0.00103621786654019	54.0452	185.926	54.4294	121.636	51.428	105.829	53.8654	145.108
ANCB01003895.1:237-2521	-1.75831640162283; -1.46259718198111; -1.63775102530693; -2.49602970897173	6.05592189479386e-06; 0.000719521808241799; 0.0056177387525259; 4.79152138649398e-05	3.28076	11.5534	4.22606	11.916	2.7073	8.54534	1.57431	8.90534	hypothetical protein TRIATDRAFT_322580	regulation of transcription from RNA polymerase II promoter; zinc ion binding; sequence-specific DNA binding RNA polymerase II transcription factor activity; DNA binding; nucleus
ANCB01009993.1:613-3054	-1.72728444703704; -1.59168155868909; -1.35241229997595; -1.97280353230369	6.32292477716151e-07; 1.16738829287735e-05; 0.00197705198038794; 6.69259709512333e-06	28.2388	94.2672	39.5042	120.226	32.9168	84.5152	28.6563	113.266	aldehyde dehydrogenase	aldehyde dehydrogenase (NAD) activity; aldehyde dehydrogenase [NAD(P)+] activity; cellular aldehyde metabolic process; beta-alanine metabolic process; penicillin biosynthetic process; oxidation-reduction process	Drug metabolism - cytochrome P450; Metabolism of xenobiotics by cytochrome P450; Arginine and proline metabolism; Chloroalkane and chloroalkene degradation; Pyruvate metabolism; Tryptophan metabolism; "Valine, leucine and isoleucine degradation"; Limonene and pinene degradation; beta-Alanine metabolism; beta-Alanine metabolism; Lysine degradation; Glycolysis / Gluconeogenesis; Glycolysis / Glucon…	dehydrogenase [NAD(P)+]; dehydrogenase [NAD(P)+]; dehydrogenase (NAD+); dehydrogenase (NAD+); dehydrogenase (NAD+); dehydrogenase (NAD+); dehydrogenase (NAD+); dehydrogenase (NAD+); dehydrogenase [NAD(P)+]; dehydrogenase (NAD+); dehydrogenase (NAD+); dehydrogenase [NAD(P)+]; dehydrogenase (NAD+); dehydrogenase (NAD+); dehydrogenase (NAD+); dehydrogenase [NAD(P)+]; dehydrogenase [NAD(P)+]; dehydro…	ec:1.2.1.5; ec:1.2.1.5; ec:1.2.1.3; ec:1.2.1.3; ec:1.2.1.3; ec:1.2.1.3; ec:1.2.1.3; ec:1.2.1.3; ec:1.2.1.5; ec:1.2.1.3; ec:1.2.1.3; ec:1.2.1.5; ec:1.2.1.3; ec:1.2.1.3; ec:1.2.1.3; ec:1.2.1.5; ec:1.2.1.5; ec:1.2.1.3; ec:1.2.1.5; ec:1.2.1.3; ec:1.2.1.3
ANCB01000296.1:12751-13394	-1.70084329560917; -1.94561664259279; -2.62491760521385; -1.70033737522628	0.000210360978539548; 9.1933366085548e-05; 2.04934022817325e-05; 0.00366168810182968	2.02611	6.87601	2.45958	9.47111	2.11601	13.4727	2.88473	9.99532
ANCB01005102.1:1978-2717	-1.68360963610117; -1.36330191348715; -1.10056218511886; -1.93749995506642	3.62356314157467e-05; 0.000842107215783341; 0.0402065694082333; 0.000139302006825863	2.30832	7.018	4.87624	12.7015	4.42039	9.671	3.30491	12.5683
ANCB01005717.1:2426-4605	-1.66811001578776; -3.28087201699892; -4.11437079868489; -4.71009590131814	0.00678740402719367; 2.28040750577305e-08; 6.15722790197628e-10; 6.57872352813797e-11	86.9814	281.235	23.0102	232.556	16.2223	298.573	8.22972	235.205	hypothetical protein AN2568.2	membrane
ANCB01006870.1:7384-8754	-1.6605133505552; -2.58193110171662; -2.86199268237906; -2.5618930563838	0.00254303222424248; 1.42282650128329e-05; 0.000230847518381303; 0.000425171991877881	2.09089	6.55046	1.59856	10.0777	1.3602	9.99144	1.45737	9.40799
ANCB01009854.1:168-1181	-1.65786584447346; -2.00806326660148; -2.44856617769801; -2.999746095743	0.000140714008911274; 4.20319517463467e-05; 0.000127664722046139; 8.93467005289002e-06	4.0579	13.2989	2.82379	12.3112	2.21137	12.1956	1.29795	10.8162	cdp-diacylglycerol--inositol 3-	membrane; "phosphotransferase activity, for other substituted phosphate groups"; phospholipid biosynthetic process
ANCB01005024.1:3852-4545	-1.65383307646767; -1.89337340599261; -2.60691810205567; -3.7511131603846	0.0309824447380433; 0.00558952629051131; 0.00576799382461914; 0.000136192445784011	0.729385	2.50743	2.93453	11.5198	1.05264	6.59688	0.495794	7.96175	siderophore iron transporter	integral component of membrane; transmembrane transport
ANCB01014019.1:298-2554	-1.62486408727202; -3.36041870248301; -3.46638690609828; -2.49785674863378	0.0164584077671434; 1.09975820578923e-07; 1.64194070801131e-06; 0.0016413148882965	21.7955	68.5821	31.9724	343.038	33.5104	390.061	32.4769	192.472	pyruvate decarboxylase	magnesium ion binding; thiamine pyrophosphate binding; metabolic process; carboxy-lyase activity
ANCB01006870.1:8964-10467	-1.61342851965987; -2.33375545227932; -1.78977694535105; -2.79210543584528	0.0099174442743835; 0.000168595298988124; 0.0150058471068898; 0.000139727423513779	36.4587	113.651	31.4242	163.142	49.5061	174.985	24.626	178.939	short-chain oxidoreductase	oxidoreductase activity; oxidation-reduction process
ANCB01009033.1:22-1173	-1.60444565229722; -2.20146216869104; -3.44972901074512; -3.42422772196064	0.000317624570009509; 6.28382210767222e-07; 7.65387748712123e-12; 1.17717968452005e-10	9.16224	28.2647	14.2342	66.7714	10.1449	113.19	9.64773	106.941	3-hydroxyisobutyrate dehydrogenase protein	oxidoreductase activity, acting on the CH-OH group of donors, NAD or NADP as acceptor; hydrolase activity; single-organism metabolic process
ANCB01010369.1:1061-1579	-1.58936107957781; -2.42449441561931; -1.68851473193314; -3.81050242858435	0.0268888597485652; 0.000590270636536931; 0.0437040055090847; 2.83252105430775e-06	10.576	32.6114	10.4959	58.5945	39.3874	128.764	8.10032	123.063
ANCB01001818.1:165-1519	-1.53523780070463; -1.74235397897665; -1.49271356504015; -2.38324220811774	3.62356314157467e-05; 4.83171456325106e-06; 0.00104985951416129; 1.58561983228984e-07	22.5646	65.8354	27.1505	91.955	28.8778	81.5355	23.6758	125.285
ANCB01010807.1:7-2440	-1.50365074245605; -3.24071439193099; -2.21193357847538; -5.00196860831776	0.0212133296265231; 1.23533220644683e-07; 0.00261304954173903; 6.57872352813797e-11	12.8908	37.1689	10.3752	103.226	25.8915	122.308	3.48811	121.708
ANCB01014698.1:58-941	-1.41538270520249; -2.41810461508886; -2.06169630151082; -1.80452405157007	0.013948583473015; 1.33865099910181e-05; 0.00164132544658617; 0.00919678961724653	90.3133	244.189	86.5599	472.981	89.838	383.56	108.135	387.214	hypothetical protein TRIATDRAFT_298717	heme binding; oxygen transporter activity; oxidoreductase activity; oxygen transport; iron ion binding; oxidation-reduction process; oxygen binding
ANCB01010370.1:128-1185	-1.389303889098; -1.46645004972257; -1.44001905451978; -2.50030767027801	0.0186672675311096; 0.0170782490896406; 0.0387315698481946; 0.00024196395231722	26.4477	70.3489	37.9258	106.463	82.43	225.519	39.8308	233.202
ANCB01014697.1:1031-1663	-1.36085784080543; -2.41084586412217; -2.15178277449418; -1.45600233302153	0.0227011020564495; 2.40864488257621e-05; 0.00133441617883138; 0.0460967109760576	56.8138	147.932	62.3815	339.455	58.6904	267.412	91.1303	255.367	hypothetical protein TRIATDRAFT_298717	heme binding; oxygen transporter activity; oxidoreductase activity; oxygen transport; iron ion binding; oxidation-reduction process; oxygen binding
ANCB01007798.1:558-2864	-1.33142693586126; -2.17236262677261; -1.8157023730247; -1.82666662001245	0.00633178266790139; 5.89815353684989e-06; 0.00181440621690755; 0.00271063478190885	41.0427	104.373	22.4191	102.861	16.4715	58.8103	11.192	40.474	mfs peptide transporter	integral component of membrane; transporter activity; oligopeptide transport
ANCB01013178.1:264-4974	-1.32206638373032; -3.10441738347779; -1.61958745157852; -2.97277431476317	0.000742916738154184; 1.05346281457554e-15; 0.00576799382461914; 3.38082696153482e-08	5.35717	13.8203	4.2953	38.0542	2.89567	9.27195	2.44584	20.294	transferase family protein	transferase activity, transferring acyl groups other than amino-acyl groups; metabolic process
ANCB01005950.1:2335-3012	-1.21743307688114; -1.08536574403753; -1.56124239804182; -2.05362607071889	0.00162452749705794; 0.0098641479002442; 0.00138474926042456; 1.99373227588504e-05	12.5594	29.7292	14.4791	31.0233	9.57747	28.31	8.83622	36.9443
ANCB01007730.1:1111-2964	-1.20872117188891; -1.54422445067214; -1.29920527985196; -2.27880045282897	0.00184352805133875; 0.000111683651519142; 0.0071747492595002; 2.98954362263202e-06	10.7617	24.9327	10.997	32.6899	12.0272	29.4442	6.61606	32.6243
ANCB01004635.1:4746-6935	-1.19372320648268; -0.928462572748559; -1.02699186206575; -1.82094319908377	7.38056815370755e-05; 0.0049627080120592; 0.00617297017012029; 9.98727639265634e-07	48.0792	110.092	50.198	96.2	51.5543	105.081	36.3614	129.405
ANCB01005458.1:47-3273	-1.17595404962938; -1.01056757981734; -1.62969321703913; -2.70037177495772	0.00860456987190379; 0.0376995384181703; 0.00457578498888358; 4.85346453711388e-06	4.48415	10.1568	6.67305	13.6386	4.25587	13.2079	2.40648	15.3598
ANCB01008818.1:390-2179	-1.11031109467851; -1.40026866686399; -2.75384018148024; -2.44664350526441	0.0271868619556502; 0.00458609196506957; 1.45192504739489e-05; 1.11132958631375e-05	3.44163	7.80988	6.4537	17.4054	2.31748	16.0929	5.87392	32.7358
ANCB01005951.1:47-1258	-1.10893103415462; -1.29013873518698; -1.57203917150192; -1.78744604636895	0.00195365982388951; 0.000573742674855256; 0.000339453159463272; 4.61943485678654e-05	16.6293	36.4235	15.8826	39.4199	12.9476	38.5506	14.3625	50.4051
ANCB01008792.1:1467-3515	-1.10474207864619; -1.25453273999207; -1.16610171157206; -1.45892985510973	0.00149524778811982; 0.000558877208880833; 0.00771505543208872; 0.000688121732384437	22.7062	49.2155	22.0455	52.8862	17.697	40.0021	21.8769	60.7393	protein	integral component of membrane; transmembrane transport
ANCB01003454.1:56-953	-1.05481813878925; -1.50629833229208; -1.61659134192054; -1.85766581495525	0.00430131071274874; 0.000183801126429004; 0.00208309730629933; 0.000342377750948161	7.9023	16.1758	5.18413	15.1375	3.99598	12.3206	3.2749	11.9741
ANCB01013445.1:33-886	-1.03851616992282; -1.81583616694704; -3.06527213475277; -2.97459792295319	0.01854845029622; 1.72470711685971e-05; 8.57790190853936e-08; 2.55523275316655e-07	4.47593	9.16847	6.08972	21.2424	2.4951	21.0666	2.13324	17.2396	mfs multidrug transporter	integral component of membrane; transmembrane transport
ANCB01000512.1:2780-3283	-1.01057976317074; -0.619956548678555; -0.800145411790252; -0.615977229789751	2.16121952758814e-06; 0.0110774894247661; 0.00396078497771855; 0.0354938141247261	109.19	219.743	82.1504	126.545	57.4984	100.257	66.2393	101.541	thioredoxin-like protein	protein disulfide oxidoreductase activity; glycerol ether metabolic process; cell redox homeostasis; oxidation-reduction process
ANCB01000781.1:3938-5625	-0.987480077322817; -1.30643432139634; -1.26364366853528; -2.17163142260101	0.0110495787969947; 0.000778328832743682; 0.00519936851862226; 1.31368238305384e-06	53.8624	107.377	70.738	176.391	62.3906	150.393	52.3375	239.155
ANCB01004198.1:117-1815	-0.938304069643981; -1.03753563759951; -1.07702555091271; -1.69821591056767	0.0085642675287432; 0.00526969857804338; 0.0114499554530844; 5.80461538340306e-05	35.7888	68.6785	38.0297	78.4737	39.4864	83.3033	32.335	105.784
ANCB01013443.1:1767-2642	-0.897562255643124; -1.90931238451846; -2.29066817715293; -2.85196826371308	0.0190800719001987; 1.58497972930799e-07; 6.14281905515745e-07; 1.9265755268054e-09	7.39386	13.5865	7.64348	29.2821	5.39077	26.756	3.92388	28.5858	fluconazole resistance protein 1	integral component of membrane; transmembrane transport
ANCB01010774.1:36-1911	-0.883993514776238; -1.56369059896352; -1.64106756359463; -2.15049200500928	0.0315753447555664; 0.000211475507259133; 0.00154827453508454; 3.5759956169019e-05	12.0081	22.4936	6.80877	20.9605	6.10126	19.1485	4.42279	20.0629	mfs transporter	integral component of membrane; transmembrane transport
ANCB01000402.1:466-3725	-0.879859119783799; -1.72737144362862; -1.43298401841791; -1.30139498399052	0.0271596484679298; 2.37517793005521e-05; 0.0129069105385513; 0.0097164829372674	3.19779	6.20515	2.89562	10.2387	2.482	6.88572	3.61128	8.6886	c6 zinc finger domain-containing protein	nucleus; DNA binding; zinc ion binding; "transcription, DNA-templated"
ANCB01010266.1:8236-9216	-0.861926332555179; -1.68772631206255; -0.885847662164673; -1.70638903616376	0.01153528423401; 2.39514065249235e-07; 0.0377898492127388; 2.66702034968327e-05	38.6414	70.3928	31.1474	101.765	26.8978	49.7248	24.0246	79.0688	hypothetical protein TRIATDRAFT_9815, partial	protein dimerization activity
ANCB01005388.1:1297-3968	-0.842520060351852; -0.785869929897446; -1.10170150724787; -1.29468857816745	0.0023244774719449; 0.00815220217981053; 0.00154889666647026; 0.000142878132421734	29.7606	53.665	34.8791	60.5146	20.5605	44.1305	24.8424	61.509	intracellular serine protease protein	serine-type endopeptidase activity; proteolysis
ANCB01010706.1:2182-4056	-0.797195326659822; -1.55617512978602; -1.54862656264986; -2.29283902240565	0.0132517369098962; 2.21749619153011e-07; 2.23816041807867e-05; 3.6059258321839e-10	16.3819	28.4765	24.2223	72.1649	18.3968	53.8938	17.039	84.3442	gnat family	N-acetyltransferase activity; metabolic process
ANCB01000968.1:53-1059	-0.796576129858618; -1.30752515873738; -1.50478349236612; -0.999604687303909	0.0470266895767537; 0.000832108796546712; 0.000769852482908432; 0.0388296979266076	76.9452	133.864	51.7306	128.796	43.1547	123.355	74.5021	149.879
ANCB01007211.1:22-1053	-0.764104150806183; -1.53148539332209; -1.81022973595421; -2.61041481532214	0.0210722270329152; 1.05010729620679e-06; 5.31019079376412e-07; 5.85058493537028e-12	30.0179	51.1524	28.4556	83.2594	27.6821	97.1058	21.2993	131.431	epoxide hydrolase	hydrolase activity; metabolic process
ANCB01011192.1:131-1245	-0.74936991347031; -1.37613504048262; -1.21895025574403; -1.63655383636109	0.0470955361950245; 0.000127942836924431; 0.00399738170400751; 0.000129261402711563	63.6239	107.243	74.6036	194.87	71.4019	166.905	72.5911	227.379	alpha-methylacyl- racemase	catalytic activity; metabolic process
ANCB01001207.1:593-1524	-0.743612353603021; -1.48106656792497; -1.24144560318326; -2.8713248375922	0.0369578550471079; 9.72218301512486e-05; 0.0062862080511597; 1.33169738971307e-09	12.0162	20.4569	5.56258	16.0931	7.72134	18.1613	3.2749	24.2104
ANCB01000850.1:735-1479	-0.722920040338065; -0.977100149350882; -0.886552019499371; -1.71054725519824	0.034035397924017; 0.0044487135610393; 0.0263235477472484; 1.05534237463497e-05	233.673	386.572	128.857	254.771	123.699	229.387	103.996	342.84
ANCB01002568.1:2059-3297	-0.715332793406967; -1.29637872422409; -1.94057740861524; -2.09129585764204	0.041502026924759; 0.000107231764258253; 1.73849656897395e-07; 9.24817670256326e-08	58.6689	96.3007	73.0123	180.221	39.1026	150.826	49.5179	212.894	enoyl- hydratase isomerase family protein	isomerase activity
ANCB01002568.1:2059-3297	-0.715332793406967; -1.29637872422409; -1.94057740861524; -2.09129585764204	0.041502026924759; 0.000107231764258253; 1.73849656897395e-07; 9.24817670256326e-08	58.6689	96.3007	73.0123	180.221	39.1026	150.826	49.5179	212.894	hypothetical protein TRIATDRAFT_53548	catalytic activity; metabolic process
ANCB01002040.1:1599-2723	-0.666233313498146; -0.930392759066323; -0.720460421005452; -1.31267266535425	0.0289558505305894; 0.00207310054876959; 0.0455489237101606; 0.000170463770560058	135.405	215.414	148.014	283.168	213.147	351.629	153.251	382.481
ANCB01014109.1:747-2235	-0.638393481084789; -1.79383245938271; -1.26908771765172; -2.08105956721826	0.0223202996766892; 1.77661220845093e-10; 0.000309836917203962; 1.18718670258175e-08	20.133	31.6468	9.05065	32.1087	11.858	28.6098	6.61917	28.417
ANCB01010643.1:24-1487	-0.604230914469663; -1.24777505735538; -0.841842290247034; -1.11627734289219	0.0202368203049861; 3.77579424842608e-07; 0.00478724581994494; 0.000232921777628594	30.051	45.8526	32.982	78.4096	49.7948	89.2818	35.4992	77.0135	cytochrome c oxidase assembly	mitochondrial inner membrane; "oxidoreductase activity, acting on the CH-CH group of donors"; "oxidoreductase activity, acting on NAD(P)H, heme protein as acceptor"; heme a biosynthetic process; oxidation-reduction process; integral component of membrane
ANCB01000296.1:13490-14426	-0.591083324101453; -1.24958594129071; -1.43334511033252; -1.83194251286621	0.00383216736981373; 7.60742821795037e-10; 4.49556436269446e-09; 5.86493485918625e-13	36.7476	55.7735	26.0262	61.7529	24.5648	66.4651	20.8811	73.4352
ANCB01006299.1:2464-2823	-0.565942454192925; -0.443591319287646; -0.520546471539396; -0.56195317469994	0.00114737864536346; 0.0202601350549081; 0.0144276805600209; 0.0105474437214575	161.655	239.177	201.714	274.45	222.99	319.836	203.013	299.827	cytochrome c oxidase polypeptide v	cytochrome-c oxidase activity
ANCB01006300.1:187-770	-0.564966405088394; -0.53334012450411; -0.729494240506254; -0.597565095907713	0.010200105781321; 0.0229298261496025; 0.00438867111842271; 0.0286114520772134	174.261	257.506	200.363	290.27	201.154	333.753	205.107	310.599	hypothetical protein TRIATDRAFT_298512	cytochrome-c oxidase activity	Oxidative phosphorylation	oxidase	ec:1.9.3.1

[truncated: 11 more sheets: Day 2, 4, 7, 10 & 15, Day 4, Day 4 & 7, Day 4, 7 & 10, Day 4, 7, 10 & 15, Day 7, Day 7 & 10, Day 7, 10 & 15, Day 10, Day 10 & 15, Day 15]
