# Supplementary material for: Transcriptional reprogramming underpins enhanced plant growth promotion by the biocontrol fungus Trichoderma hamatum GD12 during antagonistic interactions with Sclerotinia sclerotiorum in soil
Source: Mol Plant Pathol. 2016 Jul 24;17(9):1425–41. doi: 10.1111/mpp.12429 (PMC6638342; doi:10.1111/mpp.12429)
Supplement: Supplementary file 5 — Supporting Material S3 Summary of significantly up‐regulated genes in GD12‐only microcosms at each time point, where expression in mixed‐species microcosms is zero. [file MPP-17-1425-s005.xlsx]

## Sheet: Day 1
seqname	log2foldchange	padj	Day1GD12	Day1Mix	hitdesc	term	pathway	enzyme	enzymeID
ANCB01002254.1:150-2104	3.49396	0.0440329	0.559196	0

## Sheet: Day 2
seqname	log2foldchange	padj	Day2GD12	Day2Mix	hitdesc	term	pathway	enzyme	enzymeID
ANCB01002191.1:225-580	6.65326	6.77018e-05	2.42985	0	hypothetical protein TRIATDRAFT_53914	transmembrane transport; integral to membrane
ANCB01000814.1:2395-4839	5.29995	0.00101909	1.23136	0

## Sheet: Day 4
No differentially expressed genes where normalised count of Day4Mix = 0

## Sheet: Day 7
seqname	log2foldchange	padj	Day7GD12	Day7Mix	hitdesc	term	pathway	enzyme	enzymeID
ANCB01012777.1:3057-3968	5.29354	0.00924699	1.38404	0
ANCB01005140.1:103-2185	5.15661	0.00511851	1.241	0

## Sheet: Day 10
seqname	log2foldchange	padj	Day10GD12	Day10Mix	hitdesc	term	pathway	enzyme	enzymeID
ANCB01008551.1:1488-2837	5.7135	0.0037667	1.73684	0	hypothetical protein TRIATDRAFT_54321	oxidation-reduction process; oxidoreductase activity
ANCB01013818.1:30-197	4.3981	0.0381821	0.58895	0	hypothetical protein TRIATDRAFT_319191	integral to membrane; amino acid transmembrane transporter activity; amino acid transmembrane transport

## Sheet: Day 15
No differentially expressed genes where normalised count of Day15Mix = 0
