# Supplementary material for: Transcriptional reprogramming underpins enhanced plant growth promotion by the biocontrol fungus Trichoderma hamatum GD12 during antagonistic interactions with Sclerotinia sclerotiorum in soil
Source: Mol Plant Pathol. 2016 Jul 24;17(9):1425–41. doi: 10.1111/mpp.12429 (PMC6638342; doi:10.1111/mpp.12429)
Supplement: Supplementary file 6 — Supporting Material S4 Summary of significantly up‐regulated genes in mixed‐species microcosms at each time point, where expression in GD12‐only microcosms is zero. [file MPP-17-1425-s006.xlsx]

## Sheet: Day 1
No differentially expressed genes where normalised count of Day1GD12 = 0

## Sheet: Day 2
seqname	log2foldchange	padj	Day2GD12	Day2Mix	hitdesc	term	pathway	enzyme	enzymeID
ANCB01010213.1:216-1021	-8.06815	7.7009e-07	0	9.23227
ANCB01010212.1:3331-4022	-7.30159	2.99722e-05	0	6.14203
ANCB01011921.1:77-1317	-5.29561	0.00672962	0	0.870056	hypothetical protein TRIATDRAFT_88602	steroid biosynthetic process; oxidation-reduction process; 3-beta-hydroxy-delta5-steroid dehydrogenase activity	Steroid degradation; Steroid hormone biosynthesis	dehydrogenase; dehydrogenase	ec:1.1.1.145; ec:1.1.1.145
ANCB01014581.1:713-1237	-5.09714	0.00898721	0	1.28928
ANCB01002986.1:4084-6193	-4.69767	0.00607259	0	0.737888	hypothetical protein TRIATDRAFT_79340	oxidation-reduction process; oxidoreductase activity
ANCB01010091.1:85-1196	-4.08945	0.0309824	0	0.430369	hypothetical protein TRIATDRAFT_314371	transmembrane transport; integral to membrane
ANCB01008965.1:209-880	-3.97556	0.0459502	0	0.341736	hypothetical protein TRIATDRAFT_80979	catalytic activity; metabolic process

## Sheet: Day 4
seqname	log2foldchange	padj	Day4GD12	Day4Mix	hitdesc	term	pathway	enzyme	enzymeID
ANCB01007678.1:4497-5733	-5.63072	0.000948596	0	2.34054	hypothetical protein TRIATDRAFT_44417	3-isopropylmalate dehydratase activity; 3-isopropylmalate dehydratase complex; leucine biosynthetic process	Valine, leucine and isoleucine biosynthesis	dehydratase	ec:4.2.1.33
ANCB01003467.1:58-689	-5.38628	0.00124395	0	2.32293	acyl transferase	transferase activity, transferring acyl groups other than amino-acyl groups; metabolic process
ANCB01011348.1:100-691	-4.2008	0.0205862	0	0.952725	hypothetical protein TRIATDRAFT_46148	catalytic activity; metabolic process

## Sheet: Day 7
seqname	log2foldchange	padj	Day7GD12	Day7Mix	hitdesc	term	pathway	enzyme	enzymeID
ANCB01011666.1:16-764	-5.80677	0.000380323	0	7.5585
ANCB01009994.1:15-322	-4.71844	0.00414438	0	2.96368
ANCB01013492.1:57-986	-4.66407	0.00621928	0	4.11852
ANCB01007960.1:95-1476	-4.55678	0.0157968	0	2.16985
ANCB01010328.1:55-880	-4.29418	0.0121511	0	2.10618
ANCB01004781.1:57-555	-3.94086	0.0310389	0	1.36438	hypothetical protein FPSE_09183	catalytic activity; metabolic process
ANCB01000984.1:10-769	-3.90913	0.0397616	0	1.24965
ANCB01013491.1:140-1567	-3.89831	0.0304651	0	2.0147
ANCB01012154.1:181-976	-3.78948	0.0365569	0	1.3143	hypothetical protein TRIATDRAFT_292018	proteolysis; nucleus; peptidase activity
ANCB01000089.1:782-1592	-3.77782	0.0476412	0	1.18648

## Sheet: Day 10
seqname	log2foldchange	padj	Day10GD12	Day10Mix	hitdesc	term	pathway	enzyme	enzymeID
ANCB01008703.1:34-1526	-7.25887	1.50726e-07	0	18.9748
ANCB01011666.1:16-764	-6.67803	1.87492e-05	0	11.4901
ANCB01005718.1:46-2379	-6.26201	2.07866e-05	0	11.786	polyketide synthase	zinc ion binding; oxidoreductase activity; "transferase activity, transferring acyl groups other than amino-acyl groups"; sterigmatocystin biosynthetic process; oxidation-reduction process; emericellamide biosynthetic process; o-orsellinic acid biosynthetic process; monodictyphenone biosynthetic process
ANCB01010618.1:329-2561	-5.86961	0.00083216	0	5.15524
ANCB01011737.1:354-1606	-5.77473	0.000329928	0	4.13253	hypothetical protein TRIATDRAFT_50096	oxidation-reduction process; oxidoreductase activity
ANCB01006613.1:73-2209	-5.50133	0.00055307	0	4.04347	hypothetical protein TRIATDRAFT_137497	transferase activity, transferring acyl groups other than amino-acyl groups; metabolic process
ANCB01007627.1:43-449	-5.49869	0.0006443	0	4.0578
ANCB01002818.1:19-1689	-5.46006	0.000560829	0	3.72333
ANCB01007776.1:4644-5991	-5.2685	0.00542176	0	2.53931
ANCB01001431.1:961-1736	-5.03786	0.001571	0	2.85198
ANCB01012848.1:189-1004	-4.89716	0.00587162	0	2.11578
ANCB01007901.1:2566-3033	-4.82429	0.00861556	0	1.55461
ANCB01005341.1:725-1352	-4.72279	0.00734282	0	1.66547
ANCB01011646.1:501-1594	-4.66636	0.0067897	0	1.61253
ANCB01006612.1:44-2339	-4.62319	0.00882284	0	1.71841	hypothetical protein TRIATDRAFT_35063	metabolic process; catalytic activity
ANCB01000201.1:1026-2319	-4.56339	0.00914574	0	1.73772
ANCB01010845.1:3351-4252	-4.5483	0.00795559	0	1.75703
ANCB01002756.1:2400-3228	-4.49704	0.00860476	0	1.54277
ANCB01003047.1:221-1469	-4.44394	0.00840208	0	1.52098	hypothetical protein TRIATDRAFT_137902	DNA-directed DNA polymerase activity; DNA replication; DNA binding; zinc ion binding; nucleotide binding; epsilon DNA polymerase complex; DNA repair	Purine metabolism; Pyrimidine metabolism	DNA polymerase; DNA polymerase	ec:2.7.7.7; ec:2.7.7.7
ANCB01007729.1:266-1917	-4.44133	0.0145914	0	1.50914	hypothetical protein TRIATDRAFT_45548	pyridoxal phosphate binding; biosynthetic process; catalytic activity
ANCB01009230.1:1683-2509	-4.42984	0.00950666	0	1.41509
ANCB01007961.1:24-3164	-4.39084	0.0123423	0	1.36215	hypothetical aerothricin synthetase 1	catalytic activity; metabolic process
ANCB01009958.1:3094-3841	-4.38163	0.0159817	0	1.22263
ANCB01012217.1:29-598	-4.25522	0.0306767	0	1.09993
ANCB01001040.1:40-1253	-4.24835	0.0330259	0	1.02769
ANCB01012462.1:199-1847	-4.20949	0.0179104	0	1.31419
ANCB01008172.1:1989-3231	-4.18763	0.0195064	0	1.15287
ANCB01002818.1:1794-3521	-4.17333	0.0349256	0	0.960414
ANCB01003853.1:4692-5632	-4.12769	0.0216654	0	1.11675
ANCB01011742.1:2759-4071	-4.10211	0.0181612	0	1.16969	multidrug-resistance associated protein	transmembrane transport; integral to membrane; "ATPase activity, coupled to transmembrane movement of substances"; ATP catabolic process; ATP binding
ANCB01009524.1:2205-3400	-4.07845	0.0243363	0	1.15536	hypothetical protein TRIATDRAFT_41382	nucleus; "regulation of transcription, DNA-dependent"; zinc ion binding; sequence-specific DNA binding RNA polymerase II transcription factor activity
ANCB01008199.1:9578-12954	-4.05199	0.0292496	0	1.01336
ANCB01004751.1:126-1672	-4.05134	0.0388831	0	0.847066	hypothetical protein TRIATDRAFT_263486	heme binding; "oxidoreductase activity, acting on paired donors, with incorporation or reduction of molecular oxygen"; monooxygenase activity; iron ion binding; electron carrier activity; oxidation-reduction process
ANCB01011867.1:115-1838	-4.02851	0.0201611	0	1.22263
ANCB01010459.1:6-563	-3.98546	0.0440423	0	0.707547
ANCB01001729.1:113-764	-3.9285	0.0388315	0	0.866372	hypothetical protein ASPNIDRAFT_47213	coenzyme binding; 2-dehydropantoate 2-reductase activity; oxidation-reduction process	Pantothenate and CoA biosynthesis	2-reductase	ec:1.1.1.169
ANCB01014281.1:2181-3915	-3.83389	0.0277486	0	1.01087
ANCB01005104.1:45-494	-3.77416	0.0363689	0	0.866372
ANCB01013289.1:1768-4205	-3.71481	0.0336173	0	0.93862	pfs domain-containing protein	peptidase activity; primary metabolic process; organic substance metabolic process
ANCB01002647.1:1148-2765	-3.60725	0.0444797	0	0.760489
ANCB01008500.1:78-1067	-3.58633	0.0351781	0	1.08311
ANCB01005720.1:34-855	-3.57635	0.0407003	0	1.11675	polyketide synthase	zinc ion binding; oxidoreductase activity; "transferase activity, transferring acyl groups other than amino-acyl groups"; sterigmatocystin biosynthetic process; oxidation-reduction process; emericellamide biosynthetic process; o-orsellinic acid biosynthetic process; monodictyphenone biosynthetic process

## Sheet: Day 15
seqname	log2foldchange	padj	Day15GD12	Day15Mix	hitdesc	term	pathway	enzyme	enzymeID
ANCB01005717.1:157-2197	-6.57041	2.83014e-06	0	32.2136	aspartate kinase	aspartate kinase activity; amino acid binding; threonine biosynthetic process; lysine biosynthetic process via diaminopimelate; phosphorylation	Cysteine and methionine metabolism; Lysine biosynthesis; "Glycine, serine and threonine metabolism"	kinase; kinase; kinase	ec:2.7.2.4; ec:2.7.2.4; ec:2.7.2.4
ANCB01012134.1:1022-3328	-6.47467	7.71996e-05	0	18.1858	alkaline serine protease	fungal-type cell wall; cell septum; serine-type endopeptidase activity; tripeptide aminopeptidase activity; proteolysis
ANCB01007690.1:192-1784	-6.25548	1.80204e-05	0	24.1479
ANCB01008916.1:26-773	-6.21576	0.000171818	0	13.1773
ANCB01004600.1:1760-5332	-5.98344	1.45094e-05	0	21.3216	glycoside hydrolase family 92 protein	hydrolase activity; carbohydrate binding; carbohydrate metabolic process
ANCB01010109.1:81-1036	-5.98027	8.17316e-05	0	16.3162
ANCB01014457.1:3708-4858	-5.89735	0.000379803	0	21.4265
ANCB01012573.1:2027-2812	-5.69071	0.000736242	0	9.23925
ANCB01009854.1:168-1181	-5.59225	0.00014652	0	12.9269	cdp-diacylglycerol--inositol 3-	membrane; "phosphotransferase activity, for other substituted phosphate groups"; phospholipid biosynthetic process
ANCB01011065.1:76-1690	-5.26333	0.000404638	0	10.0822	ankyrin repeat protein	plasma membrane; synapse part; neuron part; cytoskeleton organization; cell communication; single organism signaling; regulation of cellular process; neurological system process; response to stimulus; regulation of biological quality; single-organism organelle organization; protein binding
ANCB01014457.1:4879-5568	-5.12248	0.000676706	0	10.3048
ANCB01009298.1:68-651	-5.07192	0.00182459	0	6.49459
ANCB01001490.1:497-1752	-5.01412	0.00325261	0	5.95596	aflatoxin b1 aldehyde reductase member 2	oxidoreductase activity; oxidation-reduction process
ANCB01005725.1:65-1614	-4.95947	0.00206305	0	6.34366	abc multidrug	transmembrane transport; ATP binding; "ATPase activity, coupled to transmembrane movement of substances"; integral component of membrane
ANCB01008814.1:1218-1860	-4.93028	0.0021476	0	6.34787
ANCB01008707.1:5788-7203	-4.69291	0.00137117	0	7.91307	glycerophosphoryl diester phosphodiesterase family protein	glycerophosphodiester phosphodiesterase activity; glycerol metabolic process; lipid metabolic process	Glycerophospholipid metabolism; Glycerophospholipid metabolism	phosphodiesterase; phosphodiesterase	ec:3.1.4.46; ec:3.1.4.46
ANCB01013336.1:395-1626	-4.61201	0.00264424	0	5.51978	hypothetical protein TRIVIDRAFT_133088, partial	ADP binding; protein binding
ANCB01001484.1:109-1461	-4.60515	0.00588271	0	4.84725	af351825_1peptide synthetase 1	L-aminoadipate-semialdehyde dehydrogenase activity; metabolic process	Lysine degradation; Lysine biosynthesis	dehydrogenase; dehydrogenase	ec:1.2.1.31; ec:1.2.1.31
ANCB01001484.1:109-1461	-4.60515	0.00588271	0	4.84725	non-ribosomal peptide synthetase	transferase activity; phosphopantetheine binding; intein-mediated protein splicing	Lysine degradation; Lysine biosynthesis	dehydrogenase; dehydrogenase	ec:1.2.1.31; ec:1.2.1.31
ANCB01009864.1:172-2352	-4.59968	0.00679421	0	4.621	subtilisin-like protein	serine-type endopeptidase activity; proteolysis
ANCB01000180.1:25-2355	-4.57722	0.00590489	0	4.33416	glycoside hydrolase family 78 protein	metabolic process; hydrolase activity
ANCB01003962.1:1095-3331	-4.44645	0.00467826	0	5.43647	xenobiotic compound	monooxygenase activity; "oxidoreductase activity, acting on paired donors, with incorporation or reduction of molecular oxygen"; oxidation-reduction process
ANCB01000072.1:43-1100	-4.43991	0.00938178	0	4.07005
ANCB01006450.1:686-2775	-4.40505	0.00927344	0	3.78656	monocarboxylate transporter 12	integral component of membrane; transmembrane transport
ANCB01004782.1:96-1030	-4.313	0.0120956	0	3.51764	glycoside hydrolase family 18 protein	carbohydrate metabolic process; "hydrolase activity, hydrolyzing O-glycosyl compounds"
ANCB01006356.1:123-920	-4.22133	0.0063008	0	4.68696	calcineurin-like phosphoesterase	hydrolase activity; metabolic process
ANCB01001308.1:5597-6534	-4.19987	0.0187869	0	2.718
ANCB01009134.1:3673-5168	-4.18012	0.0149614	0	3.37852	hypothetical protein TRIATDRAFT_87269	flavin adenine dinucleotide binding; oxidoreductase activity; oxidation-reduction process
ANCB01004783.1:1061-1957	-4.1762	0.0124987	0	3.60218
ANCB01002777.1:1176-3427	-4.16683	0.0141494	0	3.49834
ANCB01009994.1:15-322	-4.14724	0.0105028	0	3.49099
ANCB01010358.1:98-984	-4.13391	0.0123461	0	3.47703
ANCB01014471.1:5410-7270	-4.11685	0.0127888	0	3.41423
ANCB01014648.1:1125-2728	-4.10086	0.0131919	0	3.7066	epoxide hydrolase	cis-stilbene-oxide hydrolase activity; metabolic process	Metabolism of xenobiotics by cytochrome P450	epoxide hydrolase	ec:3.3.2.9
ANCB01011290.1:1150-2941	-4.08014	0.0139836	0	3.01803	short-chain dehydrogenase	oxidoreductase activity; oxidation-reduction process
ANCB01003638.1:878-2228	-4.04499	0.0169995	0	2.63578	glycerate dehydrogenase	oxidoreductase activity, acting on the CH-OH group of donors, NAD or NADP as acceptor; NAD binding; oxidation-reduction process
ANCB01004656.1:79-1755	-4.02989	0.0193151	0	3.10683
ANCB01004438.1:1086-3009	-4.01882	0.0123952	0	3.4859
ANCB01013289.1:1768-4205	-3.99647	0.0215818	0	2.78461	pfs domain-containing protein	peptidase activity; primary metabolic process; organic substance metabolic process
ANCB01006720.1:2780-5547	-3.95457	0.0202189	0	2.503	serine threonine protein kinase	ATP binding; protein phosphorylation; protein binding; protein serine/threonine kinase activity
ANCB01004098.1:3185-3530	-3.94593	0.0318171	0	2.41545
ANCB01012848.1:189-1004	-3.93993	0.0320551	0	2.22497
ANCB01001600.1:48-493	-3.93604	0.0190177	0	2.94066
ANCB01014185.1:76-1400	-3.85615	0.0260599	0	1.98862
ANCB01009143.1:110-1778	-3.84476	0.0155159	0	3.18463
ANCB01005948.1:1583-2140	-3.82002	0.0277013	0	2.35586	cytochrome p450	monooxygenase activity; iron ion binding; "oxidoreductase activity, acting on paired donors, with incorporation or reduction of molecular oxygen"; heme binding; oxidation-reduction process
ANCB01000777.1:134-1056	-3.81364	0.0336894	0	2.26072	glycoside hydrolase family 16 protein	hydrolase activity, hydrolyzing O-glycosyl compounds; carbohydrate metabolic process
ANCB01003792.1:2067-3001	-3.80552	0.0391353	0	2.02181	aspartate aminotransferase	transferase activity; metabolic process
ANCB01005720.1:34-855	-3.77304	0.0275927	0	2.74722	polyketide synthase	zinc ion binding; oxidoreductase activity; "transferase activity, transferring acyl groups other than amino-acyl groups"; sterigmatocystin biosynthetic process; oxidation-reduction process; emericellamide biosynthetic process; o-orsellinic acid biosynthetic process; monodictyphenone biosynthetic process
ANCB01009349.1:5460-6803	-3.69463	0.0301694	0	1.96411	monooxygenase fad-binding protein	oxidoreductase activity; oxidation-reduction process
ANCB01012857.1:68-3217	-3.68341	0.0327545	0	2.58269
ANCB01011887.1:2676-3997	-3.66082	0.038825	0	2.04825
ANCB01003651.1:51-1199	-3.59657	0.0452225	0	1.97088
ANCB01000513.1:2759-3620	-3.54432	0.0385908	0	2.17533
ANCB01012264.1:3086-4761	-3.53848	0.0358462	0	2.22689
ANCB01006794.1:2214-6104	-3.53637	0.0362507	0	2.82666
ANCB01001759.1:10638-11820	-3.47411	0.042858	0	2.06771
ANCB01001089.1:2672-5432	-3.27485	0.0337065	0	2.86009	glycosyl hydrolase	hydrolase activity; carbohydrate binding; carbohydrate metabolic process
